# Supplementary material for: Novel binding partners of the Vacuolar Transporter Chaperone (VTC) complex in Acidocalcisomes of Leishmania tarentolae
Source: PLoS Negl Trop Dis. 2026 Jul 13;20(7):e0014511. doi: 10.1371/journal.pntd.0014511 (PMC13375126; doi:10.1371/journal.pntd.0014511)
Supplement: S2 Table — (XLSX) [file pntd.0014511.s015.xlsx]

## Sheet: Proteins
Checked	Master	Accession	Description	Coverage [%]	# Peptides	# PSMs	# Unique Peptides	# AAs	MW [kDa]	calc. pI	Score Sequest HT: Sequest HT	# Peptides (by Search Engine): Sequest HT	Biological Process	Cellular Component	Molecular Function	Pfam IDs	Entrez Gene ID	Gene ID	Gene Symbol	# Protein Pathway Groups	Found in Sample: [S11] F11: Sample	# Protein Groups
FALSE	Master Protein	P22629	Streptavidin OS=Streptomyces avidinii OX=1895 PE=1 SV=1	43	9	288	9	183	18.8	8.35	1032	9		non-structural extracellular	other molecular function	Pf01382		P22629		0	High	1
	Checked	Protein Group ID	# Proteins	# Unique Peptides	# Peptides	# PSMs	Group Description	Found in Sample: [S11] F11: Sample
	FALSE	282	1	9	9	288	[Master Protein] Streptavidin OS=Streptomyces avidinii OX=1895 PE=1 SV=1	High
		Checked	Confidence	Sequence	Modifications	# Protein Groups	# Proteins	# PSMs	Master Protein Accessions	# Missed Cleavages	Theo. MH+ [Da]	Found in Sample: [S11] F11: Sample	Confidence (by Search Engine): Sequest HT	XCorr (by Search Engine): Sequest HT
		FALSE	High	NNYRNAHSATTWSGQYVGGAEARINTQWLLTSGTTEANAWK		1	1	4	P22629	2	4525.17	High	High	9.19
		FALSE	High	NNYRNAHSATTWSGQYVGGAEAR		1	1	4	P22629	1	2510.16	High	High	6.47
		FALSE	High	YVLTGRYDSAPATDGSGTALGWTVAWK		1	1	6	P22629	1	2843.4	High	High	6.24
		FALSE	High	NAHSATTWSGQYVGGAEAR		1	1	94	P22629	0	1962.91	High	High	6.24
		FALSE	High	YDSAPATDGSGTALGWTVAWK		1	1	42	P22629	0	2154.01	High	High	5.12
		FALSE	High	INTQWLLTSGTTEANAWK		1	1	59	P22629	0	2034.03	High	High	5.05
		FALSE	High	INTQWLLTSGTTEANAWKSTLVGHDTFTK		1	1	1	P22629	1	3220.63	High	High	4.66
		FALSE	High	YDSAPATDGSGTALGWTVAWKNNYR		1	1	1	P22629	1	2701.26	High	High	4.15
		FALSE	High	STLVGHDTFTK		1	1	77	P22629	0	1205.62	High	High	3.3
FALSE	Master Protein	GET91322.1	gene=LtaPh_3136200	58	36	86	36	732	81.5	6.93	328.5	36		other membranes	other molecular function	Pf00289, Pf00364, Pf02785, Pf02786		A0A640KPA4; GET91322.1		0	High	1
	Checked	Protein Group ID	# Proteins	# Unique Peptides	# Peptides	# PSMs	Group Description	Found in Sample: [S11] F11: Sample
	FALSE	707	1	36	36	86	[Master Protein] gene=LtaPh_3136200	High
		Checked	Confidence	Sequence	Modifications	# Protein Groups	# Proteins	# PSMs	Master Protein Accessions	# Missed Cleavages	Theo. MH+ [Da]	Found in Sample: [S11] F11: Sample	Confidence (by Search Engine): Sequest HT	XCorr (by Search Engine): Sequest HT
		FALSE	High	HVAEADEAVCIGPPPAVNSYLRGEHIISVAK	1xCarbamidomethyl [C10]	1	1	3	GET91322.1	1	3299.68	High	High	6.8
		FALSE	High	LNSDTNATVHFYIDDHPVEVR		1	1	3	GET91322.1	0	2442.17	High	High	6.06
		FALSE	High	GGVTTNFISEHESQLLK		1	1	2	GET91322.1	0	1859.95	High	High	6
		FALSE	High	IFFSVWDHDGSFEVCSGPVTSK	1xCarbamidomethyl [C15]	1	1	4	GET91322.1	0	2501.14	High	High	5.9
		FALSE	High	RCCETPEFARGGVTTNFISEHESQLLK	2xCarbamidomethyl [C2; C3]	1	1	2	GET91322.1	2	3166.5	High	High	5.89
		FALSE	High	HVAEADEAVCIGPPPAVNSYLR	1xCarbamidomethyl [C10]	1	1	4	GET91322.1	0	2365.16	High	High	5.6
		FALSE	High	RIMEAAGVPVVPGYYGENQNVSFLAEEAK	1xOxidation [M3]	1	1	1	GET91322.1	1	3154.55	High	High	5.55
		FALSE	High	SPVVTPEVAAMAATAWLLNR		1	1	2	GET91322.1	0	2097.12	High	High	5.14
		FALSE	High	QLNVDAIHPGYGFLSENASFADAITR		1	1	2	GET91322.1	0	2806.38	High	High	5.08
		FALSE	High	RIMEAAGVPVVPGYYGENQNVSFLAEEAK		1	1	3	GET91322.1	1	3138.56	High	High	5.03
		FALSE	High	SGIEFIGPPASAISLMGSK		1	1	3	GET91322.1	0	1861.97	High	High	5
		FALSE	High	IMEAAGVPVVPGYYGENQNVSFLAEEAK		1	1	1	GET91322.1	0	2982.46	High	High	4.61
		FALSE	High	EGDNVLIHYDPMLAK		1	1	2	GET91322.1	0	1714.85	High	High	4.49
		FALSE	High	SGIEFIGPPASAISLMGSK	1xOxidation [M16]	1	1	1	GET91322.1	0	1877.97	High	High	4.44
		FALSE	High	IVERPEDFTFMLESAK		1	1	4	GET91322.1	0	1911.95	High	High	4.24
		FALSE	High	LDTGFREGDNVLIHYDPMLAK		1	1	4	GET91322.1	1	2404.2	High	High	4.22
		FALSE	High	IVERPEDFTFMLESAK	1xOxidation [M11]	1	1	1	GET91322.1	0	1927.95	High	High	4.16
		FALSE	High	RSRHIECQIFFDK	1xCarbamidomethyl [C7]	1	1	2	GET91322.1	2	1735.87	High	High	4.13
		FALSE	High	EGEVVGGDHVLATVAEEE		1	1	3	GET91322.1	0	1839.86	High	High	3.98
		FALSE	High	SPVVTPEVAAMAATAWLLNR	1xOxidation [M11]	1	1	3	GET91322.1	0	2113.11	High	High	3.98
		FALSE	High	RIMEAAGVPVVPGYYGENQNVSFLAEEAKK		1	1	2	GET91322.1	2	3266.65	High	High	3.93
		FALSE	High	TRLDTGFREGDNVLIHYDPMLAK		1	1	1	GET91322.1	2	2661.35	High	High	3.87
		FALSE	High	VYAESPERGFLPESGPLTFIREPFQGVR		1	1	2	GET91322.1	2	3178.63	High	High	3.85
		FALSE	High	DDRVILERYVK		1	1	2	GET91322.1	2	1405.78	High	High	3.85
		FALSE	High	VLEEAPAPHLSMETRQRIGEVALQAAK		1	1	2	GET91322.1	2	2944.57	High	High	3.53
		FALSE	High	LQVEHPVTEEVCR	1xCarbamidomethyl [C12]	1	1	2	GET91322.1	0	1595.78	High	High	3.5
		FALSE	High	LLPLTDGFGDSSTAGGTSTK		1	1	3	GET91322.1	0	1924.95	High	High	3.47
		FALSE	High	HIECQIFFDK	1xCarbamidomethyl [C4]	1	1	2	GET91322.1	0	1336.64	High	High	3.4
		FALSE	High	VAGINTNIEFLK		1	1	2	GET91322.1	0	1318.74	High	High	3.13
		FALSE	High	KVGFPILIK		1	1	2	GET91322.1	1	1014.67	High	High	3.11
		FALSE	High	HGRGVFFFER		1	1	1	GET91322.1	1	1251.64	High	High	3.08
		FALSE	High	VLEEAPAPHLSMETR		1	1	2	GET91322.1	0	1679.84	High	High	3.05
		FALSE	High	LDTGFREGDNVLIHYDPMLAK	1xOxidation [M18]	1	1	1	GET91322.1	1	2420.19	High	High	2.97
		FALSE	High	RCCETPEFAR	2xCarbamidomethyl [C2; C3]	1	1	1	GET91322.1	1	1325.57	High	High	2.81
		FALSE	High	GFLPESGPLTFIR		1	1	2	GET91322.1	0	1433.78	High	High	2.73
		FALSE	High	VLEEAPAPHLSMETRQRIGEVALQAAK	1xOxidation [M12]	1	1	1	GET91322.1	2	2960.56	High	High	2.62
		FALSE	High	TVALFCEAER	1xCarbamidomethyl [C6]	1	1	1	GET91322.1	0	1195.58	High	High	2.62
		FALSE	High	LLVANRGEIACR	1xCarbamidomethyl [C11]	1	1	2	GET91322.1	1	1371.75	High	High	2.5
		FALSE	High	TVALFCEAERNAK	1xCarbamidomethyl [C6]	1	1	1	GET91322.1	1	1508.75	High	High	2.46
		FALSE	High	GFLPESGPLTFIREPFQGVR		1	1	1	GET91322.1	1	2247.19	High	High	2.42
		FALSE	High	EGDNVLIHYDPMLAK	1xOxidation [M12]	1	1	1	GET91322.1	0	1730.84	High	High	2.33
		FALSE	High	IGEVALQAAK		1	1	1	GET91322.1	0	999.583	High	High	2.28
		FALSE	High	REATNFFK		1	1	1	GET91322.1	1	1012.52	High	High	2.04
FALSE	Master Protein	GET86884.1	gene=LtaPh_1302731	61	22	77	22	451	49.7	5.02	309.09	22	cell organization and biogenesis;other biological processes	cytoskeleton	cytoskeletal activity;other molecular function	Pf00091, Pf03953		A0A640KB30; GET86884.1		0	High	1
	Checked	Protein Group ID	# Proteins	# Unique Peptides	# Peptides	# PSMs	Group Description	Found in Sample: [S11] F11: Sample
	FALSE	328	2	22	22	77	[Master Protein] gene=LtaPh_1302731	High
		Checked	Confidence	Sequence	Modifications	# Protein Groups	# Proteins	# PSMs	Master Protein Accessions	# Missed Cleavages	Theo. MH+ [Da]	Found in Sample: [S11] F11: Sample	Confidence (by Search Engine): Sequest HT	XCorr (by Search Engine): Sequest HT
		FALSE	High	RAFVHWYVGEGMEEGEFSEAREDLAALEK		1	1	14	GET86884.1	2	3355.57	High	High	8.77
		FALSE	High	AFVHWYVGEGMEEGEFSEAREDLAALEK		1	1	2	GET86884.1	1	3199.47	High	High	6.63
		FALSE	High	RAFVHWYVGEGMEEGEFSEAREDLAALEK	1xOxidation [M12]	1	1	3	GET86884.1	2	3371.56	High	High	6.06
		FALSE	High	RAFVHWYVGEGMEEGEFSEAR		1	1	2	GET86884.1	1	2486.12	High	High	6
		FALSE	High	AYHEQLSVADITNSVFEPAGMLTK	1xOxidation [M21]	1	2	4	GET86884.1	0	2637.29	High	High	5.94
		FALSE	High	FDGALNVDLTEFQTNLVPYPR		1	2	3	GET86884.1	0	2409.21	High	High	5.53
		FALSE	High	AYHEQLSVADITNSVFEPAGMLTK		1	2	5	GET86884.1	0	2621.29	High	High	5.36
		FALSE	High	RTIQFVDWCPTGFK	1xCarbamidomethyl [C9]	1	2	4	GET86884.1	1	1754.87	High	High	4.73
		FALSE	High	CGINYQPPTVVPGGDLAK	1xCarbamidomethyl [C1]	1	1	3	GET86884.1	0	1885.95	High	High	4.67
		FALSE	High	CLFLDLEPTVVDEVR	1xCarbamidomethyl [C1]	1	2	5	GET86884.1	0	1804.91	High	High	4.6
		FALSE	High	IHFVLTSYAPVVSAEK		1	2	4	GET86884.1	0	1760.96	High	High	4.44
		FALSE	High	EDAANNYARGHYTIGK		1	2	2	GET86884.1	1	1779.84	High	High	4.44
		FALSE	High	AVCMIANSTAIAEVFAR	1xCarbamidomethyl [C3]	1	1	2	GET86884.1	0	1823.91	High	High	4.14
		FALSE	High	YMSCCLMYRGDVVPK	2xCarbamidomethyl [C4; C5]	1	2	5	GET86884.1	1	1878.84	High	High	3.9
		FALSE	High	RSLDIERPSYTNVNR		1	2	2	GET86884.1	1	1819.94	High	High	3.88
		FALSE	High	CIGVEDDAFNTFFSETGAGK	1xCarbamidomethyl [C1]	1	2	3	GET86884.1	0	2164.95	High	High	3.87
		FALSE	High	CLFLDLEPTVVDEVRTGTYR	1xCarbamidomethyl [C1]	1	2	1	GET86884.1	1	2383.2	High	High	3.35
		FALSE	High	QLFNPEQLVSGK		1	2	2	GET86884.1	0	1359.73	High	High	3.26
		FALSE	High	LIGQVVSSLTASLR		1	2	1	GET86884.1	0	1443.85	High	High	3.17
		FALSE	High	TIQFVDWCPTGFK	1xCarbamidomethyl [C8]	1	2	1	GET86884.1	0	1598.77	High	High	2.84
		FALSE	High	SLDIERPSYTNVNR		1	2	3	GET86884.1	0	1663.84	High	High	2.83
		FALSE	High	EIVDLALDRIRK		1	2	3	GET86884.1	2	1440.85	High	High	2.75
		FALSE	High	DVNAAIATIK		1	2	1	GET86884.1	0	1015.58	High	High	2.73
		FALSE	High	YMSCCLMYRGDVVPK	2xCarbamidomethyl [C4; C5]; 1xOxidation [M7]	1	2	1	GET86884.1	1	1894.83	High	High	2.62
		FALSE	High	YMSCCLMYR	2xCarbamidomethyl [C4; C5]	1	2	1	GET86884.1	0	1283.5	High	High	1.94
FALSE	Master Protein	GET93854.1	gene=LtaPh_9903801	78	25	84	2	443	49.8	4.82	301.13	25	cell organization and biogenesis;other biological processes	cytoskeleton	cytoskeletal activity;other molecular function	Pf00091, Pf03953		A0A640KXW8; GET93854.1		0	High	1
	Checked	Protein Group ID	# Proteins	# Unique Peptides	# Peptides	# PSMs	Group Description	Found in Sample: [S11] F11: Sample
	FALSE	373	12	2	25	84	[Master Protein] gene=LtaPh_9903801	High
		Checked	Confidence	Sequence	Modifications	# Protein Groups	# Proteins	# PSMs	Master Protein Accessions	# Missed Cleavages	Theo. MH+ [Da]	Found in Sample: [S11] F11: Sample	Confidence (by Search Engine): Sequest HT	XCorr (by Search Engine): Sequest HT
		FALSE	High	AGPYGQLFRPDNFIFGQSGAGNNWAK		2	11	2	GET88467.1; GET93854.1	0	2812.36	High	High	6.96
		FALSE	High	GHYTEGAELIDSVLDVCRK	1xCarbamidomethyl [C17]	2	11	5	GET88467.1; GET93854.1	1	2162.05	High	High	6.82
		FALSE	High	MREIVSCQAGQCGNQIGSK	2xCarbamidomethyl [C7; C12]; 1xOxidation [M1]	2	7	2	GET88467.1; GET93854.1	1	2138.97	High	High	5.69
		FALSE	High	MREIVSCQAGQCGNQIGSK	2xCarbamidomethyl [C7; C12]	2	7	2	GET88467.1; GET93854.1	1	2122.98	High	High	5.55
		FALSE	High	FWEVISDEHGVDPTGTYQGDSDLQLER		2	13	11	GET88467.1; GET93854.1	0	3093.41	High	High	5.33
		FALSE	High	EAESCDCLQGFQLSHSLGGGTGSGMGTLLISK	2xCarbamidomethyl [C5; C7]	2	10	2	GET88467.1; GET93854.1	0	3297.52	High	High	5.19
		FALSE	High	GHYTEGAELIDSVLDVCR	1xCarbamidomethyl [C17]	2	11	1	GET88467.1; GET93854.1	0	2033.96	High	High	4.64
		FALSE	High	VSDTVVEPYNTTLSVHQLVENSDESMCIDNEALYDICFR	2xCarbamidomethyl [C27; C37]	2	9	10	GET88467.1; GET93854.1	0	4563.06	High	High	4.61
		FALSE	High	GLSVAELTQQMFDAK		1	8	3	GET93854.1	0	1637.82	High	High	4.57
		FALSE	High	MSVTFIGNNTCIQEMFR	1xCarbamidomethyl [C11]	2	9	2	GET88467.1; GET93854.1	0	2047.94	High	High	4.31
		FALSE	High	EIVSCQAGQCGNQIGSK	2xCarbamidomethyl [C5; C10]	2	13	1	GET88467.1; GET93854.1	0	1835.84	High	High	4.25
		FALSE	High	LREEYPDRIMMTFSVIPSPR		2	9	1	GET88467.1; GET93854.1	2	2437.24	High	High	4.13
		FALSE	High	NSSYFIEWIPNNIK		1	8	4	GET93854.1	0	1724.86	High	High	3.92
		FALSE	High	FPGQLNSDLRK		2	9	5	GET88467.1; GET93854.1	1	1274.69	High	High	3.76
		FALSE	High	VSDTVVEPYNTTLSVHQLVENSDESMCIDNEALYDICFR	2xCarbamidomethyl [C27; C37]; 1xOxidation [M26]	2	9	1	GET88467.1; GET93854.1	0	4579.06	High	High	3.62
		FALSE	High	GLSVAELTQQMFDAK	1xOxidation [M11]	1	8	1	GET93854.1	0	1653.82	High	High	3.61
		FALSE	High	AVLMDLEPGTMDSVR		2	13	3	GET88467.1; GET93854.1	0	1633.79	High	High	3.47
		FALSE	High	RVGEQFTGMFR		2	8	1	GET88467.1; GET93854.1	1	1327.66	High	High	3.43
		FALSE	High	LREEYPDRIMMTFSVIPSPR	1xOxidation [M10]	2	9	1	GET88467.1; GET93854.1	2	2453.23	High	High	3.33
		FALSE	High	VGEQFTGMFR	1xOxidation [M8]	2	8	1	GET88467.1; GET93854.1	0	1187.55	High	High	3
		FALSE	High	EAESCDCLQGFQLSHSLGGGTGSGMGTLLISK	2xCarbamidomethyl [C5; C7]; 1xOxidation [M25]	2	10	1	GET88467.1; GET93854.1	0	3313.51	High	High	2.94
		FALSE	High	AVLMDLEPGTMDSVR	1xOxidation [M]	2	13	4	GET88467.1; GET93854.1	0	1649.79	High	High	2.9
		FALSE	High	LAVNLVPFPR		2	9	3	GET88467.1; GET93854.1	0	1125.68	High	High	2.89
		FALSE	High	IMMTFSVIPSPR		2	9	3	GET88467.1; GET93854.1	0	1378.72	High	High	2.87
		FALSE	High	IMMTFSVIPSPR	1xOxidation [M3]	2	9	1	GET88467.1; GET93854.1	0	1394.72	High	High	2.65
		FALSE	High	EVDEQMLNVQNK		2	9	1	GET88467.1; GET93854.1	0	1446.69	High	High	2.63
		FALSE	High	INVYFDESSGGR		2	13	4	GET88467.1; GET93854.1	0	1343.62	High	High	2.6
		FALSE	High	VGEQFTGMFR		2	8	1	GET88467.1; GET93854.1	0	1171.56	High	High	2.59
		FALSE	High	YLTASALFR		2	9	2	GET88467.1; GET93854.1	0	1041.57	High	High	2.34
		FALSE	High	SSICDIPPK	1xCarbamidomethyl [C4]	2	9	2	GET88467.1; GET93854.1	0	1016.51	High	High	2.34
		FALSE	High	NMMQAADPR		2	9	1	GET88467.1; GET93854.1	0	1033.46	High	High	2.27
		FALSE	High	INVYFDESSGGRYVPR		2	13	1	GET88467.1; GET93854.1	1	1858.91	High	High	2.15
		FALSE	High	LHFFMMGFAPLTSR		2	9	1	GET88467.1; GET93854.1	0	1654.82	High	High	2.07
FALSE	Master Protein	P15636	Lys-C-enzyme used in experiment from OS=Achromobacter lyticus OX=224 PE=1 SV=1	24	8	58	8	653	68.1	7.24	288.51	8	protein metabolism	non-structural extracellular	other molecular function	Pf01483, Pf18911		P15636		0	High	1
	Checked	Protein Group ID	# Proteins	# Unique Peptides	# Peptides	# PSMs	Group Description	Found in Sample: [S11] F11: Sample
	FALSE	746	1	8	8	58	[Master Protein] Lys-C-enzyme used in experiment from OS=Achromobacter lyticus OX=224 PE=1 SV=1	High
		Checked	Confidence	Sequence	Modifications	# Protein Groups	# Proteins	# PSMs	Master Protein Accessions	# Missed Cleavages	Theo. MH+ [Da]	Found in Sample: [S11] F11: Sample	Confidence (by Search Engine): Sequest HT	XCorr (by Search Engine): Sequest HT
		FALSE	High	RISNSTSPTSFVAWGGGAGTTHLNVQWQPSGGVTEPGSSGSPIYSPEK		1	1	26	P15636	1	4873.35	High	High	9.17
		FALSE	High	RDQNYPGAIAIHHPNVAEK		1	1	5	P15636	1	2130.08	High	High	8.34
		FALSE	High	APNTPASGANGDGSMSQTQSGSTVK		1	1	1	P15636	0	2350.06	High	High	5.89
		FALSE	High	RVLGQLHGGPSSCSATGTNR	1xCarbamidomethyl [C13]	1	1	3	P15636	1	2055.01	High	High	5.76
		FALSE	High	DQNYPGAIAIHHPNVAEK		1	1	9	P15636	0	1973.98	High	High	5.44
		FALSE	High	SGTLACTGSLVNNTANDRK	1xCarbamidomethyl [C6]	1	1	2	P15636	1	1978.96	High	High	5.12
		FALSE	High	VFTSWTGGGAAASR		1	1	11	P15636	0	1367.67	High	High	3.78
		FALSE	High	DIIRAVGAYSK		1	1	1	P15636	1	1192.67	High	High	2.35
FALSE	Master Protein	GET88467.1	gene=LtaPh_2121851	75	24	77	1	442	49.6	4.84	276.06	24	cell organization and biogenesis;other biological processes	cytoskeleton	cytoskeletal activity;other molecular function	Pf00091, Pf03953		A0A640KL97; GET88467.1		0	High	1
	Checked	Protein Group ID	# Proteins	# Unique Peptides	# Peptides	# PSMs	Group Description	Found in Sample: [S11] F11: Sample
	FALSE	225	5	1	24	77	[Master Protein] gene=LtaPh_2121851	High
		Checked	Confidence	Sequence	Modifications	# Protein Groups	# Proteins	# PSMs	Master Protein Accessions	# Missed Cleavages	Theo. MH+ [Da]	Found in Sample: [S11] F11: Sample	Confidence (by Search Engine): Sequest HT	XCorr (by Search Engine): Sequest HT
		FALSE	High	AGPYGQLFRPDNFIFGQSGAGNNWAK		2	11	2	GET88467.1; GET93854.1	0	2812.36	High	High	6.96
		FALSE	High	GHYTEGAELIDSVLDVCRK	1xCarbamidomethyl [C17]	2	11	5	GET88467.1; GET93854.1	1	2162.05	High	High	6.82
		FALSE	High	MREIVSCQAGQCGNQIGSK	2xCarbamidomethyl [C7; C12]; 1xOxidation [M1]	2	7	2	GET88467.1; GET93854.1	1	2138.97	High	High	5.69
		FALSE	High	MREIVSCQAGQCGNQIGSK	2xCarbamidomethyl [C7; C12]	2	7	2	GET88467.1; GET93854.1	1	2122.98	High	High	5.55
		FALSE	High	FWEVISDEHGVDPTGTYQGDSDLQLER		2	13	11	GET88467.1; GET93854.1	0	3093.41	High	High	5.33
		FALSE	High	EAESCDCLQGFQLSHSLGGGTGSGMGTLLISK	2xCarbamidomethyl [C5; C7]	2	10	2	GET88467.1; GET93854.1	0	3297.52	High	High	5.19
		FALSE	High	GHYTEGAELIDSVLDVCR	1xCarbamidomethyl [C17]	2	11	1	GET88467.1; GET93854.1	0	2033.96	High	High	4.64
		FALSE	High	VSDTVVEPYNTTLSVHQLVENSDESMCIDNEALYDICFR	2xCarbamidomethyl [C27; C37]	2	9	10	GET88467.1; GET93854.1	0	4563.06	High	High	4.61
		FALSE	High	MSVTFIGNNTCIQEMFR	1xCarbamidomethyl [C11]	2	9	2	GET88467.1; GET93854.1	0	2047.94	High	High	4.31
		FALSE	High	EIVSCQAGQCGNQIGSK	2xCarbamidomethyl [C5; C10]	2	13	1	GET88467.1; GET93854.1	0	1835.84	High	High	4.25
		FALSE	High	LREEYPDRIMMTFSVIPSPR		2	9	1	GET88467.1; GET93854.1	2	2437.24	High	High	4.13
		FALSE	High	GLSVSELTQQMFDAK		1	1	1	GET88467.1	0	1653.82	High	High	4
		FALSE	High	FPGQLNSDLRK		2	9	5	GET88467.1; GET93854.1	1	1274.69	High	High	3.76
		FALSE	High	VSDTVVEPYNTTLSVHQLVENSDESMCIDNEALYDICFR	2xCarbamidomethyl [C27; C37]; 1xOxidation [M26]	2	9	1	GET88467.1; GET93854.1	0	4579.06	High	High	3.62
		FALSE	High	AVLMDLEPGTMDSVR		2	13	3	GET88467.1; GET93854.1	0	1633.79	High	High	3.47
		FALSE	High	RVGEQFTGMFR		2	8	1	GET88467.1; GET93854.1	1	1327.66	High	High	3.43
		FALSE	High	LREEYPDRIMMTFSVIPSPR	1xOxidation [M10]	2	9	1	GET88467.1; GET93854.1	2	2453.23	High	High	3.33
		FALSE	High	VGEQFTGMFR	1xOxidation [M8]	2	8	1	GET88467.1; GET93854.1	0	1187.55	High	High	3
		FALSE	High	EAESCDCLQGFQLSHSLGGGTGSGMGTLLISK	2xCarbamidomethyl [C5; C7]; 1xOxidation [M25]	2	10	1	GET88467.1; GET93854.1	0	3313.51	High	High	2.94
		FALSE	High	AVLMDLEPGTMDSVR	1xOxidation [M]	2	13	4	GET88467.1; GET93854.1	0	1649.79	High	High	2.9
		FALSE	High	LAVNLVPFPR		2	9	3	GET88467.1; GET93854.1	0	1125.68	High	High	2.89
		FALSE	High	IMMTFSVIPSPR		2	9	3	GET88467.1; GET93854.1	0	1378.72	High	High	2.87
		FALSE	High	IMMTFSVIPSPR	1xOxidation [M3]	2	9	1	GET88467.1; GET93854.1	0	1394.72	High	High	2.65
		FALSE	High	EVDEQMLNVQNK		2	9	1	GET88467.1; GET93854.1	0	1446.69	High	High	2.63
		FALSE	High	INVYFDESSGGR		2	13	4	GET88467.1; GET93854.1	0	1343.62	High	High	2.6
		FALSE	High	VGEQFTGMFR		2	8	1	GET88467.1; GET93854.1	0	1171.56	High	High	2.59
		FALSE	High	YLTASALFR		2	9	2	GET88467.1; GET93854.1	0	1041.57	High	High	2.34
		FALSE	High	SSICDIPPK	1xCarbamidomethyl [C4]	2	9	2	GET88467.1; GET93854.1	0	1016.51	High	High	2.34
		FALSE	High	NMMQAADPR		2	9	1	GET88467.1; GET93854.1	0	1033.46	High	High	2.27
		FALSE	High	INVYFDESSGGRYVPR		2	13	1	GET88467.1; GET93854.1	1	1858.91	High	High	2.15
		FALSE	High	LHFFMMGFAPLTSR		2	9	1	GET88467.1; GET93854.1	0	1654.82	High	High	2.07
FALSE	Master Protein	P777777	BirA-LtVTC4 sequence	47	41	69	25	1195	135.1	7.62	239.74	41						P777777		0	High	1
	Checked	Protein Group ID	# Proteins	# Unique Peptides	# Peptides	# PSMs	Group Description	Found in Sample: [S11] F11: Sample
	FALSE	469	2	25	41	69	[Master Protein] BirA VTC4 sequence supplied by Orquidea Biotin--[acetyl-CoA-carboxylase] ligase OS=Leishmania	High
		Checked	Confidence	Sequence	Modifications	# Protein Groups	# Proteins	# PSMs	Master Protein Accessions	# Missed Cleavages	Theo. MH+ [Da]	Found in Sample: [S11] F11: Sample	Confidence (by Search Engine): Sequest HT	XCorr (by Search Engine): Sequest HT
		FALSE	High	TADRLIFGMNPAQTQTVGASEAQFLPR		1	2	1	P777777	1	2919.48	High	High	6.26
		FALSE	High	RVEESVVNQGWITLQEAGINLDR		2	2	1	P777777; P666666	1	2626.36	High	High	5.89
		FALSE	High	QILGQLDGGSVAVLPVIDSTNQYLLDR		2	2	2	P777777; P666666	0	2884.54	High	High	5.49
		FALSE	High	ASTKPEVHLWDPTMGLAAGCFER	1xCarbamidomethyl [C20]	1	2	2	P777777	0	2573.23	High	High	5.15
		FALSE	High	YTGGDSPVSHFPYAVVEVK		1	2	2	P777777	0	2052.01	High	High	5.07
		FALSE	High	QILGQLDGGSVAVLPVIDSTNQYLLDRIGELK		2	2	1	P777777; P666666	1	3424.87	High	High	4.95
		FALSE	High	LFSPVSSVYYDNNHFLFYHR		1	2	2	P777777	0	2505.2	High	High	4.91
		FALSE	High	HLTEEEVVTNCSITLTTLR	1xCarbamidomethyl [C11]	1	2	1	P777777	0	2216.12	High	High	4.74
		FALSE	High	TGDAAQIVIGAGINMAMR		2	2	6	P777777; P666666	0	1788.91	High	High	4.59
		FALSE	High	MSAEDFGLGHHWR		1	2	3	P777777	0	1542.69	High	High	4.41
		FALSE	High	LIFGMNPAQTQTVGASEAQFLPR		1	2	1	P777777	0	2476.27	High	High	4.35
		FALSE	High	AALELFEQEGLAPYLSR		2	2	4	P777777; P666666	0	1906.99	High	High	4.27
		FALSE	High	ENIANPSTPDELYASLLEQK		1	2	3	P777777	0	2232.1	High	High	4.14
		FALSE	High	LISEEDLGSGSGSGSGSK		2	2	1	P777777; P666666	0	1666.78	High	High	4.1
		FALSE	High	IHAYDLKPVLR		1	2	2	P777777	0	1324.77	High	High	3.95
		FALSE	High	RLERVEGSTLIR		1	2	1	P777777	2	1428.83	High	High	3.89
		FALSE	High	LIALLANGEFHSGEQLGETLGMSRAAINK		2	2	2	P777777; P666666	1	3040.59	High	High	3.82
		FALSE	High	MRVYEWCERK	1xCarbamidomethyl [C7]	1	2	1	P777777	2	1456.68	High	High	3.77
		FALSE	High	SGDACIAEYQQAGR	1xCarbamidomethyl [C5]	2	2	1	P777777; P666666	0	1525.67	High	High	3.76
		FALSE	High	AWRSAMYPDFRDQGAYVDYK		1	2	3	P777777	2	2439.12	High	High	3.58
		FALSE	High	HIQTLRDWGVDVFTVPGK		2	2	2	P777777; P666666	1	2068.1	High	High	3.54
		FALSE	High	LTCVENERIAPWIEELMGCRYMESVPK	2xCarbamidomethyl [C3; C19]	1	2	1	P777777	2	3310.57	High	High	3.48
		FALSE	High	EVDAFVHAQLSLQPAVEK		1	2	3	P777777	0	1981.04	High	High	3.39
		FALSE	High	GYSLPEPIQLLNAK		2	2	3	P777777; P666666	0	1542.85	High	High	3.37
		FALSE	High	LSIPSGAEGSQVFDRRSVK		1	2	2	P777777	2	2033.08	High	High	3.34
		FALSE	High	LSIPSGAEGSQVFDRR		1	2	1	P777777	1	1718.88	High	High	3.32
		FALSE	High	NLNTDTIEHIIGR		1	2	2	P777777	0	1495.79	High	High	3.31
		FALSE	High	LIADAIVHELLR		1	2	2	P777777	0	1362.81	High	High	3.24
		FALSE	High	HLTEEEVVTNCSITLTTLRK	1xCarbamidomethyl [C11]	1	2	1	P777777	1	2344.22	High	High	3.22
		FALSE	High	TLLTSERYMVK		1	2	1	P777777	1	1340.72	High	High	3.17
		FALSE	High	NAAAHVFYGK		1	2	1	P777777	0	1077.55	High	High	3.12
		FALSE	High	QAELLILSLR		1	2	1	P777777	0	1155.71	High	High	3.06
		FALSE	High	WPNDLYLQDRK		2	2	1	P777777; P666666	1	1447.73	High	High	2.79
		FALSE	High	WPNDLYLQDR		2	2	1	P777777; P666666	0	1319.64	High	High	2.71
		FALSE	High	IAPWIEELMGCR	1xCarbamidomethyl [C11]	1	2	1	P777777	0	1474.72	High	High	2.62
		FALSE	High	NTLAAMLIR		2	2	1	P777777; P666666	0	1002.58	High	High	2.51
		FALSE	High	IIPHLPLSTFK		1	2	1	P777777	0	1265.76	High	High	2.49
		FALSE	High	DWGVDVFTVPGK		2	2	1	P777777; P666666	0	1319.66	High	High	2.44
		FALSE	High	LAGILVELTGK		2	2	1	P777777; P666666	0	1113.69	High	High	2.32
		FALSE	High	LISEEDLEQK		2	2	1	P777777; P666666	0	1203.61	High	High	2.25
		FALSE	High	SAMYPDFR		1	2	1	P777777	0	986.44	High	High	2.09
FALSE	Master Protein	GET91303.1	gene=LtaPh_3134600	30	41	47	41	2283	254.7	6.84	154.07	41	other metabolic processes		other molecular function	Pf00289, Pf00364, Pf01039, Pf02785, Pf02786, Pf08326		A0A640KNX3; GET91303.1		0	High	1
	Checked	Protein Group ID	# Proteins	# Unique Peptides	# Peptides	# PSMs	Group Description	Found in Sample: [S11] F11: Sample
	FALSE	38	1	41	41	47	[Master Protein] gene=LtaPh_3134600	High
		Checked	Confidence	Sequence	Modifications	# Protein Groups	# Proteins	# PSMs	Master Protein Accessions	# Missed Cleavages	Theo. MH+ [Da]	Found in Sample: [S11] F11: Sample	Confidence (by Search Engine): Sequest HT	XCorr (by Search Engine): Sequest HT
		FALSE	High	AIIDAIVDRYVTVEQSFDGHSR		1	1	2	GET91303.1	1	2491.26	High	High	5.88
		FALSE	High	RVTFLGPSEEAMFTLGDK		1	1	1	GET91303.1	1	1998	High	High	5.57
		FALSE	High	AVHLPFIPAEVCEETEEHPHTPSDK	1xCarbamidomethyl [C12]	1	1	1	GET91303.1	0	2869.35	High	High	5.34
		FALSE	High	TTGTLHHHAVPGTTIAMGSLLGEITPDDPSK		1	1	1	GET91303.1	0	3154.58	High	High	4.99
		FALSE	High	VAVTPHDMGMTPWTEATDVDVGHMLAK		1	1	1	GET91303.1	0	2909.36	High	High	4.97
		FALSE	High	LVTEHSCEESSMEHVLAK	1xCarbamidomethyl [C7]	1	1	1	GET91303.1	0	2085.96	High	High	4.92
		FALSE	High	EGRHLPIILGPYPHLDTREVK		1	1	1	GET91303.1	2	2440.35	High	High	4.5
		FALSE	High	IIEEGPAFGVDPAIISAMER		1	1	1	GET91303.1	0	2115.08	High	High	4.45
		FALSE	High	VQETYSLAHPDGPAWGTADK		1	1	2	GET91303.1	0	2143.01	High	High	4.36
		FALSE	High	ELEVANDMLESGVVDSLASGVR		1	1	2	GET91303.1	0	2290.12	High	High	4.18
		FALSE	High	GMDSIRSWMYEHTGDSEAVQFVVMATPEDLK		1	1	1	GET91303.1	1	3529.61	High	High	4.04
		FALSE	High	DCNVNTAWLDELIAK	1xCarbamidomethyl [C2]	1	1	1	GET91303.1	0	1761.85	High	High	3.74
		FALSE	High	CLAALQVARDDSTVK	1xCarbamidomethyl [C1]	1	1	1	GET91303.1	1	1646.85	High	High	3.73
		FALSE	High	GVVGGPTEYMGVENLSGSGLVAGEMSK		1	1	3	GET91303.1	0	2625.25	High	High	3.63
		FALSE	High	AFADLSSLGLSSTTLK		1	1	1	GET91303.1	0	1610.86	High	High	3.55
		FALSE	High	ADTGFQEDTLLR		1	1	1	GET91303.1	0	1365.66	High	High	3.5
		FALSE	High	LPSNTFSVDAASYEK		1	1	1	GET91303.1	0	1628.78	High	High	3.45
		FALSE	High	ATLGGIPCGVILVETR	1xCarbamidomethyl [C8]	1	1	1	GET91303.1	0	1655.91	High	High	3.22
		FALSE	High	LGDLREMLPSEK		1	1	1	GET91303.1	1	1387.72	High	High	3.19
		FALSE	High	KFDPADPADPTSTSSFITQAGQVWFPDSAR		1	1	1	GET91303.1	1	3239.53	High	High	3.14
		FALSE	High	ATGVVRDVVPWK		1	1	1	GET91303.1	1	1326.75	High	High	2.87
		FALSE	High	YCGLGTVEYMYDK	1xCarbamidomethyl [C2]	1	1	1	GET91303.1	0	1598.69	High	High	2.85
		FALSE	High	IRMEVEPLEVK		1	1	1	GET91303.1	1	1342.74	High	High	2.72
		FALSE	High	VYTAPVFIYIPPAGELR		1	1	1	GET91303.1	0	1906.05	High	High	2.55
		FALSE	High	VFYGEEPYGTTPIDFLAR		1	1	1	GET91303.1	0	2075.01	High	High	2.54
		FALSE	High	ELEVANDMLESGVVDSLASGVRK		1	1	1	GET91303.1	1	2418.22	High	High	2.47
		FALSE	High	WLDYVPAVQHPQR		1	1	2	GET91303.1	0	1608.83	High	High	2.43
		FALSE	High	AALDSLVGAPSTVE		1	1	1	GET91303.1	0	1329.69	High	High	2.41
		FALSE	High	LSNYEVSMHPTPYK		1	1	1	GET91303.1	0	1665.79	High	High	2.38
		FALSE	High	FPDSNHVFVK		1	1	1	GET91303.1	0	1189.6	High	High	2.37
		FALSE	High	RFLVEFTEK		1	1	1	GET91303.1	1	1168.64	High	High	2.36
		FALSE	High	SSVGFQFSSMEQLCNSLGATMPIK	1xCarbamidomethyl [C14]	1	1	1	GET91303.1	0	2619.23	High	High	2.35
		FALSE	High	EQQSFGNMTPELK		1	1	1	GET91303.1	0	1508.7	High	High	2.29
		FALSE	High	DPWPTELLLAR		1	1	1	GET91303.1	0	1310.71	High	High	2.28
		FALSE	High	SLFFAVSEEVK		1	1	1	GET91303.1	0	1255.66	High	High	2.25
		FALSE	High	VIQTNDSPLILTGAGALNR		1	1	1	GET91303.1	0	1953.08	High	High	2.23
		FALSE	High	FYFLELNPR		1	1	1	GET91303.1	0	1198.63	High	High	2.23
		FALSE	High	YLERNTLLLK		1	1	1	GET91303.1	1	1262.75	High	High	2.06
		FALSE	High	GGILEPSGVVEIK		1	1	1	GET91303.1	0	1297.74	High	High	2
		FALSE	High	IVASVPGR		1	1	1	GET91303.1	0	798.483	High	High	1.99
		FALSE	High	DVYMGNSQLGGK		1	1	1	GET91303.1	0	1268.59	High	High	1.97
FALSE	Master Protein	GET90322.1	gene=LtaPh_2906400	19	22	44	22	1867	206.8	7.12	153.33	22	transport	other membranes	transporter activity;other molecular function	Pf00005, Pf12698		A0A640KLF6; GET90322.1		0	High	1
	Checked	Protein Group ID	# Proteins	# Unique Peptides	# Peptides	# PSMs	Group Description	Found in Sample: [S11] F11: Sample
	FALSE	160	1	22	22	44	[Master Protein] gene=LtaPh_2906400	High
		Checked	Confidence	Sequence	Modifications	# Protein Groups	# Proteins	# PSMs	Master Protein Accessions	# Missed Cleavages	Theo. MH+ [Da]	Found in Sample: [S11] F11: Sample	Confidence (by Search Engine): Sequest HT	XCorr (by Search Engine): Sequest HT
		FALSE	High	DSLSHYGRLLVSSDSPELAQSFMEFCRQK	1xCarbamidomethyl [C26]	1	1	1	GET90322.1	2	3387.61	High	High	7.56
		FALSE	High	LIEHYHDTVNPQDPSVAAVFHR		1	1	4	GET90322.1	0	2545.26	High	High	5.86
		FALSE	High	ELGLYPFRHQSAASLSGGNK		1	1	2	GET90322.1	1	2132.09	High	High	5.22
		FALSE	High	LDMTMYEDYASRPSQVMTGYSK		1	1	2	GET90322.1	0	2573.14	High	High	4.83
		FALSE	High	YVLDTVTATTGANAQQVAR		1	1	3	GET90322.1	0	1979.02	High	High	4.7
		FALSE	High	SVVLTTHRLDEVEALADR		1	1	1	GET90322.1	1	2024.08	High	High	4.51
		FALSE	High	MCDMGRPILPGSLVER	1xCarbamidomethyl [C2]	1	1	2	GET90322.1	0	1830.9	High	High	4.14
		FALSE	High	STIMGIATGMVNPTK		1	1	2	GET90322.1	0	1520.78	High	High	3.97
		FALSE	High	SVLICTHLLDEADR	1xCarbamidomethyl [C5]	1	1	2	GET90322.1	0	1641.83	High	High	3.77
		FALSE	High	SGMCMEVLYDTPFTSLASAK	1xCarbamidomethyl [C4]	1	1	2	GET90322.1	0	2208	High	High	3.73
		FALSE	High	GSNSANVQGKVDYVLDLLELNEK		1	1	1	GET90322.1	1	2505.28	High	High	3.71
		FALSE	High	ASCDEDDLHSASFANNSLK	1xCarbamidomethyl [C3]	1	1	2	GET90322.1	0	2080.89	High	High	3.67
		FALSE	High	SGMCMEVLYDTPFTSLASAK	1xCarbamidomethyl [C4]; 1xOxidation [M]	1	1	4	GET90322.1	0	2224	High	High	3.46
		FALSE	High	YISVAPVGAVYQK		1	1	2	GET90322.1	0	1394.77	High	High	3.37
		FALSE	High	TGPESTRIAVQHLNK		1	1	2	GET90322.1	1	1650.89	High	High	3.34
		FALSE	High	LDAALPDNAWGSHYR		1	1	1	GET90322.1	0	1685.8	High	High	3.18
		FALSE	High	VDYVLDLLELNEK		1	1	1	GET90322.1	0	1562.83	High	High	3.11
		FALSE	High	LLVSSDSPELAQSFMEFCR	1xCarbamidomethyl [C18]	1	1	1	GET90322.1	0	2216.04	High	High	3.04
		FALSE	High	HAALQDVSFGVNEGEVMGLLGLNGAGK		1	1	2	GET90322.1	0	2683.35	High	High	2.97
		FALSE	High	LSLPWRPCPVGGR	1xCarbamidomethyl [C8]	1	1	1	GET90322.1	0	1494.8	High	High	2.72
		FALSE	High	STIMGIATGMVNPTK	1xOxidation [M10]	1	1	1	GET90322.1	0	1536.78	High	High	2.7
		FALSE	High	LDMTMYEDYASRPSQVMTGYSK	1xOxidation [M5]	1	1	1	GET90322.1	0	2589.13	High	High	2.64
		FALSE	High	EYAAANEDTVWAIVDLPK		1	1	2	GET90322.1	0	2004.99	High	High	2.64
		FALSE	High	SVVLTTHRLDEVEALADRVAFVVR		1	1	1	GET90322.1	2	2695.49	High	High	2.61
		FALSE	High	SLFTRGLGAK		1	1	1	GET90322.1	1	1049.61	High	High	2.16
FALSE	Master Protein	GET87548.1	gene=LtaPh_1700771	38	15	36	15	555	61	9.1	140.62	15	protein metabolism;other metabolic processes		nucleic acid binding activity;other molecular function	Pf00009, Pf03143, Pf03144		A0A640KE14; GET87548.1		0	High	1
	Checked	Protein Group ID	# Proteins	# Unique Peptides	# Peptides	# PSMs	Group Description	Found in Sample: [S11] F11: Sample
	FALSE	570	4	15	15	36	[Master Protein] gene=LtaPh_1700771	High
		Checked	Confidence	Sequence	Modifications	# Protein Groups	# Proteins	# PSMs	Master Protein Accessions	# Missed Cleavages	Theo. MH+ [Da]	Found in Sample: [S11] F11: Sample	Confidence (by Search Engine): Sequest HT	XCorr (by Search Engine): Sequest HT
		FALSE	High	NMITGTSQADAAILMIDSTHGGFEAGISK		1	4	3	GET87548.1	0	2936.41	High	High	7.2
		FALSE	High	IGGIGTVPVGRVETGIMKPGDVVTFAPANVTTEVK		1	4	2	GET87548.1	1	3509.9	High	High	6.79
		FALSE	High	SIEMHHEQLAEAQPGDNVGFNVK		1	4	4	GET87548.1	0	2550.2	High	High	5.47
		FALSE	High	DGQTREHALLAFTLGVK		1	4	4	GET87548.1	1	1856	High	High	5.03
		FALSE	High	VHMNLVVVGHVDAGK		1	4	4	GET87548.1	0	1574.85	High	High	4.61
		FALSE	High	VRFIPISGWQGDNMIEK		1	4	2	GET87548.1	1	1990.02	High	High	4.58
		FALSE	High	VETGIMKPGDVVTFAPANVTTEVK		1	4	2	GET87548.1	0	2503.31	High	High	4.45
		FALSE	High	SVFTIIDAPGHRDFIK		1	4	3	GET87548.1	1	1815.98	High	High	4.36
		FALSE	High	GPTLLDALDMLEAPVRPVDKPLRLPLQDVYK		1	3	1	GET87548.1	1	3472.92	High	High	4.28
		FALSE	High	TVMYAQSRYDEISK		1	4	3	GET87548.1	1	1690.81	High	High	3.55
		FALSE	High	EHALLAFTLGVK		1	4	1	GET87548.1	0	1298.75	High	High	3.14
		FALSE	High	SVFTIIDAPGHR		1	4	2	GET87548.1	0	1312.7	High	High	2.89
		FALSE	High	FIPISGWQGDNMIEK		1	4	2	GET87548.1	0	1734.85	High	High	2.72
		FALSE	High	AERERGITIDIALWK		1	4	1	GET87548.1	2	1770.99	High	High	2.72
		FALSE	High	IGGIGTVPVGR		1	4	1	GET87548.1	0	1025.61	High	High	2.51
		FALSE	High	VRFIPISGWQGDNMIEK	1xOxidation [M14]	1	4	1	GET87548.1	1	2006.02	High	High	2.21
FALSE	Master Protein	GET87016.1	gene=LtaPh_1315100	12	39	43	39	4665	529.3	5.38	130.14	39	other biological processes	cytoskeleton;other cell component	cytoskeletal activity;other molecular function	Pf03028, Pf08385, Pf08393, Pf12774, Pf12775, Pf12777, Pf12780, Pf12781, Pf17852, Pf17857, Pf18198, Pf18199		A0A640KBF2; GET87016.1		0	High	1
	Checked	Protein Group ID	# Proteins	# Unique Peptides	# Peptides	# PSMs	Group Description	Found in Sample: [S11] F11: Sample
	FALSE	413	1	39	39	43	[Master Protein] gene=LtaPh_1315100	High
		Checked	Confidence	Sequence	Modifications	# Protein Groups	# Proteins	# PSMs	Master Protein Accessions	# Missed Cleavages	Theo. MH+ [Da]	Found in Sample: [S11] F11: Sample	Confidence (by Search Engine): Sequest HT	XCorr (by Search Engine): Sequest HT
		FALSE	High	AVDTFEGFTDRTPMQQEWMK		1	1	1	GET87016.1	1	2417.09	High	High	4.76
		FALSE	High	AFREQIVEQDWLPEIK		1	1	1	GET87016.1	1	2001.04	High	High	4.67
		FALSE	High	AQPLVQEALAALDTLDK		1	1	4	GET87016.1	0	1795.98	High	High	4.28
		FALSE	High	SVAQRFLSEIELGGEEMTK		1	1	1	GET87016.1	1	2124.06	High	High	3.73
		FALSE	High	LRLPVLAVDANK		1	1	1	GET87016.1	1	1308.8	High	High	3.67
		FALSE	High	ENFYNVSLGQGQEVVADRALDK		1	1	1	GET87016.1	1	2452.21	High	High	3.62
		FALSE	High	QSGVLEGFHQDLIK		1	1	1	GET87016.1	0	1570.82	High	High	3.61
		FALSE	High	LGALVSQYDEAVAEADAIEAK		1	1	2	GET87016.1	0	2163.08	High	High	3.55
		FALSE	High	QPGTIDPTAADFTLEK		1	1	1	GET87016.1	0	1703.85	High	High	3.51
		FALSE	High	RAGSSYYAPFSQLMSELK		1	1	1	GET87016.1	1	2035	High	High	3.42
		FALSE	High	RYDALLQEVIMR		1	1	1	GET87016.1	1	1506.81	High	High	3.41
		FALSE	High	ISDIGSVFDYYIDK		1	1	1	GET87016.1	0	1634.79	High	High	3.41
		FALSE	High	ENFYNVSLGQGQEVVADR		1	1	1	GET87016.1	0	2024.97	High	High	3.39
		FALSE	High	MNLAQRLVTGLADESVRWGATIEK		1	1	1	GET87016.1	2	2658.4	High	High	3.32
		FALSE	High	RYDALLQEVIMRSGFTDVK		1	1	1	GET87016.1	2	2241.17	High	High	3.25
		FALSE	High	AYPFNAGDLTTCMEVAANYIEDRPK	1xCarbamidomethyl [C12]	1	1	1	GET87016.1	0	2846.31	High	High	3.24
		FALSE	High	EAGAQVQGLQEVLQRESVEVEEARQK		1	1	1	GET87016.1	2	2910.49	High	High	3.18
		FALSE	High	HSGGDMLSPQDIVQQK		1	1	1	GET87016.1	0	1739.84	High	High	3.05
		FALSE	High	VGDLSSTVLETER		1	1	1	GET87016.1	0	1405.72	High	High	2.95
		FALSE	High	NICEIMLAAEGFGDAK	1xCarbamidomethyl [C3]	1	1	1	GET87016.1	0	1738.81	High	High	2.89
		FALSE	High	VQETYYAGEAAGVYPNMPPLASTIVRCK	1xCarbamidomethyl [C27]	1	1	1	GET87016.1	1	3085.51	High	High	2.74
		FALSE	High	SENLAGLEEQLYSVK		1	1	1	GET87016.1	0	1679.85	High	High	2.69
		FALSE	High	EVMGDDETGETSGMFPPIK		1	1	1	GET87016.1	0	2039.89	High	High	2.64
		FALSE	High	MPIMQVRSLPLSK		1	1	1	GET87016.1	1	1499.84	High	High	2.62
		FALSE	High	YSDDVSNIVEK		1	1	1	GET87016.1	0	1268.6	High	High	2.59
		FALSE	High	DVRWENEDDTNAFIEEALK		1	1	1	GET87016.1	1	2294.06	High	High	2.57
		FALSE	High	VTETCEEYYAQEK	1xCarbamidomethyl [C5]	1	1	1	GET87016.1	0	1649.7	High	High	2.53
		FALSE	High	QLDFLLRGK		1	1	1	GET87016.1	1	1089.64	High	High	2.5
		FALSE	High	LVTGLADESVR		1	1	1	GET87016.1	0	1159.63	High	High	2.4
		FALSE	High	SVLYIAGALK		1	1	1	GET87016.1	0	1034.62	High	High	2.39
		FALSE	High	MIFEVSHLR		1	1	1	GET87016.1	0	1131.6	High	High	2.39
		FALSE	High	SFLELIAFYK		1	1	1	GET87016.1	0	1230.68	High	High	2.34
		FALSE	High	LVFFLDDMNMPTPDK		1	1	1	GET87016.1	0	1782.84	High	High	2.32
		FALSE	High	GALSMSTAMQELFDQIYLDK		1	1	1	GET87016.1	0	2261.08	High	High	2.3
		FALSE	High	SHVSSVARPWK		1	1	1	GET87016.1	0	1253.67	High	High	2.2
		FALSE	High	LFFPTAIK		1	1	1	GET87016.1	0	936.555	High	High	2.03
		FALSE	High	AAIGMLK		1	1	1	GET87016.1	0	703.417	High	High	2.01
		FALSE	High	LQLDSLIK		1	1	1	GET87016.1	0	929.567	High	High	2.01
		FALSE	High	EMYSDYLLDK		1	1	1	GET87016.1	0	1276.58	High	High	1.91
FALSE	Master Protein	P666666	BirA-VTC1 sequence	52	21	35	5	568	62	5.49	117.1	21						P666666		0	High	1
	Checked	Protein Group ID	# Proteins	# Unique Peptides	# Peptides	# PSMs	Group Description	Found in Sample: [S11] F11: Sample
	FALSE	535	2	5	21	35	[Master Protein] BirA VTC1 sequence supplied by Orquidea Biotin--[acetyl-CoA-carboxylase] ligase OS=Leishmania	High
		Checked	Confidence	Sequence	Modifications	# Protein Groups	# Proteins	# PSMs	Master Protein Accessions	# Missed Cleavages	Theo. MH+ [Da]	Found in Sample: [S11] F11: Sample	Confidence (by Search Engine): Sequest HT	XCorr (by Search Engine): Sequest HT
		FALSE	High	RVEESVVNQGWITLQEAGINLDR		2	2	1	P777777; P666666	1	2626.36	High	High	5.89
		FALSE	High	QILGQLDGGSVAVLPVIDSTNQYLLDR		2	2	2	P777777; P666666	0	2884.54	High	High	5.49
		FALSE	High	QILGQLDGGSVAVLPVIDSTNQYLLDRIGELK		2	2	1	P777777; P666666	1	3424.87	High	High	4.95
		FALSE	High	TGDAAQIVIGAGINMAMR		2	2	6	P777777; P666666	0	1788.91	High	High	4.59
		FALSE	High	AALELFEQEGLAPYLSR		2	2	4	P777777; P666666	0	1906.99	High	High	4.27
		FALSE	High	LISEEDLGSGSGSGSGSK		2	2	1	P777777; P666666	0	1666.78	High	High	4.1
		FALSE	High	LIALLANGEFHSGEQLGETLGMSRAAINK		2	2	2	P777777; P666666	1	3040.59	High	High	3.82
		FALSE	High	SGDACIAEYQQAGR	1xCarbamidomethyl [C5]	2	2	1	P777777; P666666	0	1525.67	High	High	3.76
		FALSE	High	GLSYLCCVGGSLKPWAEGQDEGDDK	2xCarbamidomethyl [C6; C7]	1	2	1	P666666	0	2741.22	High	High	3.58
		FALSE	High	HIQTLRDWGVDVFTVPGK		2	2	2	P777777; P666666	1	2068.1	High	High	3.54
		FALSE	High	GYSLPEPIQLLNAK		2	2	3	P777777; P666666	0	1542.85	High	High	3.37
		FALSE	High	QYTQTVVSSFSETAR		1	2	2	P666666	0	1703.82	High	High	2.87
		FALSE	High	WPNDLYLQDRK		2	2	1	P777777; P666666	1	1447.73	High	High	2.79
		FALSE	High	WPNDLYLQDR		2	2	1	P777777; P666666	0	1319.64	High	High	2.71
		FALSE	High	RICVPQKIDPK	1xCarbamidomethyl [C3]	1	2	1	P666666	2	1353.77	High	High	2.61
		FALSE	High	GLSYLCCVGGSLKPWAEGQDEGDDKYESLQGPGGR	2xCarbamidomethyl [C6; C7]	1	2	1	P666666	1	3785.72	High	High	2.55
		FALSE	High	NTLAAMLIR		2	2	1	P777777; P666666	0	1002.58	High	High	2.51
		FALSE	High	DWGVDVFTVPGK		2	2	1	P777777; P666666	0	1319.66	High	High	2.44
		FALSE	High	YESLQGPGGR		1	2	1	P666666	0	1063.52	High	High	2.43
		FALSE	High	LAGILVELTGK		2	2	1	P777777; P666666	0	1113.69	High	High	2.32
		FALSE	High	LISEEDLEQK		2	2	1	P777777; P666666	0	1203.61	High	High	2.25
FALSE	Master Protein	GET90217.1	gene=LtaPh_2828101	39	21	34	21	657	71.5	5.45	114.37	21			other molecular function	Pf00012		A0A640KL64; GET90217.1		0	High	1
	Checked	Protein Group ID	# Proteins	# Unique Peptides	# Peptides	# PSMs	Group Description	Found in Sample: [S11] F11: Sample
	FALSE	304	1	21	21	34	[Master Protein] gene=LtaPh_2828101	High
		Checked	Confidence	Sequence	Modifications	# Protein Groups	# Proteins	# PSMs	Master Protein Accessions	# Missed Cleavages	Theo. MH+ [Da]	Found in Sample: [S11] F11: Sample	Confidence (by Search Engine): Sequest HT	XCorr (by Search Engine): Sequest HT
		FALSE	High	SINPDEAVAYGAAVQAFILTGGK		1	1	3	GET90217.1	0	2292.19	High	High	5.63
		FALSE	High	RSVHDVVLVGGSTRIPK		1	1	1	GET90217.1	2	1820.05	High	High	5.1
		FALSE	High	RSVHDVVLVGGSTR		1	1	2	GET90217.1	1	1481.82	High	High	4.68
		FALSE	High	EIEATLEWLSNNQEASKEEYEHK		1	1	1	GET90217.1	1	2777.29	High	High	4.67
		FALSE	High	DAGTIAGLEVLRIINEPTAAAIAYGLDKGDDGK		1	1	1	GET90217.1	2	3327.74	High	High	4.27
		FALSE	High	DAGTIAGLEVLRIINEPTAAAIAYGLDK		1	1	2	GET90217.1	1	2855.55	High	High	4.04
		FALSE	High	NQVAMNPHNTVFDAK		1	1	3	GET90217.1	0	1685.81	High	High	3.88
		FALSE	High	SQIFSTYADNQPGVHIQVFEGER		1	1	2	GET90217.1	0	2622.26	High	High	3.84
		FALSE	High	ARFEELCGDLFR	1xCarbamidomethyl [C7]	1	1	2	GET90217.1	1	1512.73	High	High	3.78
		FALSE	High	EIEATLEWLSNNQEASK		1	1	1	GET90217.1	0	1961.95	High	High	3.77
		FALSE	High	SQIFSTYADNQPGVHIQVFEGERAMTK		1	1	2	GET90217.1	1	3053.48	High	High	3.37
		FALSE	High	VQSLVSDFFGGK		1	1	1	GET90217.1	0	1283.66	High	High	3.33
		FALSE	High	AVVTVPAYFNDSQRQATK		1	1	2	GET90217.1	1	1995.03	High	High	3.1
		FALSE	High	ELEGICNPIMTK	1xCarbamidomethyl [C6]	1	1	1	GET90217.1	0	1404.69	High	High	3
		FALSE	High	GDDKPVIAVQYRGEEK		1	1	1	GET90217.1	1	1803.92	High	High	2.93
		FALSE	High	DAGTIAGLEVLR		1	1	1	GET90217.1	0	1214.67	High	High	2.88
		FALSE	High	TFTPEEISSMVLLK		1	1	2	GET90217.1	0	1594.84	High	High	2.84
		FALSE	High	DEIERMVNDAMK		1	1	2	GET90217.1	1	1450.67	High	High	2.78
		FALSE	High	IINEPTAAAIAYGLDK		1	1	1	GET90217.1	0	1659.9	High	High	2.59
		FALSE	High	TTPSYVAFTDSER		1	1	1	GET90217.1	0	1473.69	High	High	2.43
		FALSE	High	LVTFFTEEFK		1	1	2	GET90217.1	0	1260.65	High	High	2.21
FALSE	Master Protein	GET88260.1	gene=LtaPh_2102651	65	21	30	21	471	51.6	8.32	110.35	21	other metabolic processes;other biological processes		kinase activity;other molecular function	Pf00349, Pf03727		A0A640KLD7; GET88260.1		0	High	1
	Checked	Protein Group ID	# Proteins	# Unique Peptides	# Peptides	# PSMs	Group Description	Found in Sample: [S11] F11: Sample
	FALSE	618	1	21	21	30	[Master Protein] gene=LtaPh_2102651	High
		Checked	Confidence	Sequence	Modifications	# Protein Groups	# Proteins	# PSMs	Master Protein Accessions	# Missed Cleavages	Theo. MH+ [Da]	Found in Sample: [S11] F11: Sample	Confidence (by Search Engine): Sequest HT	XCorr (by Search Engine): Sequest HT
		FALSE	High	TPSFQRLYQECITSILGSTSNVK	1xCarbamidomethyl [C11]	1	1	1	GET88260.1	1	2629.33	High	High	5.69
		FALSE	High	VVLQRDGSGVGAAMICALAANQK	1xCarbamidomethyl [C16]	1	1	2	GET88260.1	1	2329.21	High	High	5.47
		FALSE	High	DPAVSARGNAVTPINMECGNFDSK	1xCarbamidomethyl [C18]	1	1	1	GET88260.1	1	2550.17	High	High	5.04
		FALSE	High	RIAGVDVPDTADLHTIR		1	1	3	GET88260.1	1	1848.99	High	High	4.95
		FALSE	High	SALTGDATDLFDFIAQSVK		1	1	2	GET88260.1	0	1999	High	High	4.41
		FALSE	High	TRTQGLATVAVDGSVYEK		1	1	2	GET88260.1	1	1894.99	High	High	4.39
		FALSE	High	HMGMIAADQMPGLQFTRELIK		1	1	1	GET88260.1	1	2387.2	High	High	4.28
		FALSE	High	QRLALASLATQLTMSSEK		1	1	2	GET88260.1	1	1948.05	High	High	4.03
		FALSE	High	DGSGVGAAMICALAANQK	1xCarbamidomethyl [C11]	1	1	1	GET88260.1	0	1733.83	High	High	4.02
		FALSE	High	RVPLGFTFSFPVDQK		1	1	2	GET88260.1	1	1737.93	High	High	3.99
		FALSE	High	VNNLLSHIAIR		1	1	1	GET88260.1	0	1249.74	High	High	3.87
		FALSE	High	AAHQAAVFTAAPMLK		1	1	2	GET88260.1	0	1526.81	High	High	3.76
		FALSE	High	GNAVTPINMECGNFDSK	1xCarbamidomethyl [C11]	1	1	1	GET88260.1	0	1853.82	High	High	3.36
		FALSE	High	ATGVFYALDLGGTNFR		1	1	1	GET88260.1	0	1701.86	High	High	3.33
		FALSE	High	YALPITVYDDEMDAITPNRENQRQEK		1	1	1	GET88260.1	2	3109.49	High	High	3.31
		FALSE	High	YALPITVYDDEMDAITPNRENQR		1	1	1	GET88260.1	1	2724.29	High	High	3.19
		FALSE	High	HMGMIAADQMPGLQFTR		1	1	1	GET88260.1	0	1903.9	High	High	3.17
		FALSE	High	NVEGNDVVELLQGSLRR		1	1	1	GET88260.1	1	1898.01	High	High	2.87
		FALSE	High	VNNLLSHIAIRDSDSEEMR		1	1	1	GET88260.1	1	2199.08	High	High	2.83
		FALSE	High	QLTMYMIHEMVEGLEGRPSTVR		1	1	1	GET88260.1	0	2577.26	High	High	2.67
		FALSE	High	RMMSENAPEDLEK		1	1	2	GET88260.1	1	1549.7	High	High	2.55
FALSE	Master Protein	GET89214.1	gene=LtaPh_2512221	40	19	31	19	699	75.3	6.87	108	19	other metabolic processes;transport	other membranes	transporter activity;other molecular function	Pf00006, Pf02874		A0A640KJH9; GET89214.1		0	High	1
	Checked	Protein Group ID	# Proteins	# Unique Peptides	# Peptides	# PSMs	Group Description	Found in Sample: [S11] F11: Sample
	FALSE	212	2	19	19	31	[Master Protein] gene=LtaPh_2512221	High
		Checked	Confidence	Sequence	Modifications	# Protein Groups	# Proteins	# PSMs	Master Protein Accessions	# Missed Cleavages	Theo. MH+ [Da]	Found in Sample: [S11] F11: Sample	Confidence (by Search Engine): Sequest HT	XCorr (by Search Engine): Sequest HT
		FALSE	High	IPAAVGYQPTLAEDLGMLQER		1	2	3	GET89214.1	0	2272.16	High	High	5.72
		FALSE	High	ELQDIIAVLGIDELSEEDK		1	2	6	GET89214.1	0	2129.09	High	High	4.98
		FALSE	High	LADQAAEDTILTTGIK		1	2	2	GET89214.1	0	1659.88	High	High	4.54
		FALSE	High	DVEGQNVLLFIDNIFR		1	2	1	GET89214.1	0	1891.99	High	High	4.38
		FALSE	High	IMDPDVIDVNHYNVAQDIVQMLTK		1	2	2	GET89214.1	0	2771.37	High	High	4.21
		FALSE	High	AVAESGIYPAVNPLECASR	1xCarbamidomethyl [C16]	1	2	2	GET89214.1	0	2003.99	High	High	3.97
		FALSE	High	FTQANSEVSALLGR		1	2	1	GET89214.1	0	1492.78	High	High	3.93
		FALSE	High	GSITSVQAVYVPADDITDPAPATTFSHLDATTVLDR		1	2	1	GET89214.1	0	3744.86	High	High	3.72
		FALSE	High	VAQSALTMAEYFR		1	2	1	GET89214.1	0	1486.74	High	High	3.57
		FALSE	High	TVIIMELINNVAK		1	2	2	GET89214.1	0	1457.84	High	High	3.4
		FALSE	High	GHGGFSVFAGVGERTREGTDLYLEMMQSK		1	2	1	GET89214.1	2	3159.5	High	High	3.23
		FALSE	High	MRMAIHAEAPK		1	2	2	GET89214.1	1	1254.64	High	High	3.22
		FALSE	High	VVSTGGNISVPVGR		1	2	1	GET89214.1	0	1341.75	High	High	2.96
		FALSE	High	CIAMQTTDLLK	1xCarbamidomethyl [C1]	1	2	1	GET89214.1	0	1293.65	High	High	2.86
		FALSE	High	IGLFGGAGVGK		1	2	1	GET89214.1	0	975.562	High	High	2.85
		FALSE	High	GHGGFSVFAGVGER		1	2	1	GET89214.1	0	1376.67	High	High	2.58
		FALSE	High	VIDLILPYCK	1xCarbamidomethyl [C9]	1	2	1	GET89214.1	0	1233.69	High	High	2.5
		FALSE	High	TREGTDLYLEMMQSK		1	2	1	GET89214.1	1	1801.85	High	High	2.35
		FALSE	High	EGTDLYLEMMQSK		1	2	1	GET89214.1	0	1544.7	High	High	1.98
FALSE	Master Protein	GET89193.1	gene=LtaPh_2510300	11	32	35	32	4703	536.6	6.62	107.6	32	other biological processes	cytoskeleton;other cell component	cytoskeletal activity;other molecular function	Pf03028, Pf08385, Pf08393, Pf12774, Pf12775, Pf12777, Pf12780, Pf12781, Pf17852, Pf17857, Pf18198, Pf18199		A0A640KI10; GET89193.1		0	High	1
	Checked	Protein Group ID	# Proteins	# Unique Peptides	# Peptides	# PSMs	Group Description	Found in Sample: [S11] F11: Sample
	FALSE	184	1	32	32	35	[Master Protein] gene=LtaPh_2510300	High
		Checked	Confidence	Sequence	Modifications	# Protein Groups	# Proteins	# PSMs	Master Protein Accessions	# Missed Cleavages	Theo. MH+ [Da]	Found in Sample: [S11] F11: Sample	Confidence (by Search Engine): Sequest HT	XCorr (by Search Engine): Sequest HT
		FALSE	High	YPLMIDPQGQALNWVRK		1	1	1	GET89193.1	1	2029.07	High	High	4.49
		FALSE	High	NREVESAVDDVVDLILRHNTANAQQGGTK		1	1	1	GET89193.1	2	3149.59	High	High	4.49
		FALSE	High	QLSESTGNLIDDVELISTLQETK		1	1	1	GET89193.1	0	2533.29	High	High	4.18
		FALSE	High	NREVESAVDDVVDLILR		1	1	1	GET89193.1	1	1942.02	High	High	4.06
		FALSE	High	LVRHGIMVVGPAMCGK	1xCarbamidomethyl [C14]	1	1	1	GET89193.1	1	1724.91	High	High	4.05
		FALSE	High	AITEFLYDMHITNPDK		1	1	1	GET89193.1	0	1907.92	High	High	4.01
		FALSE	High	AGGSLTSTEVIPMGDFR		1	1	1	GET89193.1	0	1737.85	High	High	3.88
		FALSE	High	DLISEETCELLLPYLWMDGFTADAAR	1xCarbamidomethyl [C8]	1	1	1	GET89193.1	0	3029.43	High	High	3.86
		FALSE	High	SEQQWRPYIESDSMEALPVPDINEK		1	1	1	GET89193.1	0	2961.39	High	High	3.63
		FALSE	High	LPNPSFTPELFAK		1	1	1	GET89193.1	0	1460.78	High	High	3.48
		FALSE	High	SPLVAQWTEMDTNLTEALAEAQENVK		1	1	1	GET89193.1	0	2888.4	High	High	3.46
		FALSE	High	FSALPAPAEGQIFDFLLNCK	1xCarbamidomethyl [C19]	1	1	2	GET89193.1	0	2238.13	High	High	3.39
		FALSE	High	SLRDWDAYVELK		1	1	1	GET89193.1	1	1494.76	High	High	3.35
		FALSE	High	NFLVNITTSPDLEK		1	1	1	GET89193.1	0	1590.84	High	High	3.13
		FALSE	High	DATIISIADSDTEYCNEYLGVK	1xCarbamidomethyl [C15]	1	1	1	GET89193.1	0	2477.14	High	High	3.1
		FALSE	High	SYLSFIESYTTVYSK		1	1	1	GET89193.1	0	1787.87	High	High	3.08
		FALSE	High	FRVQEALWK		1	1	2	GET89193.1	1	1176.65	High	High	3.04
		FALSE	High	LTVFIDDINMPEINEWGDQITNEIVR		1	1	1	GET89193.1	0	3074.51	High	High	3.02
		FALSE	High	VTAEVEAYNAQLADENAK		1	1	1	GET89193.1	0	1935.93	High	High	2.94
		FALSE	High	ANETPNVIVFCYENELLQSLPTLK	1xCarbamidomethyl [C11]	1	1	2	GET89193.1	0	2792.42	High	High	2.87
		FALSE	High	SPAVVERHWQEIMK		1	1	1	GET89193.1	1	1709.88	High	High	2.87
		FALSE	High	LASQGYSQDDLLSK		1	1	1	GET89193.1	0	1524.75	High	High	2.76
		FALSE	High	AGRLDPVSFEVLLK		1	1	1	GET89193.1	1	1543.88	High	High	2.66
		FALSE	High	LLPSDWTVDRK		1	1	1	GET89193.1	1	1329.72	High	High	2.6
		FALSE	High	QAQEVLATILDVQPR		1	1	1	GET89193.1	0	1680.93	High	High	2.57
		FALSE	High	QLNIPVTPDLNIVK		1	1	1	GET89193.1	0	1563.91	High	High	2.47
		FALSE	High	LVFEDIDLFDSLLR		1	1	1	GET89193.1	0	1694.9	High	High	2.39
		FALSE	High	IATIQLR		1	1	1	GET89193.1	0	814.515	High	High	2.06
		FALSE	High	RFAMIDK		1	1	1	GET89193.1	1	880.471	High	High	2.02
		FALSE	High	MEEEAHQLQMPIPDQDK		1	1	1	GET89193.1	0	2038.92	High	High	1.98
		FALSE	High	LANPPALIK		1	1	1	GET89193.1	0	936.588	High	High	1.94
		FALSE	High	TILDNFMELQPVIQELK		1	1	1	GET89193.1	0	2031.08	High	High	1.94
FALSE	Master Protein	GET89560.1	gene=LtaPh_2621000	46	23	28	23	726	81.8	5.08	94.59	23						A0A640KIM8; GET89560.1		0	High	1
	Checked	Protein Group ID	# Proteins	# Unique Peptides	# Peptides	# PSMs	Group Description	Found in Sample: [S11] F11: Sample
	FALSE	552	1	23	23	28	[Master Protein] gene=LtaPh_2621000	High
		Checked	Confidence	Sequence	Modifications	# Protein Groups	# Proteins	# PSMs	Master Protein Accessions	# Missed Cleavages	Theo. MH+ [Da]	Found in Sample: [S11] F11: Sample	Confidence (by Search Engine): Sequest HT	XCorr (by Search Engine): Sequest HT
		FALSE	High	GPFELHAEDGAEAPGAAVPTSITALPAGGYEHK		1	1	1	GET89560.1	0	3260.59	High	High	5.85
		FALSE	High	VAHFDAVNDTTVTQDPISEQMVRQK		1	1	1	GET89560.1	1	2829.38	High	High	5.38
		FALSE	High	TSPLNTSQQQMAYDLEQRFHGPAPISGMGIK		1	1	1	GET89560.1	1	3402.66	High	High	5.03
		FALSE	High	EAVIINFGPIAEEDAEGYVR		1	1	3	GET89560.1	0	2192.09	High	High	4.59
		FALSE	High	VGISTMEVQMLEMK		1	1	2	GET89560.1	0	1595.78	High	High	4.46
		FALSE	High	NAILGIDDTPKPIMPLDAYPTDTVFYK		1	1	1	GET89560.1	0	3008.53	High	High	4.26
		FALSE	High	RPEFRYSRLHCK	1xCarbamidomethyl [C11]	1	1	2	GET89560.1	2	1648.85	High	High	3.82
		FALSE	High	EQEMVINSCFAELQEQR	1xCarbamidomethyl [C9]	1	1	1	GET89560.1	0	2110.95	High	High	3.7
		FALSE	High	EALRENLAEESAK		1	1	1	GET89560.1	1	1459.74	High	High	3.5
		FALSE	High	VAHFDAVNDTTVTQDPISEQMVR		1	1	2	GET89560.1	0	2573.23	High	High	3.32
		FALSE	High	QVLSDFYNADGTLDEEFSDEVK		1	1	1	GET89560.1	0	2521.13	High	High	3.27
		FALSE	High	FHGPAPISGMGIK		1	1	1	GET89560.1	0	1311.69	High	High	3.15
		FALSE	High	VAETLENLDNAR		1	1	1	GET89560.1	0	1344.68	High	High	3.14
		FALSE	High	AIITIPPLREDYDDMVVR		1	1	1	GET89560.1	1	2116.11	High	High	3.1
		FALSE	High	SSNPSNLSILDK		1	1	1	GET89560.1	0	1274.66	High	High	2.88
		FALSE	High	RIVALCAGK	1xCarbamidomethyl [C6]	1	1	1	GET89560.1	1	987.577	High	High	2.88
		FALSE	High	DAVISSNVRHDAEEMEELLAR		1	1	1	GET89560.1	1	2384.15	High	High	2.83
		FALSE	High	EREEQEIAELR		1	1	1	GET89560.1	1	1401.7	High	High	2.64
		FALSE	High	VIALPTELTVK		1	1	1	GET89560.1	0	1183.73	High	High	2.59
		FALSE	High	TSPLNTSQQQMAYDLEQR		1	1	1	GET89560.1	0	2109.99	High	High	2.42
		FALSE	High	LNPTQVGLLR		1	1	1	GET89560.1	0	1110.66	High	High	2.37
		FALSE	High	IADLYACGR	1xCarbamidomethyl [C7]	1	1	1	GET89560.1	0	1038.5	High	High	2.35
		FALSE	High	FVQEIILR		1	1	1	GET89560.1	0	1017.61	High	High	2.25
FALSE	Master Protein	GET89832.1	gene=LtaPh_2718600	52	22	27	22	525	58.2	8.57	93.53	22	other metabolic processes		kinase activity;other molecular function	Pf01293		A0A640KK11; GET89832.1		0	High	1
	Checked	Protein Group ID	# Proteins	# Unique Peptides	# Peptides	# PSMs	Group Description	Found in Sample: [S11] F11: Sample
	FALSE	9	1	22	22	27	[Master Protein] gene=LtaPh_2718600	High
		Checked	Confidence	Sequence	Modifications	# Protein Groups	# Proteins	# PSMs	Master Protein Accessions	# Missed Cleavages	Theo. MH+ [Da]	Found in Sample: [S11] F11: Sample	Confidence (by Search Engine): Sequest HT	XCorr (by Search Engine): Sequest HT
		FALSE	High	MAPIIHRNLTAPELVQWALK	1xMet-loss [N-Term]	1	1	1	GET89832.1	1	2170.25	High	High	5.39
		FALSE	High	VAYPLEHIPGALTHAVAGHPR		1	1	1	GET89832.1	0	2206.19	High	High	5.09
		FALSE	High	KGDVTVFFGLSGTGK		1	1	2	GET89832.1	1	1512.81	High	High	4.55
		FALSE	High	NVIFLTNDAFGVMPPVAR		1	1	2	GET89832.1	0	1961.03	High	High	4.31
		FALSE	High	TGEEVILGTEYAGEMK		1	1	1	GET89832.1	0	1726.82	High	High	4.18
		FALSE	High	VTRAVIDAIHDGSLDK		1	1	3	GET89832.1	1	1709.92	High	High	4.17
		FALSE	High	DHLFVVDCFAGHDER	1xCarbamidomethyl [C8]	1	1	1	GET89832.1	0	1816.81	High	High	4.14
		FALSE	High	RVVDTDDVRENVDWGSVNMK		1	1	1	GET89832.1	2	2334.11	High	High	3.93
		FALSE	High	MLIGDDEHVWTDR		1	1	2	GET89832.1	0	1586.73	High	High	3.93
		FALSE	High	RAMDFLSSR		1	1	1	GET89832.1	1	1082.54	High	High	3.52
		FALSE	High	DTRLSARGALCVLSYAK	1xCarbamidomethyl [C11]	1	1	1	GET89832.1	2	1881	High	High	3.31
		FALSE	High	TTHEIDFNDESICK	1xCarbamidomethyl [C13]	1	1	1	GET89832.1	0	1708.75	High	High	3.31
		FALSE	High	AVIDAIHDGSLDK		1	1	1	GET89832.1	0	1353.7	High	High	3.28
		FALSE	High	ELVAMFQESFQK		1	1	1	GET89832.1	0	1456.71	High	High	3.24
		FALSE	High	CARVPAQLLDPRK	1xCarbamidomethyl [C1]	1	1	1	GET89832.1	2	1523.85	High	High	3.1
		FALSE	High	SVPGVTSTTSVSLNFK		1	1	1	GET89832.1	0	1623.86	High	High	3.02
		FALSE	High	FGAVAENCTLNK	1xCarbamidomethyl [C8]	1	1	1	GET89832.1	0	1323.64	High	High	2.91
		FALSE	High	VWLLNTGYAGGR		1	1	1	GET89832.1	0	1306.69	High	High	2.78
		FALSE	High	NLTAPELVQWALK		1	1	1	GET89832.1	0	1482.83	High	High	2.56
		FALSE	High	EPYCVYPGWGLQIPRK	1xCarbamidomethyl [C4]	1	1	1	GET89832.1	1	1962.99	High	High	2.54
		FALSE	High	EPYCVYPGWGLQIPR	1xCarbamidomethyl [C4]	1	1	1	GET89832.1	0	1834.89	High	High	2.46
		FALSE	High	VPAQLLDPR		1	1	1	GET89832.1	0	1008.58	High	High	1.9
FALSE	Master Protein	GET90907.1	gene=LtaPh_3029761	38	11	26	11	361	39	8.95	93.42	11	other metabolic processes	other cytoplasmic organelle	other molecular function	Pf00044, Pf02800		A0A640KTP3; GET90907.1; Q27890	GAPG	0	High	1
	Checked	Protein Group ID	# Proteins	# Unique Peptides	# Peptides	# PSMs	Group Description	Found in Sample: [S11] F11: Sample
	FALSE	676	1	11	11	26	[Master Protein] gene=LtaPh_3029761	High
		Checked	Confidence	Sequence	Modifications	# Protein Groups	# Proteins	# PSMs	Master Protein Accessions	# Missed Cleavages	Theo. MH+ [Da]	Found in Sample: [S11] F11: Sample	Confidence (by Search Engine): Sequest HT	XCorr (by Search Engine): Sequest HT
		FALSE	High	GILGFTDEELVSADFINDNRSSVYDSK		1	1	1	GET90907.1	1	2991.42	High	High	6.67
		FALSE	High	ENFGIETGLMTTIHSYTATQK		1	1	5	GET90907.1	0	2342.13	High	High	5.21
		FALSE	High	GILGFTDEELVSADFINDNR		1	1	5	GET90907.1	0	2225.07	High	High	4.93
		FALSE	High	LGVDYVIESTGLFTDK		1	1	5	GET90907.1	0	1756.9	High	High	4.53
		FALSE	High	KVVISAPASGGAK		1	1	2	GET90907.1	1	1184.7	High	High	3.78
		FALSE	High	AQRNPADLPWGK		1	1	2	GET90907.1	1	1352.71	High	High	3.66
		FALSE	High	VPTPDVSVVDLTFR		1	1	2	GET90907.1	0	1544.83	High	High	3.64
		FALSE	High	DWRGGRAAAVNIIPSTTGAAK		1	1	1	GET90907.1	2	2112.13	High	High	3.23
		FALSE	High	AAAVNIIPSTTGAAK		1	1	1	GET90907.1	0	1384.78	High	High	3.16
		FALSE	High	VVISAPASGGAK		1	1	1	GET90907.1	0	1056.6	High	High	2.79
		FALSE	High	VVSWYDNEWAYSHR		1	1	1	GET90907.1	0	1811.81	High	High	2.58
FALSE	Master Protein	GET86669.1	gene=LtaPh_1106200	51	16	24	16	329	35.4	9.39	90.35	16				Pf01039		A0A640KGP9; GET86669.1		0	High	1
	Checked	Protein Group ID	# Proteins	# Unique Peptides	# Peptides	# PSMs	Group Description	Found in Sample: [S11] F11: Sample
	FALSE	739	1	16	16	24	[Master Protein] gene=LtaPh_1106200	High
		Checked	Confidence	Sequence	Modifications	# Protein Groups	# Proteins	# PSMs	Master Protein Accessions	# Missed Cleavages	Theo. MH+ [Da]	Found in Sample: [S11] F11: Sample	Confidence (by Search Engine): Sequest HT	XCorr (by Search Engine): Sequest HT
		FALSE	High	ERSTQEPCVAATPTPSDTAATLAAAATPAPAAPIK	1xCarbamidomethyl [C8]	1	1	2	GET86669.1	1	3433.73	High	High	6.77
		FALSE	High	EYERCYSGGIVTGIGLVNGVRCMLVANDATVK	2xCarbamidomethyl [C5; C22]	1	1	1	GET86669.1	2	3501.73	High	High	5.84
		FALSE	High	GVDYARLYAHHPIDYERSTSK		1	1	2	GET86669.1	2	2478.22	High	High	4.88
		FALSE	High	SPNILRLPANTSDPTYQENMAR		1	1	1	GET86669.1	1	2488.22	High	High	4.86
		FALSE	High	LPANTSDPTYQENMAR		1	1	2	GET86669.1	0	1807.83	High	High	4.8
		FALSE	High	AGVSISSIEADDRVRK		1	1	3	GET86669.1	2	1702.91	High	High	3.98
		FALSE	High	AGVSISSIEADDRVR		1	1	2	GET86669.1	1	1574.81	High	High	3.95
		FALSE	High	STQEPCVAATPTPSDTAATLAAAATPAPAAPIK	1xCarbamidomethyl [C6]	1	1	1	GET86669.1	0	3148.58	High	High	3.61
		FALSE	High	VRYVQAGGVVPEEEAAK		1	1	1	GET86669.1	1	1801.94	High	High	3.32
		FALSE	High	AGVSISSIEADDR		1	1	1	GET86669.1	0	1319.64	High	High	3.23
		FALSE	High	FLELSQLAGWDLYWDDK		1	1	1	GET86669.1	0	2099.01	High	High	3.21
		FALSE	High	LYAHHPIDYER		1	1	3	GET86669.1	0	1413.69	High	High	2.93
		FALSE	High	MEGLVEQLR		1	1	1	GET86669.1	0	1074.56	High	High	2.73
		FALSE	High	YVQAGGVVPEEEAAK		1	1	1	GET86669.1	0	1546.77	High	High	2.71
		FALSE	High	SPNILRLPANTSDPTYQENMARMEGLVEQLR		1	1	1	GET86669.1	2	3543.77	High	High	2.68
		FALSE	High	SPNILR		1	1	1	GET86669.1	0	699.415	High	High	2
FALSE	Master Protein	GET93807.1	gene=LtaPh_3672100	44	17	25	17	477	52.9	5.22	85.84	17		ER/Golgi	other molecular function	Pf00085, Pf13848		A0A640L1Z0; GET93807.1		0	High	1
	Checked	Protein Group ID	# Proteins	# Unique Peptides	# Peptides	# PSMs	Group Description	Found in Sample: [S11] F11: Sample
	FALSE	810	1	17	17	25	[Master Protein] gene=LtaPh_3672100	High
		Checked	Confidence	Sequence	Modifications	# Protein Groups	# Proteins	# PSMs	Master Protein Accessions	# Missed Cleavages	Theo. MH+ [Da]	Found in Sample: [S11] F11: Sample	Confidence (by Search Engine): Sequest HT	XCorr (by Search Engine): Sequest HT
		FALSE	High	AADALAGVATLAEVDCTKEEDLSSK	1xCarbamidomethyl [C16]	1	1	1	GET93807.1	1	2564.24	High	High	5.8
		FALSE	High	NLESENVIIAQLDATTNDFDRK		1	1	2	GET93807.1	1	2506.24	High	High	5.54
		FALSE	High	EREAYSGITPMTEESVEK		1	1	2	GET93807.1	1	2055.95	High	High	4.44
		FALSE	High	VLLTHIDGEQYRPVSRQLGFPEDVK		1	1	1	GET93807.1	1	2896.53	High	High	4.23
		FALSE	High	AADALAGVATLAEVDCTK	1xCarbamidomethyl [C16]	1	1	2	GET93807.1	0	1775.88	High	High	4.02
		FALSE	High	HHVMDTDIPVTPESIAEFVEK		1	1	2	GET93807.1	0	2394.16	High	High	3.99
		FALSE	High	DYDGPRTAAGIVSYMK		1	1	4	GET93807.1	1	1743.84	High	High	3.96
		FALSE	High	FPAFVMDLERRHHVMDTDIPVTPESIAEFVEK		1	1	1	GET93807.1	2	3755.86	High	High	3.92
		FALSE	High	KFEVSGFPTMYFIPAGESPMVYDGGR		1	1	1	GET93807.1	1	2882.35	High	High	3.79
		FALSE	High	ETVNGLTTVVGHTIEK		1	1	1	GET93807.1	0	1697.91	High	High	3.3
		FALSE	High	VLLTHIDGEQYRPVSR		1	1	2	GET93807.1	0	1883.01	High	High	3.02
		FALSE	High	EKPLGWLFVDK		1	1	1	GET93807.1	0	1331.74	High	High	2.86
		FALSE	High	FPAFVMDLER		1	1	1	GET93807.1	0	1224.61	High	High	2.54
		FALSE	High	FPAFVMDLERR		1	1	1	GET93807.1	1	1380.71	High	High	2.52
		FALSE	High	VVSGDLTLVK		1	1	1	GET93807.1	0	1030.61	High	High	2.38
		FALSE	High	TLAPEFEK		1	1	1	GET93807.1	0	934.488	High	High	2.36
		FALSE	High	QLGFPEDVK		1	1	1	GET93807.1	0	1032.54	High	High	2.03
FALSE	Master Protein	GET87178.1	gene=LtaPh_1415101	29	20	27	20	1008	114.3	4.44	84.11	20				Pf00168		A0A640KD07; GET87178.1		0	High	1
	Checked	Protein Group ID	# Proteins	# Unique Peptides	# Peptides	# PSMs	Group Description	Found in Sample: [S11] F11: Sample
	FALSE	72	1	20	20	27	[Master Protein] gene=LtaPh_1415101	High
		Checked	Confidence	Sequence	Modifications	# Protein Groups	# Proteins	# PSMs	Master Protein Accessions	# Missed Cleavages	Theo. MH+ [Da]	Found in Sample: [S11] F11: Sample	Confidence (by Search Engine): Sequest HT	XCorr (by Search Engine): Sequest HT
		FALSE	High	QEESSAEEEELLVIGAVPLEFERLYTK		1	1	1	GET87178.1	1	3108.56	High	High	5.49
		FALSE	High	EYHTEAQSAGRPSGEEAAAYTPTSGKPQHR		1	1	1	GET87178.1	0	3213.49	High	High	4.44
		FALSE	High	QEESSAEEEELLVIGAVPLEFER		1	1	2	GET87178.1	0	2603.27	High	High	4.03
		FALSE	High	NDQVVGGVVVPCTALHDR	1xCarbamidomethyl [C12]	1	1	2	GET87178.1	0	1935.97	High	High	3.93
		FALSE	High	SKEDALWGEITVEWANKPLDDVDPHPTSLEAEK		1	1	1	GET87178.1	1	3719.81	High	High	3.6
		FALSE	High	EDALWGEITVEWANKPLDDVDPHPTSLEAEK		1	1	1	GET87178.1	0	3504.68	High	High	3.55
		FALSE	High	LGHILVCVPK	1xCarbamidomethyl [C7]	1	1	1	GET87178.1	0	1135.67	High	High	3.52
		FALSE	High	MSLFGEPLPFEDDTATSLIRRAGFPPDK	1xMet-loss+Acetyl [N-Term]	1	1	4	GET87178.1	2	3018.52	High	High	3.18
		FALSE	High	EGYYYLPGNPSQVMR		1	1	1	GET87178.1	0	1773.83	High	High	3.11
		FALSE	High	MYAQMPEVYLCPCCSEFSK	3xCarbamidomethyl [C11; C13; C14]	1	1	1	GET87178.1	0	2399.98	High	High	3.03
		FALSE	High	EGYYYLPGNPSQVMRLNTERK		1	1	1	GET87178.1	2	2515.24	High	High	3.03
		FALSE	High	MSLFGEPLPFEDDTATSLIRR	1xMet-loss+Acetyl [N-Term]	1	1	1	GET87178.1	1	2306.17	High	High	2.97
		FALSE	High	MSLFGEPLPFEDDTATSLIR	1xMet-loss+Acetyl [N-Term]	1	1	2	GET87178.1	0	2150.07	High	High	2.93
		FALSE	High	LMQLDVFEER		1	1	1	GET87178.1	0	1279.64	High	High	2.79
		FALSE	High	QPWYPCGSPETDQHVPFSK	1xCarbamidomethyl [C6]	1	1	2	GET87178.1	0	2260.01	High	High	2.67
		FALSE	High	QVSAEPDDRISVIVR		1	1	1	GET87178.1	1	1683.9	High	High	2.6
		FALSE	High	NLESIRQLETYK		1	1	1	GET87178.1	1	1493.8	High	High	2.53
		FALSE	High	ESLFFTIVR		1	1	1	GET87178.1	0	1111.61	High	High	2.46
		FALSE	High	EVMVPWEELFEFPYINSNEPLEVLVVNDALPEK	1xOxidation [M3]	1	1	1	GET87178.1	0	3904.92	High	High	2.38
		FALSE	High	GAEQTAPYETQQR		1	1	1	GET87178.1	0	1478.69	High	High	1.94
FALSE	Master Protein	GET86704.1	gene=LtaPh_1109700	34	19	27	19	914	100.9	8.29	83.5	19	other metabolic processes		kinase activity;other molecular function	Pf00391, Pf01326, Pf02896		A0A640KCE1; GET86704.1		0	High	1
	Checked	Protein Group ID	# Proteins	# Unique Peptides	# Peptides	# PSMs	Group Description	Found in Sample: [S11] F11: Sample
	FALSE	507	1	19	19	27	[Master Protein] gene=LtaPh_1109700	High
		Checked	Confidence	Sequence	Modifications	# Protein Groups	# Proteins	# PSMs	Master Protein Accessions	# Missed Cleavages	Theo. MH+ [Da]	Found in Sample: [S11] F11: Sample	Confidence (by Search Engine): Sequest HT	XCorr (by Search Engine): Sequest HT
		FALSE	High	DPFQSLDQEGVGLLVSTAITK		1	1	3	GET86704.1	0	2218.16	High	High	4.49
		FALSE	High	FVEGDVITLDGTRGLIYK		1	1	2	GET86704.1	1	1996.07	High	High	4.33
		FALSE	High	GLAASPGAAVGQVVFDADSAK		1	1	3	GET86704.1	0	1930.99	High	High	4.19
		FALSE	High	AREFGAEGVGLCR	1xCarbamidomethyl [C12]	1	1	1	GET86704.1	1	1421.7	High	High	4.08
		FALSE	High	EEAVLRVDPEQVGHLLHPNIEPEAAK		1	1	1	GET86704.1	1	2890.51	High	High	3.62
		FALSE	High	SPATGANYFYGEYLVNAQGEDVVAGIR		1	1	1	GET86704.1	0	2861.37	High	High	3.42
		FALSE	High	TEHMFFESDRIDSIR		1	1	1	GET86704.1	1	1882.88	High	High	3.37
		FALSE	High	KGTKFDTDLTAADLK		1	1	1	GET86704.1	2	1623.86	High	High	3.1
		FALSE	High	FDTDLTAADLK		1	1	1	GET86704.1	0	1209.6	High	High	3.07
		FALSE	High	VHYTIGTMIEVPR		1	1	2	GET86704.1	0	1515.8	High	High	2.94
		FALSE	High	HVYYFGGSK		1	1	1	GET86704.1	0	1057.51	High	High	2.7
		FALSE	High	AALTADQIAEEADFFSFGTNDLTQMGCGFSR	1xCarbamidomethyl [C27]	1	1	1	GET86704.1	0	3370.5	High	High	2.67
		FALSE	High	SFGDINTPLLFSVR		1	1	1	GET86704.1	0	1565.83	High	High	2.61
		FALSE	High	RLGVRANADTPVDANK		1	1	1	GET86704.1	2	1696.91	High	High	2.58
		FALSE	High	GANLAEMVNIGIPVPPGFTITTK		1	1	2	GET86704.1	0	2340.26	High	High	2.54
		FALSE	High	ALHEMNPMLGLR		1	1	2	GET86704.1	0	1381.71	High	High	2.47
		FALSE	High	LYDDLGIYTR		1	1	1	GET86704.1	0	1228.62	High	High	2.25
		FALSE	High	VFVRWCQDVK	1xCarbamidomethyl [C6]	1	1	1	GET86704.1	1	1336.68	High	High	2.09
		FALSE	High	VAIDMHQEGRITK		1	1	1	GET86704.1	1	1497.78	High	High	2.02
FALSE	Master Protein	GET89694.1	gene=LtaPh_2705081	21	24	26	22	6722	752.1	5.29	78.09	24	protein metabolism		other molecular function	Pf00648, Pf01067		A0A640KKY9; GET89694.1		0	High	1
	Checked	Protein Group ID	# Proteins	# Unique Peptides	# Peptides	# PSMs	Group Description	Found in Sample: [S11] F11: Sample
	FALSE	812	2	22	24	26	[Master Protein] gene=LtaPh_2705081	High
		Checked	Confidence	Sequence	Modifications	# Protein Groups	# Proteins	# PSMs	Master Protein Accessions	# Missed Cleavages	Theo. MH+ [Da]	Found in Sample: [S11] F11: Sample	Confidence (by Search Engine): Sequest HT	XCorr (by Search Engine): Sequest HT
		FALSE	High	AVLQSMDTPLTAEQLSALLDSDAEVADMERR		1	1	1	GET89694.1	1	3375.64	High	High	4.98
		FALSE	High	AYLAPEPAGIPLELLPIDEDAEFCAK	1xCarbamidomethyl [C24]	1	1	2	GET89694.1	0	2842.42	High	High	4.4
		FALSE	High	MDQEPENMPLALLPLEEDALFAAAEK		1	1	1	GET89694.1	0	2885.39	High	High	4.38
		FALSE	High	ETELNARAVEIAEQLK		1	1	1	GET89694.1	1	1813.97	High	High	4.36
		FALSE	High	MNERASAIAESMNAAERETYLPK		1	1	1	GET89694.1	2	2582.23	High	High	3.46
		FALSE	High	SFLDPEPLGVPLEELPLNDDHILNPVER		1	1	1	GET89694.1	0	3167.63	High	High	3.28
		FALSE	High	VEIDDRIPMVK		2	3	1	GET89691.1; GET89694.1	1	1314.71	High	High	3.19
		FALSE	High	SSDIPRELLALDTDK		1	1	1	GET89694.1	1	1672.88	High	High	3.18
		FALSE	High	ADKPGYYSLLLTSPNQAVSGDNPCIVSIFTPK	1xCarbamidomethyl [C24]	1	1	1	GET89694.1	0	3452.74	High	High	3.1
		FALSE	High	RARDLAVAMK		1	1	1	GET89694.1	2	1130.65	High	High	3
		FALSE	High	LSEQAHQIAVDLK		1	1	2	GET89694.1	0	1451.79	High	High	3
		FALSE	High	NDRDYLHPEPCGVPLLDLPLLTDSIFHEK	1xCarbamidomethyl [C11]	1	1	1	GET89694.1	1	3403.7	High	High	2.98
		FALSE	High	FLAESYEGIPMSELSLDTDAAFHEMEVER		1	1	1	GET89694.1	0	3316.5	High	High	2.71
		FALSE	High	EMLDLHNDAIASALIEELR		1	1	1	GET89694.1	0	2153.09	High	High	2.64
		FALSE	High	EAARLGEELRK		1	1	1	GET89694.1	2	1271.71	High	High	2.64
		FALSE	High	AFADMAIELLR		1	1	1	GET89694.1	0	1249.66	High	High	2.51
		FALSE	High	ALLATDRPIYLADHNLK		1	1	1	GET89694.1	0	1924.07	High	High	2.49
		FALSE	High	GATSDPWVHIGDLYPEGK		1	2	1	GET89694.1	0	1941.93	High	High	2.45
		FALSE	High	TLYPAGVNEPLLPEVFSR		2	2	1	GET89691.1; GET89694.1	0	2002.06	High	High	2.45
		FALSE	High	ALPLDEDAEFRR		1	1	1	GET89694.1	1	1431.72	High	High	2.32
		FALSE	High	MYNPYENSPYTGPMNAK		1	1	1	GET89694.1	0	1976.85	High	High	2.16
		FALSE	High	VAALEAQLLAR		1	1	1	GET89694.1	0	1154.69	High	High	2.11
		FALSE	High	ALPLDEDAEFR		1	1	1	GET89694.1	0	1275.62	High	High	2.05
		FALSE	High	AVHGVPLR		1	1	1	GET89694.1	0	848.51	High	High	1.98
FALSE	Master Protein	GET85782.1	gene=LtaPh_0505031	41	19	24	19	574	62.5	9.72	72.56	19	other metabolic processes;transport	other membranes	transporter activity;other molecular function	Pf00006, Pf00306		A0A640K8A1; GET85782.1		0	High	1
	Checked	Protein Group ID	# Proteins	# Unique Peptides	# Peptides	# PSMs	Group Description	Found in Sample: [S11] F11: Sample
	FALSE	369	1	19	19	24	[Master Protein] gene=LtaPh_0505031	High
		Checked	Confidence	Sequence	Modifications	# Protein Groups	# Proteins	# PSMs	Master Protein Accessions	# Missed Cleavages	Theo. MH+ [Da]	Found in Sample: [S11] F11: Sample	Confidence (by Search Engine): Sequest HT	XCorr (by Search Engine): Sequest HT
		FALSE	High	LAADSVGGSQVQTVPMIRGARFVALFNQK		1	1	1	GET85782.1	2	3060.64	High	High	4.52
		FALSE	High	GRHCLCVYDDLSK	2xCarbamidomethyl [C4; C6]	1	1	2	GET85782.1	1	1622.74	High	High	4.38
		FALSE	High	IGIILMDNITEVQSGQK		1	1	3	GET85782.1	0	1858.99	High	High	4.09
		FALSE	High	DGRIGIILMDNITEVQSGQK		1	1	2	GET85782.1	1	2187.14	High	High	4.01
		FALSE	High	QHTHLFLQHYQSK		1	1	1	GET85782.1	0	1666.84	High	High	3.9
		FALSE	High	VDAGAPNIVSRSPVNYNLLTGFK		1	1	1	GET85782.1	1	2432.29	High	High	3.6
		FALSE	High	FFTLNHPILNAEVEEMLK		1	1	1	GET85782.1	0	2145.1	High	High	3.5
		FALSE	High	HCLCVYDDLSK	2xCarbamidomethyl [C2; C4]	1	1	1	GET85782.1	0	1409.62	High	High	3.42
		FALSE	High	LAADSVGGSQVQTVPMIR		1	1	2	GET85782.1	0	1828.96	High	High	3.01
		FALSE	High	YTTVMAATAAEPAGLQYLAPYSGVTMGEYFMNR		1	1	1	GET85782.1	0	3574.67	High	High	2.73
		FALSE	High	LYEYLLVNK		1	1	1	GET85782.1	0	1154.65	High	High	2.56
		FALSE	High	DLSVMYGTATNK		1	1	1	GET85782.1	0	1299.62	High	High	2.55
		FALSE	High	FVALFNQK		1	1	1	GET85782.1	0	966.541	High	High	2.37
		FALSE	High	AVDTMIPIGR		1	1	1	GET85782.1	0	1072.58	High	High	2.35
		FALSE	High	EAYPGDVFYLHSR		1	1	1	GET85782.1	0	1553.74	High	High	2.32
		FALSE	High	LLYIPVGAGVLGK		1	1	1	GET85782.1	0	1299.8	High	High	2.19
		FALSE	High	GILAEYRK		1	1	1	GET85782.1	1	949.547	High	High	2.13
		FALSE	High	TSIAVSTIINQVR		1	1	1	GET85782.1	0	1401.81	High	High	2.1
		FALSE	High	QISLLLR		1	1	1	GET85782.1	0	842.546	High	High	2.07
FALSE	Master Protein	GET93684.1	gene=LtaPh_3660000	52	16	20	16	494	54.7	9.91	69.99	16						A0A640KXF6; GET93684.1		0	High	1
	Checked	Protein Group ID	# Proteins	# Unique Peptides	# Peptides	# PSMs	Group Description	Found in Sample: [S11] F11: Sample
	FALSE	219	1	16	16	20	[Master Protein] gene=LtaPh_3660000	High
		Checked	Confidence	Sequence	Modifications	# Protein Groups	# Proteins	# PSMs	Master Protein Accessions	# Missed Cleavages	Theo. MH+ [Da]	Found in Sample: [S11] F11: Sample	Confidence (by Search Engine): Sequest HT	XCorr (by Search Engine): Sequest HT
		FALSE	High	ITHPQGVMEAPYFEDNDPRPPRDTPPVTGK		1	1	1	GET93684.1	1	3361.63	High	High	4.99
		FALSE	High	KREDPVFEDNYRPHK		1	1	2	GET93684.1	2	1929.96	High	High	4.55
		FALSE	High	NAGTPNLLRYYDPTIDPAPASPPK		1	1	1	GET93684.1	1	2568.31	High	High	4.18
		FALSE	High	NASSGPFHCQDGLTNNCIVTAPEAPWR	2xCarbamidomethyl [C9; C17]	1	1	1	GET93684.1	0	2999.35	High	High	4.15
		FALSE	High	QEHDVLGTGRWGSPEK		1	1	3	GET93684.1	1	1795.87	High	High	4
		FALSE	High	ANESVDVLNLHCYTADELNERPQPFK	1xCarbamidomethyl [C12]	1	1	2	GET93684.1	0	3059.45	High	High	3.94
		FALSE	High	GSCRPPRDTANLFHGGVMPR	1xCarbamidomethyl [C3]	1	1	1	GET93684.1	1	2225.08	High	High	3.74
		FALSE	High	DAPMFGQIGHLTETEEEQMQGVLPPCHK	1xCarbamidomethyl [C26]	1	1	1	GET93684.1	0	3179.46	High	High	3.67
		FALSE	High	DTANLFHGGVMPR		1	1	1	GET93684.1	0	1414.69	High	High	3.66
		FALSE	High	LLMGMDLANEDAERKPNTGR		1	1	1	GET93684.1	1	2231.09	High	High	3.57
		FALSE	High	NNFSSPCEFFGGPR	1xCarbamidomethyl [C7]	1	1	1	GET93684.1	0	1615.7	High	High	3.17
		FALSE	High	GRGEFYQNSQSTIALV		1	1	1	GET93684.1	1	1769.88	High	High	3.14
		FALSE	High	LDDSNTPYVMGK		1	1	1	GET93684.1	0	1339.62	High	High	3.08
		FALSE	High	ITHPQGVMEAPYFEDNDPRPPR		1	1	1	GET93684.1	0	2566.21	High	High	2.63
		FALSE	High	YYDPTIDPAPASPPK		1	1	1	GET93684.1	0	1631.8	High	High	2.6
		FALSE	High	AVQPYYVNSR		1	1	1	GET93684.1	0	1196.61	High	High	2.4
FALSE	Master Protein	GET90042.1	gene=LtaPh_2812761	43	19	22	19	658	71.8	5.14	69.47	19			other molecular function	Pf00012		A0A640KLA5; GET90042.1		0	High	1
	Checked	Protein Group ID	# Proteins	# Unique Peptides	# Peptides	# PSMs	Group Description	Found in Sample: [S11] F11: Sample
	FALSE	831	1	19	19	22	[Master Protein] gene=LtaPh_2812761	High
		Checked	Confidence	Sequence	Modifications	# Protein Groups	# Proteins	# PSMs	Master Protein Accessions	# Missed Cleavages	Theo. MH+ [Da]	Found in Sample: [S11] F11: Sample	Confidence (by Search Engine): Sequest HT	XCorr (by Search Engine): Sequest HT
		FALSE	High	GINPDEAVAYGAAVQAAVLTGEAEVEGK		1	1	1	GET90042.1	0	2729.36	High	High	5.74
		FALSE	High	RQLSSHPEARVEVDSLVEGHDFSEK		1	1	2	GET90042.1	2	2851.4	High	High	5.63
		FALSE	High	NSLESVAYSLRNQVNDK		1	1	1	GET90042.1	1	1936.97	High	High	4.8
		FALSE	High	VEVDSLVEGHDFSEK		1	1	1	GET90042.1	0	1689.8	High	High	4.04
		FALSE	High	VVLVDVIPLSLGIETVGGVMTK		1	1	1	GET90042.1	0	2239.3	High	High	3.93
		FALSE	High	QFTPEEVSAMVLQK		1	1	2	GET90042.1	0	1606.81	High	High	3.43
		FALSE	High	IINEPTAAAIAYGLNK		1	1	1	GET90042.1	0	1658.91	High	High	3.41
		FALSE	High	TGKPLVQVTVK		1	1	1	GET90042.1	0	1169.73	High	High	3.29
		FALSE	High	EALDFVDENPNADREEFEAARTK		1	1	1	GET90042.1	2	2666.23	High	High	2.81
		FALSE	High	LQSVTNPIIQK		1	1	1	GET90042.1	0	1240.73	High	High	2.68
		FALSE	High	NAVVTVPAYFNDAQR		1	1	1	GET90042.1	0	1664.84	High	High	2.66
		FALSE	High	SQIFSTYQDNQPGVLIQVFEGERGMTK		1	1	1	GET90042.1	1	3072.51	High	High	2.64
		FALSE	High	LLSYDIVADK		1	1	1	GET90042.1	0	1136.62	High	High	2.63
		FALSE	High	NQLPQNPENTIYAIK		1	1	1	GET90042.1	0	1742.91	High	High	2.61
		FALSE	High	LIERNTQIPTK		1	1	2	GET90042.1	1	1312.76	High	High	2.54
		FALSE	High	GEVHIVTNEMGNR		1	1	1	GET90042.1	0	1455.7	High	High	2.24
		FALSE	High	NTLVPVQK		1	1	1	GET90042.1	0	898.536	High	High	2.13
		FALSE	High	FEELNMALFK		1	1	1	GET90042.1	0	1241.62	High	High	2.11
		FALSE	High	EISETFLGGK		1	1	1	GET90042.1	0	1080.56	High	High	2.02
FALSE	Master Protein	GET90854.1	gene=LtaPh_3024981	37	14	19	14	660	71.5	5.91	69.45	14	other biological processes		other molecular function	Pf00012		A0A640KMB0; GET90854.1		0	High	1
	Checked	Protein Group ID	# Proteins	# Unique Peptides	# Peptides	# PSMs	Group Description	Found in Sample: [S11] F11: Sample
	FALSE	617	6	14	14	19	[Master Protein] gene=LtaPh_3024981	High
		Checked	Confidence	Sequence	Modifications	# Protein Groups	# Proteins	# PSMs	Master Protein Accessions	# Missed Cleavages	Theo. MH+ [Da]	Found in Sample: [S11] F11: Sample	Confidence (by Search Engine): Sequest HT	XCorr (by Search Engine): Sequest HT
		FALSE	High	DPFRGVNPDEAVALGAATLGGVLRGDVK		1	4	2	GET90854.1	2	2794.48	High	High	6.2
		FALSE	High	SQTFSTAADNQTQVGIK		1	4	1	GET90854.1	0	1795.88	High	High	4.83
		FALSE	High	VSNAVVTCPAYFNDAQRQATK	1xCarbamidomethyl [C8]	1	5	2	GET90854.1	1	2340.14	High	High	4.43
		FALSE	High	RQAITNPQSTFYAVK		1	5	2	GET90854.1	1	1723.91	High	High	4.3
		FALSE	High	DAGTIAGLNVIRVVNEPTAAALAYGMDK		1	5	1	GET90854.1	1	2830.48	High	High	4.16
		FALSE	High	EINDVVLVGGMTRMPK		1	4	1	GET90854.1	1	1758.92	High	High	4.06
		FALSE	High	QYSPSQIGAFVLEK		1	5	1	GET90854.1	0	1566.82	High	High	3.71
		FALSE	High	ARVLENSEGFRTTPSVVAFK		1	5	3	GET90854.1	2	2208.18	High	High	3.6
		FALSE	High	VVNEPTAAALAYGMDK		1	5	1	GET90854.1	0	1649.82	High	High	3.51
		FALSE	High	DQIEQMIRDSEQHAEADRVK		1	4	1	GET90854.1	2	2398.14	High	High	3.46
		FALSE	High	VQGDVIGVDLGTTYSCVATMDGDK	1xCarbamidomethyl [C16]	1	5	1	GET90854.1	0	2501.15	High	High	3.4
		FALSE	High	AMENPNVSKDDLSAATDK		1	6	1	GET90854.1	1	1905.89	High	High	2.94
		FALSE	High	VSNAVVTCPAYFNDAQR	1xCarbamidomethyl [C8]	1	5	1	GET90854.1	0	1911.9	High	High	2.93
		FALSE	High	EMAADNQMMGQFDLVGIPPAPR		1	4	1	GET90854.1	0	2388.11	High	High	2.18
FALSE	Master Protein	GET89733.1	gene=LtaPh_2708900	32	19	23	19	756	85	6.07	68.12	19			other molecular function	Pf06565, Pf13833		A0A640KJJ1; GET89733.1		0	High	1
	Checked	Protein Group ID	# Proteins	# Unique Peptides	# Peptides	# PSMs	Group Description	Found in Sample: [S11] F11: Sample
	FALSE	12	1	19	19	23	[Master Protein] gene=LtaPh_2708900	High
		Checked	Confidence	Sequence	Modifications	# Protein Groups	# Proteins	# PSMs	Master Protein Accessions	# Missed Cleavages	Theo. MH+ [Da]	Found in Sample: [S11] F11: Sample	Confidence (by Search Engine): Sequest HT	XCorr (by Search Engine): Sequest HT
		FALSE	High	RHIVPNPDGTPITAAHLK		1	1	3	GET89733.1	1	1937.07	High	High	5.3
		FALSE	High	VLRCDCTWDDTTNLYGTK	2xCarbamidomethyl [C4; C6]	1	1	2	GET89733.1	1	2217.99	High	High	3.72
		FALSE	High	FGITAYAPIPGATPPPFMPPCSTR	1xCarbamidomethyl [C21]	1	1	1	GET89733.1	0	2546.26	High	High	3.57
		FALSE	High	EDANTVYYTAEDIRIGNVLNLYGRQVK		1	1	1	GET89733.1	2	3114.59	High	High	3.56
		FALSE	High	ELNLDLTEQEILTVLR		1	1	2	GET89733.1	0	1899.04	High	High	3.3
		FALSE	High	ELNLDLTEQEILTVLRYFDK		1	1	1	GET89733.1	1	2452.3	High	High	3.11
		FALSE	High	NNESYVSYEEVASR		1	1	1	GET89733.1	0	1646.73	High	High	3.05
		FALSE	High	YYGYCIEPVSDSAVETER	1xCarbamidomethyl [C5]	1	1	1	GET89733.1	0	2137.94	High	High	2.78
		FALSE	High	QDNSGFAFPANLK		1	1	1	GET89733.1	0	1408.69	High	High	2.61
		FALSE	High	VGQSVSFYGRTYELYDVDPFTRALLK		1	1	1	GET89733.1	2	3024.55	High	High	2.6
		FALSE	High	LDCATVIAGVPADR	1xCarbamidomethyl [C3]	1	1	1	GET89733.1	0	1457.74	High	High	2.55
		FALSE	High	EDANTVYYTAEDIR		1	1	1	GET89733.1	0	1659.75	High	High	2.51
		FALSE	High	TYELYDVDPFTR		1	1	1	GET89733.1	0	1518.71	High	High	2.51
		FALSE	High	FDSSSLGSVTFK		1	1	1	GET89733.1	0	1274.63	High	High	2.47
		FALSE	High	IGNVLNLYGR		1	1	1	GET89733.1	0	1118.63	High	High	2.3
		FALSE	High	EFHAITDYAK		1	1	1	GET89733.1	0	1194.58	High	High	2.2
		FALSE	High	DSLIGSDEFK		1	1	1	GET89733.1	0	1110.53	High	High	2.18
		FALSE	High	VGQSVSFYGR		1	1	1	GET89733.1	0	1099.55	High	High	2.15
		FALSE	High	ADGEYFRADDFYVGAR		1	1	1	GET89733.1	1	1851.83	High	High	2.04
FALSE	Master Protein	GET91647.1	gene=LtaPh_3232300	38	17	19	17	827	91.5	4.91	67.75	17				Pf12799, Pf16561		A0A640KVR7; GET91647.1		0	High	1
	Checked	Protein Group ID	# Proteins	# Unique Peptides	# Peptides	# PSMs	Group Description	Found in Sample: [S11] F11: Sample
	FALSE	510	1	17	17	19	[Master Protein] gene=LtaPh_3232300	High
		Checked	Confidence	Sequence	Modifications	# Protein Groups	# Proteins	# PSMs	Master Protein Accessions	# Missed Cleavages	Theo. MH+ [Da]	Found in Sample: [S11] F11: Sample	Confidence (by Search Engine): Sequest HT	XCorr (by Search Engine): Sequest HT
		FALSE	High	MLRVTYTPVRSDGHEGAPK		1	1	1	GET91647.1	2	2114.08	High	High	6.31
		FALSE	High	YVVTPEDVGQYLAVEYTPVNTEGVVGETCR	1xCarbamidomethyl [C29]	1	1	1	GET91647.1	0	3344.6	High	High	4.74
		FALSE	High	RTPHLHHLYMTGNK		1	1	3	GET91647.1	1	1704.88	High	High	4.48
		FALSE	High	VAELEPQEEDQDTILHIR		1	1	1	GET91647.1	0	2135.06	High	High	4.46
		FALSE	High	ISPSGDEVTVEAADPWAGYEVTR		1	1	1	GET91647.1	0	2449.15	High	High	4.3
		FALSE	High	VVHCVREGFTVEGESPEK	1xCarbamidomethyl [C4]	1	1	1	GET91647.1	1	2058.99	High	High	3.67
		FALSE	High	SSPSGSYEVIEDENTLTYTPTTADINCCLR	2xCarbamidomethyl [C27; C28]	1	1	1	GET91647.1	0	3393.51	High	High	3.5
		FALSE	High	SVTTDPVIACSPECRTIK	2xCarbamidomethyl [C10; C14]	1	1	1	GET91647.1	1	2034	High	High	3.24
		FALSE	High	WEVEDPQTEEFNVVATDAK		1	1	1	GET91647.1	0	2207.01	High	High	3.16
		FALSE	High	IGSPNSNFVTLTNK		1	1	1	GET91647.1	0	1491.78	High	High	3.13
		FALSE	High	VLDIVGDPVVGK		1	1	1	GET91647.1	0	1210.7	High	High	3.09
		FALSE	High	VSGEASEVFVVGSMNNWTEPISLER		1	1	1	GET91647.1	0	2737.31	High	High	2.95
		FALSE	High	LQVEYCGGTEGESIIK	1xCarbamidomethyl [C6]	1	1	1	GET91647.1	0	1782.86	High	High	2.68
		FALSE	High	TTEVFQSSYLYPVIFK		1	1	1	GET91647.1	0	1921.99	High	High	2.6
		FALSE	High	SACAVEPCVPEVK	2xCarbamidomethyl [C3; C8]	1	1	1	GET91647.1	0	1445.68	High	High	2.49
		FALSE	High	DVGCSIEVSFTPVRRDGVTGK	1xCarbamidomethyl [C4]	1	1	1	GET91647.1	2	2279.14	High	High	2.34
		FALSE	High	IIGNLAEGSK		1	1	1	GET91647.1	0	1001.56	High	High	2.27
FALSE	Master Protein	GET91035.1	gene=LtaPh_3104600	40	16	19	16	716	79.2	5.58	66.36	16	protein metabolism		other molecular function	Pf00648, Pf09149		A0A640KPP5; GET91035.1		0	High	1
	Checked	Protein Group ID	# Proteins	# Unique Peptides	# Peptides	# PSMs	Group Description	Found in Sample: [S11] F11: Sample
	FALSE	110	1	16	16	19	[Master Protein] gene=LtaPh_3104600	High
		Checked	Confidence	Sequence	Modifications	# Protein Groups	# Proteins	# PSMs	Master Protein Accessions	# Missed Cleavages	Theo. MH+ [Da]	Found in Sample: [S11] F11: Sample	Confidence (by Search Engine): Sequest HT	XCorr (by Search Engine): Sequest HT
		FALSE	High	GSQRDHAASGAAELEGEDPRK		1	1	2	GET91035.1	2	2181.03	High	High	5.94
		FALSE	High	LHGSYATITGGDALQALADLTGSPMCRFDK	1xCarbamidomethyl [C26]	1	1	1	GET91035.1	1	3166.53	High	High	5.54
		FALSE	High	RGVDRTEGAALFAPIMLTVSR		1	1	1	GET91035.1	2	2260.22	High	High	5.18
		FALSE	High	SGACVVLSTPGHNSESYLGR	1xCarbamidomethyl [C4]	1	1	2	GET91035.1	0	2090.99	High	High	4.57
		FALSE	High	YFDGGGVVFANPDATDYR		1	1	1	GET91035.1	0	1963.88	High	High	4.26
		FALSE	High	WTGPWSYGSRQWGENPNACRLYGAQK	1xCarbamidomethyl [C19]	1	1	1	GET91035.1	2	3069.42	High	High	4.14
		FALSE	High	ACAVVYPLETLHLASGTATGYR	1xCarbamidomethyl [C2]	1	1	1	GET91035.1	0	2350.19	High	High	3.97
		FALSE	High	SDYDRPYVVGIISADK		1	1	2	GET91035.1	0	1797.9	High	High	3.66
		FALSE	High	SLVTDDMDEEAILQR		1	1	1	GET91035.1	0	1734.82	High	High	3.29
		FALSE	High	ILIVDDYFPTISR		1	1	1	GET91035.1	0	1551.84	High	High	2.71
		FALSE	High	AELWTSLLQK		1	1	1	GET91035.1	0	1188.66	High	High	2.65
		FALSE	High	FAPGSQITAGERTPLEEAEDGWTR		1	1	1	GET91035.1	1	2618.25	High	High	2.64
		FALSE	High	YQVVPRMHSK		1	1	1	GET91035.1	1	1244.66	High	High	2.57
		FALSE	High	LAEALVQLSR		1	1	1	GET91035.1	0	1099.65	High	High	2.36
		FALSE	High	APETYVSTTVI		1	1	1	GET91035.1	0	1180.61	High	High	2.06
		FALSE	High	DPEDGSFWMCWEDASR	1xCarbamidomethyl [C10]	1	1	1	GET91035.1	0	1987.76	High	High	1.93
FALSE	Master Protein	GET88201.1	gene=LtaPh_2014200	40	11	16	11	510	55.1	5.87	60.22	11				Pf00514		A0A640KG81; GET88201.1		0	High	1
	Checked	Protein Group ID	# Proteins	# Unique Peptides	# Peptides	# PSMs	Group Description	Found in Sample: [S11] F11: Sample
	FALSE	169	1	11	11	16	[Master Protein] gene=LtaPh_2014200	High
		Checked	Confidence	Sequence	Modifications	# Protein Groups	# Proteins	# PSMs	Master Protein Accessions	# Missed Cleavages	Theo. MH+ [Da]	Found in Sample: [S11] F11: Sample	Confidence (by Search Engine): Sequest HT	XCorr (by Search Engine): Sequest HT
		FALSE	High	HSVELAELVVEGEIFPK		1	1	3	GET88201.1	0	1896.01	High	High	5.66
		FALSE	High	HSPQLAQAVADSQAVEALVGCLEEFDPTVK	1xCarbamidomethyl [C21]	1	1	2	GET88201.1	0	3209.58	High	High	5.02
		FALSE	High	AIIQHCVYLPALEPLLHPDAPQDVLK	1xCarbamidomethyl [C6]	1	1	2	GET88201.1	0	2950.59	High	High	4.91
		FALSE	High	MSNRVILQTFDEYQK	1xMet-loss+Acetyl [N-Term]	1	1	2	GET88201.1	1	1782.9	High	High	4.54
		FALSE	High	LLDVYLSPGSSDDLQTK		1	1	1	GET88201.1	0	1850.94	High	High	4.51
		FALSE	High	LANSSEEMAENVVSGDVLTQLVYSLGDQNR		1	1	1	GET88201.1	0	3238.55	High	High	4.02
		FALSE	High	ESAAWALGYVARHNADLAQEVVDK		1	1	1	GET88201.1	1	2613.31	High	High	3.45
		FALSE	High	IFLLLADSDEVVQK		1	1	1	GET88201.1	0	1589.88	High	High	3.1
		FALSE	High	RQVCQCLAQIAK	2xCarbamidomethyl [C4; C6]	1	1	1	GET88201.1	1	1474.76	High	High	2.78
		FALSE	High	VILQTFDEYQK		1	1	1	GET88201.1	0	1383.72	High	High	2.68
		FALSE	High	SAVPPLVLCVQEPELSLK	1xCarbamidomethyl [C9]	1	1	1	GET88201.1	0	1979.09	High	High	2.11
FALSE	Master Protein	GET86973.1	gene=LtaPh_1311141	42	9	18	9	273	30.6	10.29	57.37	9	protein metabolism;other metabolic processes	translational apparatus	nucleic acid binding activity;other molecular function	Pf00900, Pf01479, Pf08071, Pf16121		A0A640KBM0; GET86973.1		0	High	1
	Checked	Protein Group ID	# Proteins	# Unique Peptides	# Peptides	# PSMs	Group Description	Found in Sample: [S11] F11: Sample
	FALSE	188	1	9	9	18	[Master Protein] gene=LtaPh_1311141	High
		Checked	Confidence	Sequence	Modifications	# Protein Groups	# Proteins	# PSMs	Master Protein Accessions	# Missed Cleavages	Theo. MH+ [Da]	Found in Sample: [S11] F11: Sample	Confidence (by Search Engine): Sequest HT	XCorr (by Search Engine): Sequest HT
		FALSE	High	DASGAEFATRAANIFVIGK		1	1	3	GET86973.1	1	1938.01	High	High	4.6
		FALSE	High	GRFALVNVSEAEAQIK		1	1	2	GET86973.1	1	1731.94	High	High	4.19
		FALSE	High	IRYPDPHTSIGDTIVYNLK		1	1	3	GET86973.1	1	2202.16	High	High	3.98
		FALSE	High	LTGVFAPRPRPGPHK		1	1	3	GET86973.1	0	1629.93	High	High	3.61
		FALSE	High	LRECLPLLVIIR	1xCarbamidomethyl [C4]	1	1	1	GET86973.1	1	1494.92	High	High	3.6
		FALSE	High	VECHPGAFNIAHLK	1xCarbamidomethyl [C3]	1	1	3	GET86973.1	0	1592.8	High	High	3.4
		FALSE	High	VVNLYTATGR		1	1	1	GET86973.1	0	1093.6	High	High	2.85
		FALSE	High	AANIFVIGK		1	1	1	GET86973.1	0	932.556	High	High	2.62
		FALSE	High	DLNNLQVTVPK		1	1	1	GET86973.1	0	1240.69	High	High	2.24
FALSE	Master Protein	GET87905.1	gene=LtaPh_1901701	28	8	17	8	317	35	9.69	57.16	8	transport	other membranes;mitochondrion	transporter activity	Pf00153		A0A640KFP4; GET87905.1		0	High	1
	Checked	Protein Group ID	# Proteins	# Unique Peptides	# Peptides	# PSMs	Group Description	Found in Sample: [S11] F11: Sample
	FALSE	265	1	8	8	17	[Master Protein] gene=LtaPh_1901701	High
		Checked	Confidence	Sequence	Modifications	# Protein Groups	# Proteins	# PSMs	Master Protein Accessions	# Missed Cleavages	Theo. MH+ [Da]	Found in Sample: [S11] F11: Sample	Confidence (by Search Engine): Sequest HT	XCorr (by Search Engine): Sequest HT
		FALSE	High	QGTLDRPYTGVMNCLTRTVK	1xCarbamidomethyl [C14]	1	1	2	GET87905.1	1	2310.17	High	High	4.99
		FALSE	High	NYRNSFECFMLCVK	2xCarbamidomethyl [C8; C12]	1	1	2	GET87905.1	1	1867.83	High	High	4.24
		FALSE	High	KGGERQYSGMVDCYIK	1xCarbamidomethyl [C13]	1	1	2	GET87905.1	2	1890.88	High	High	4.19
		FALSE	High	GGERQYSGMVDCYIK	1xCarbamidomethyl [C12]	1	1	2	GET87905.1	1	1762.79	High	High	3.78
		FALSE	High	LGFWEEFMISGVAAGAAK		1	1	5	GET87905.1	0	1883.94	High	High	3.74
		FALSE	High	QGTLDRPYTGVMNCLTR	1xCarbamidomethyl [C14]	1	1	1	GET87905.1	0	1981.96	High	High	3.34
		FALSE	High	TAAAPIERVK		1	1	2	GET87905.1	1	1055.62	High	High	2.92
		FALSE	High	LLVQNQGEMIK		1	1	1	GET87905.1	0	1272.7	High	High	2.72
FALSE	Master Protein	GET91365.1	gene=LtaPh_3203800	41	12	16	12	468	51.9	8.28	56.35	12						A0A640KQI0; GET91365.1		0	High	1
	Checked	Protein Group ID	# Proteins	# Unique Peptides	# Peptides	# PSMs	Group Description	Found in Sample: [S11] F11: Sample
	FALSE	520	1	12	12	16	[Master Protein] gene=LtaPh_3203800	High
		Checked	Confidence	Sequence	Modifications	# Protein Groups	# Proteins	# PSMs	Master Protein Accessions	# Missed Cleavages	Theo. MH+ [Da]	Found in Sample: [S11] F11: Sample	Confidence (by Search Engine): Sequest HT	XCorr (by Search Engine): Sequest HT
		FALSE	High	SCNTGASMWATMEALDRPGMSK	1xCarbamidomethyl [C2]	1	1	1	GET91365.1	0	2401.04	High	High	5.91
		FALSE	High	GEPVEEELQFPGSTYNVYDSGFAK		1	1	2	GET91365.1	0	2663.21	High	High	4.89
		FALSE	High	TREMVDNCENQPHVCGHCLDVDVQAR	3xCarbamidomethyl [C8; C15; C18]	1	1	1	GET91365.1	1	3139.36	High	High	4.46
		FALSE	High	IDTASSNESSQHGVNELK		1	1	1	GET91365.1	0	1915.9	High	High	4.26
		FALSE	High	DRLQELVLLENK		1	1	2	GET91365.1	1	1469.83	High	High	3.96
		FALSE	High	NIVDEDPAPSSHPLTREQVYK		1	1	3	GET91365.1	1	2395.19	High	High	3.59
		FALSE	High	SQNAVGSQSTRFRASFNNNIGK		1	1	1	GET91365.1	2	2383.19	High	High	3.57
		FALSE	High	DLALTAELVPVR		1	1	1	GET91365.1	0	1296.75	High	High	3.13
		FALSE	High	LQELVLLENK		1	1	1	GET91365.1	0	1198.7	High	High	2.87
		FALSE	High	MIRDQCHAYCRCSYCAQEPQK	1xAcetyl [N-Term]; 4xCarbamidomethyl [C6; C10; C12; C15]	1	1	1	GET91365.1	2	2803.16	High	High	2.6
		FALSE	High	VINPEEGIK		1	1	1	GET91365.1	0	998.552	High	High	2.37
		FALSE	High	RFLEFQK		1	1	1	GET91365.1	1	967.536	High	High	2.24
FALSE	Master Protein	GET90838.1	gene=LtaPh_3023700	42	10	15	10	349	38.4	5.77	55.81	10						A0A640KNB9; GET90838.1		0	High	1
	Checked	Protein Group ID	# Proteins	# Unique Peptides	# Peptides	# PSMs	Group Description	Found in Sample: [S11] F11: Sample
	FALSE	878	1	10	10	15	[Master Protein] gene=LtaPh_3023700	High
		Checked	Confidence	Sequence	Modifications	# Protein Groups	# Proteins	# PSMs	Master Protein Accessions	# Missed Cleavages	Theo. MH+ [Da]	Found in Sample: [S11] F11: Sample	Confidence (by Search Engine): Sequest HT	XCorr (by Search Engine): Sequest HT
		FALSE	High	SRNTAVAEAADAMDAEFQR		1	1	1	GET90838.1	1	2052.94	High	High	5.44
		FALSE	High	MPAATAHSVFGVEDFK	1xMet-loss [N-Term]	1	1	3	GET90838.1	0	1575.78	High	High	5.13
		FALSE	High	KQDTTARITLTAAK		1	1	2	GET90838.1	2	1517.86	High	High	4.63
		FALSE	High	ALSDMIIDYTASVRAAEDPYA		1	1	2	GET90838.1	1	2272.08	High	High	4.14
		FALSE	High	IVTFPGQISDDYGNNLEEHTEHGAK		1	1	1	GET90838.1	0	2771.29	High	High	4.12
		FALSE	High	ALSDMIIDYTASVR		1	1	1	GET90838.1	0	1554.78	High	High	3.86
		FALSE	High	SFLVMHTETNEIVGR		1	1	2	GET90838.1	0	1732.87	High	High	3.57
		FALSE	High	WHILHYRSEAWAK		1	1	1	GET90838.1	1	1696.87	High	High	2.91
		FALSE	High	MYLNTLRSPGQAAYVSK		1	1	1	GET90838.1	1	1898.98	High	High	2.9
		FALSE	High	SAFFVR		1	1	1	GET90838.1	0	726.393	High	High	1.92
FALSE	Master Protein	GET87146.1	gene=LtaPh_1412100	41	12	15	12	429	46	5.81	55.33	12	other metabolic processes	cytosol	other molecular function	Pf00113, Pf03952		A0A640KBT1; GET87146.1		0	High	1
	Checked	Protein Group ID	# Proteins	# Unique Peptides	# Peptides	# PSMs	Group Description	Found in Sample: [S11] F11: Sample
	FALSE	326	1	12	12	15	[Master Protein] gene=LtaPh_1412100	High
		Checked	Confidence	Sequence	Modifications	# Protein Groups	# Proteins	# PSMs	Master Protein Accessions	# Missed Cleavages	Theo. MH+ [Da]	Found in Sample: [S11] F11: Sample	Confidence (by Search Engine): Sequest HT	XCorr (by Search Engine): Sequest HT
		FALSE	High	FAICMDCAASEAYDAERK	2xCarbamidomethyl [C4; C7]	1	1	2	GET87146.1	1	2107.89	High	High	5.09
		FALSE	High	NVNEILAPALVGKDESDQAGLDK		1	1	2	GET87146.1	1	2396.23	High	High	4.8
		FALSE	High	HAGNVLPFQEFMIAPTK		1	1	2	GET87146.1	0	1899.98	High	High	4.46
		FALSE	High	LNQLLRIEEEMGSAAK		1	1	1	GET87146.1	1	1801.95	High	High	4.26
		FALSE	High	YGQDAVNVGDEGGFAPPIK		1	1	1	GET87146.1	0	1933.93	High	High	3.99
		FALSE	High	AQIVGDDLTVTNVERVK		1	1	1	GET87146.1	1	1857.01	High	High	3.82
		FALSE	High	QIDEPLPILMEAIEK		1	1	1	GET87146.1	0	1738.93	High	High	3.52
		FALSE	High	NVNEILAPALVGK		1	1	1	GET87146.1	0	1337.78	High	High	3.21
		FALSE	High	ATSFREALRMGSEVYHALK		1	1	1	GET87146.1	2	2166.11	High	High	3.16
		FALSE	High	AGVPLYRYIAGLAGTK		1	1	1	GET87146.1	1	1649.94	High	High	2.54
		FALSE	High	AQIVGDDLTVTNVER		1	1	1	GET87146.1	0	1629.84	High	High	2.45
		FALSE	High	INQIGTISESIAAAK		1	1	1	GET87146.1	0	1515.84	High	High	2.4
FALSE	Master Protein	GET93193.1	gene=LtaPh_3612400	34	11	18	11	491	54.5	8.92	50.62	11	other metabolic processes		other molecular function	Pf00274		A0A640KU78; GET93193.1		0	High	1
	Checked	Protein Group ID	# Proteins	# Unique Peptides	# Peptides	# PSMs	Group Description	Found in Sample: [S11] F11: Sample
	FALSE	439	1	11	11	18	[Master Protein] gene=LtaPh_3612400	High
		Checked	Confidence	Sequence	Modifications	# Protein Groups	# Proteins	# PSMs	Master Protein Accessions	# Missed Cleavages	Theo. MH+ [Da]	Found in Sample: [S11] F11: Sample	Confidence (by Search Engine): Sequest HT	XCorr (by Search Engine): Sequest HT
		FALSE	High	ALMLEAEGFEQYISGVILHDETVGQK		1	1	3	GET93193.1	0	2877.43	High	High	4.59
		FALSE	High	RFQPIGLSNTEEHRR		1	1	3	GET93193.1	2	1839.96	High	High	3.57
		FALSE	High	GLLAADESIGSCTK	1xCarbamidomethyl [C12]	1	1	1	GET93193.1	0	1421.69	High	High	3.48
		FALSE	High	YAILSQMSGLVPIVEPEVMIDGK		1	1	3	GET93193.1	0	2489.3	High	High	3.31
		FALSE	High	TPYESELIATVK		1	1	1	GET93193.1	0	1350.72	High	High	3.19
		FALSE	High	TDMGLCPLLEGAEGEQMTEGLDGYVK	1xCarbamidomethyl [C6]	1	1	1	GET93193.1	0	2813.27	High	High	2.74
		FALSE	High	VTVLQSQLPAYNR		1	1	2	GET93193.1	0	1488.82	High	High	2.69
		FALSE	High	RSDDDASSSSLYVK		1	1	1	GET93193.1	1	1529.71	High	High	2.25
		FALSE	High	FNAETLAR		1	1	1	GET93193.1	0	921.479	High	High	2.22
		FALSE	High	MNSMAQLGK		1	1	1	GET93193.1	0	979.47	High	High	2.07
		FALSE	High	EVVAALQR		1	1	1	GET93193.1	0	885.515	High	High	1.93
FALSE	Master Protein	GET86689.1	gene=LtaPh_1107900	26	14	14	14	979	105.7	7.31	50.24	14						A0A640KGR6; GET86689.1		0	High	1
	Checked	Protein Group ID	# Proteins	# Unique Peptides	# Peptides	# PSMs	Group Description	Found in Sample: [S11] F11: Sample
	FALSE	821	1	14	14	14	[Master Protein] gene=LtaPh_1107900	High
		Checked	Confidence	Sequence	Modifications	# Protein Groups	# Proteins	# PSMs	Master Protein Accessions	# Missed Cleavages	Theo. MH+ [Da]	Found in Sample: [S11] F11: Sample	Confidence (by Search Engine): Sequest HT	XCorr (by Search Engine): Sequest HT
		FALSE	High	AIEAAADVDEVLTDICVFLQER	1xCarbamidomethyl [C16]	1	1	1	GET86689.1	0	2477.22	High	High	4.99
		FALSE	High	HCITMLGLTDMTEAQLSALEGAFASAK	1xCarbamidomethyl [C2]	1	1	1	GET86689.1	0	2866.38	High	High	4.77
		FALSE	High	DDAEVLYEDFLAALEAEK		1	1	1	GET86689.1	0	2040.96	High	High	4.23
		FALSE	High	AAANASGKDDAEVLYEDFLAALEAEK		1	1	1	GET86689.1	1	2711.3	High	High	4.09
		FALSE	High	ALETTADGSAVATNFFATTHAADTYLTSSDEQRK		1	1	1	GET86689.1	1	3590.69	High	High	4.05
		FALSE	High	QAIQAHGTSLTAPLRDLDPLR		1	1	1	GET86689.1	1	2273.24	High	High	3.61
		FALSE	High	MPLVHFALRPENIDTLAR		1	1	1	GET86689.1	0	2093.13	High	High	3.56
		FALSE	High	TTGVVVPPFTGAASAPATAVASVTSLTK		1	1	1	GET86689.1	0	2601.41	High	High	3.43
		FALSE	High	LRYEDAFADFDK		1	1	1	GET86689.1	1	1489.7	High	High	3.21
		FALSE	High	LSAEELIVVFR		1	1	1	GET86689.1	0	1275.73	High	High	3.11
		FALSE	High	CLPFSSSLTEDAMDLLAK	1xCarbamidomethyl [C1]	1	1	1	GET86689.1	0	1997.96	High	High	3
		FALSE	High	VTVAQFESVLGR		1	1	1	GET86689.1	0	1305.72	High	High	2.95
		FALSE	High	AMLADGAGAAAVSQR		1	1	1	GET86689.1	0	1388.7	High	High	2.69
		FALSE	High	AAQVAAILSR		1	1	1	GET86689.1	0	999.595	High	High	2.54
FALSE	Master Protein	GET86333.1	gene=LtaPh_0908200	13	9	14	9	1214	130.2	6.8	49.43	9		other membranes				A0A640K9T5; GET86333.1		0	High	1
	Checked	Protein Group ID	# Proteins	# Unique Peptides	# Peptides	# PSMs	Group Description	Found in Sample: [S11] F11: Sample
	FALSE	34	1	9	9	14	[Master Protein] gene=LtaPh_0908200	High
		Checked	Confidence	Sequence	Modifications	# Protein Groups	# Proteins	# PSMs	Master Protein Accessions	# Missed Cleavages	Theo. MH+ [Da]	Found in Sample: [S11] F11: Sample	Confidence (by Search Engine): Sequest HT	XCorr (by Search Engine): Sequest HT
		FALSE	High	LQAENAQMAVALQASQEAVQR		1	1	2	GET86333.1	0	2256.14	High	High	5.64
		FALSE	High	SAAAATRFLSESTPLLDASVQK		1	1	2	GET86333.1	1	2263.19	High	High	4.58
		FALSE	High	APWSVLDGTVTSAWSAAK		1	1	3	GET86333.1	0	1846.93	High	High	4.34
		FALSE	High	NTEAAAMGAVRPDTATSHHAASNNAPTPTR		1	1	1	GET86333.1	0	3017.42	High	High	4.34
		FALSE	High	LLTGVTLDEHLIAK		1	1	2	GET86333.1	0	1522.88	High	High	3.8
		FALSE	High	SAVMLPGIVSSPAAR		1	1	1	GET86333.1	0	1455.8	High	High	3.5
		FALSE	High	FLSESTPLLDASVQK		1	1	1	GET86333.1	0	1634.86	High	High	3.19
		FALSE	High	VVSSTDEVVDGSSPAVPAMNNEK		1	1	1	GET86333.1	0	2332.1	High	High	2.98
		FALSE	High	ISAEDMQLSMPLQLR	1xOxidation [M10]	1	1	1	GET86333.1	0	1747.87	High	High	2.03
FALSE	Master Protein	GET90546.1	gene=LtaPh_2927100	20	9	14	9	486	54	8.84	48.31	9	other metabolic processes	other cytoplasmic organelle	kinase activity;other molecular function	Pf00365		A0A640KLF4; GET90546.1	pfk	0	High	1
	Checked	Protein Group ID	# Proteins	# Unique Peptides	# Peptides	# PSMs	Group Description	Found in Sample: [S11] F11: Sample
	FALSE	210	1	9	9	14	[Master Protein] gene=LtaPh_2927100	High
		Checked	Confidence	Sequence	Modifications	# Protein Groups	# Proteins	# PSMs	Master Protein Accessions	# Missed Cleavages	Theo. MH+ [Da]	Found in Sample: [S11] F11: Sample	Confidence (by Search Engine): Sequest HT	XCorr (by Search Engine): Sequest HT
		FALSE	High	MVPSHQAPLSEVTAADLAVERLPGCK	1xCarbamidomethyl [C25]	1	1	2	GET90546.1	1	2776.41	High	High	6.07
		FALSE	High	MVPSHQAPLSEVTAADLAVER		1	1	3	GET90546.1	0	2221.13	High	High	4.88
		FALSE	High	TFGFQTAVEQAVNAVR		1	1	2	GET90546.1	0	1737.89	High	High	3.58
		FALSE	High	RRGENIAVLGVPK		1	1	2	GET90546.1	2	1408.84	High	High	3.1
		FALSE	High	EMVDTLVRMK		1	1	1	GET90546.1	1	1221.63	High	High	2.75
		FALSE	High	KLVDIGSILK		1	1	1	GET90546.1	1	1085.69	High	High	2.64
		FALSE	High	TIDNDLAFSHR		1	1	1	GET90546.1	0	1288.63	High	High	2.61
		FALSE	High	LVDIGSILK		1	1	1	GET90546.1	0	957.598	High	High	2.24
		FALSE	High	YGYWGLSEEGSK		1	1	1	GET90546.1	0	1375.62	High	High	2.2
FALSE	Master Protein	GET87867.1	gene=LtaPh_1814800	23	15	17	15	973	107	5.57	48.19	15	transport	plasma membrane;other membranes	transporter activity;other molecular function	Pf00122, Pf00690, Pf00702		A0A640KJE9; GET87867.1		0	High	1
	Checked	Protein Group ID	# Proteins	# Unique Peptides	# Peptides	# PSMs	Group Description	Found in Sample: [S11] F11: Sample
	FALSE	873	2	15	15	17	[Master Protein] gene=LtaPh_1814800	High
		Checked	Confidence	Sequence	Modifications	# Protein Groups	# Proteins	# PSMs	Master Protein Accessions	# Missed Cleavages	Theo. MH+ [Da]	Found in Sample: [S11] F11: Sample	Confidence (by Search Engine): Sequest HT	XCorr (by Search Engine): Sequest HT
		FALSE	High	VLEDVQEETHSPIDVPSPVNVHVPR		1	2	1	GET87867.1	0	2792.42	High	High	4.38
		FALSE	High	WREPPRDALDTMVLGAADLDECDNYQQLNFVPFDPTTK	1xCarbamidomethyl [C22]	1	2	1	GET87867.1	2	4438.08	High	High	3.52
		FALSE	High	WQQIDAAVLVPGDLVK		1	2	2	GET87867.1	0	1751.97	High	High	3.37
		FALSE	High	YGDMMLSVGGFAQVFPEHK		1	2	1	GET87867.1	0	2112.99	High	High	3.2
		FALSE	High	GLTTAEVEELLK		1	2	1	GET87867.1	0	1302.72	High	High	3.06
		FALSE	High	GYTCAMTGDGVNDAPALK	1xCarbamidomethyl [C4]	1	2	1	GET87867.1	0	1840.82	High	High	3.01
		FALSE	High	EMCRMLDLDPNILTADKLPQIK	1xCarbamidomethyl [C3]	1	2	1	GET87867.1	2	2614.34	High	High	2.92
		FALSE	High	NSLKPTATVYRDSK		1	2	2	GET87867.1	1	1579.84	High	High	2.89
		FALSE	High	MLDLDPNILTADK		1	2	1	GET87867.1	0	1458.75	High	High	2.65
		FALSE	High	ALNSSTSSAWHK		1	1	1	GET87867.1	0	1288.63	High	High	2.65
		FALSE	High	MITGDHLLIAK		1	2	1	GET87867.1	0	1211.68	High	High	2.61
		FALSE	High	AVSEHDERATGPATDLLPPSK		1	2	1	GET87867.1	1	2191.1	High	High	2.34
		FALSE	High	ATGPATDLLPPSK		1	2	1	GET87867.1	0	1267.69	High	High	2.29
		FALSE	High	FMIVETLR		1	2	1	GET87867.1	0	1008.55	High	High	1.97
		FALSE	High	STLVLAALAAK		1	2	1	GET87867.1	0	1057.66	High	High	1.92
FALSE	Master Protein	GET93869.1	gene=LtaPh_9905301	17	9	13	9	701	80.5	5.11	45.11	9	other biological processes		other molecular function	Pf00183, Pf02518		A0A640KXM1; GET93869.1		0	High	1
	Checked	Protein Group ID	# Proteins	# Unique Peptides	# Peptides	# PSMs	Group Description	Found in Sample: [S11] F11: Sample
	FALSE	606	7	9	9	13	[Master Protein] gene=LtaPh_9905301	High
		Checked	Confidence	Sequence	Modifications	# Protein Groups	# Proteins	# PSMs	Master Protein Accessions	# Missed Cleavages	Theo. MH+ [Da]	Found in Sample: [S11] F11: Sample	Confidence (by Search Engine): Sequest HT	XCorr (by Search Engine): Sequest HT
		FALSE	High	ADLVNNLGTIARSGTK		1	6	2	GET93869.1	1	1629.89	High	High	5
		FALSE	High	GVVDSEDLPLNISRENLQQNK		1	7	3	GET93869.1	1	2368.21	High	High	4.51
		FALSE	High	RRGLEVLFMTEPIDEYVMQQVK		1	7	2	GET93869.1	2	2681.38	High	High	3.81
		FALSE	High	GLEVLFMTEPIDEYVMQQVK		1	7	1	GET93869.1	0	2369.18	High	High	3.45
		FALSE	High	TMELNPSHPIIK		1	6	1	GET93869.1	0	1379.74	High	High	3.13
		FALSE	High	KLESSPFIEQAK		1	7	1	GET93869.1	1	1376.74	High	High	2.85
		FALSE	High	GVVDSEDLPLNISR		1	7	1	GET93869.1	0	1513.79	High	High	2.81
		FALSE	High	LYVRRVFIMDNCEDLCPDWLGFVK	2xCarbamidomethyl [C12; C16]	1	7	1	GET93869.1	2	3045.48	High	High	2.77
		FALSE	High	RAPFDMFEPNKK		1	7	1	GET93869.1	2	1479.74	High	High	2.75
FALSE	Master Protein	GET93591.1	gene=LtaPh_3650521	37	11	14	11	360	42.8	9.22	42.51	11						A0A640KWI5; GET93591.1		0	High	1
	Checked	Protein Group ID	# Proteins	# Unique Peptides	# Peptides	# PSMs	Group Description	Found in Sample: [S11] F11: Sample
	FALSE	273	1	11	11	14	[Master Protein] gene=LtaPh_3650521	High
		Checked	Confidence	Sequence	Modifications	# Protein Groups	# Proteins	# PSMs	Master Protein Accessions	# Missed Cleavages	Theo. MH+ [Da]	Found in Sample: [S11] F11: Sample	Confidence (by Search Engine): Sequest HT	XCorr (by Search Engine): Sequest HT
		FALSE	High	NVTRMLQLQNEEFHREAMK		1	1	2	GET93591.1	2	2374.18	High	High	6.04
		FALSE	High	MPLPPVESGPGAMTR	1xMet-loss [N-Term]	1	1	2	GET93591.1	0	1408.73	High	High	3.76
		FALSE	High	AADSYNADGTNSGRPLPGSVAR		1	1	1	GET93591.1	0	2176.04	High	High	3.4
		FALSE	High	QLEEEDLRIATIRQEEK		1	1	1	GET93591.1	2	2100.09	High	High	2.97
		FALSE	High	ETYRMTHLGEAGI		1	1	2	GET93591.1	1	1477.71	High	High	2.74
		FALSE	High	EQFRQDFEDCIAR	1xCarbamidomethyl [C10]	1	1	1	GET93591.1	1	1713.76	High	High	2.67
		FALSE	High	EQLAVRAATLK		1	1	1	GET93591.1	1	1199.71	High	High	2.59
		FALSE	High	EQFRQDFEDCIARDK	1xCarbamidomethyl [C10]	1	1	1	GET93591.1	2	1956.89	High	High	2.58
		FALSE	High	MLQLQNEEFHR		1	1	1	GET93591.1	0	1444.7	High	High	2.44
		FALSE	High	AMEEERQYMERLK		1	1	1	GET93591.1	2	1712.81	High	High	2.36
		FALSE	High	VSQYEPLRK		1	1	1	GET93591.1	1	1119.62	High	High	2.27
FALSE	Master Protein	GET85843.1	gene=LtaPh_0511600	27	12	13	12	724	80.9	5.01	40.82	12				Pf02493		A0A640K8G3; GET85843.1		0	High	1
	Checked	Protein Group ID	# Proteins	# Unique Peptides	# Peptides	# PSMs	Group Description	Found in Sample: [S11] F11: Sample
	FALSE	275	1	12	12	13	[Master Protein] gene=LtaPh_0511600	High
		Checked	Confidence	Sequence	Modifications	# Protein Groups	# Proteins	# PSMs	Master Protein Accessions	# Missed Cleavages	Theo. MH+ [Da]	Found in Sample: [S11] F11: Sample	Confidence (by Search Engine): Sequest HT	XCorr (by Search Engine): Sequest HT
		FALSE	High	YGLKPDTFQQEGTYSAEGK		1	1	1	GET85843.1	0	2119	High	High	4.75
		FALSE	High	YDAAEPDTITEVTILPILVDSVGR		1	1	1	GET85843.1	0	2587.35	High	High	4.34
		FALSE	High	ISEDSSVDGDVVDTVGPALR		1	1	1	GET85843.1	0	2030.99	High	High	3.67
		FALSE	High	QGLGQTLFPSGDCYTGEYK	1xCarbamidomethyl [C13]	1	1	1	GET85843.1	0	2120.96	High	High	3.31
		FALSE	High	GRYVYADGSSYDGAWVK		1	1	1	GET85843.1	1	1893.88	High	High	3.3
		FALSE	High	RIGELGVYVGPRLSDGTK		1	1	1	GET85843.1	2	1917.06	High	High	3.16
		FALSE	High	RIGELGVYVGPR		1	1	1	GET85843.1	1	1315.75	High	High	3
		FALSE	High	YIGNFENDVPAGAGVYVHR		1	1	1	GET85843.1	0	2078.01	High	High	2.94
		FALSE	High	LHLPSESVTLKPSVTR		1	1	1	GET85843.1	0	1764	High	High	2.83
		FALSE	High	FLNDMEDEDVQGLLLENDPVTR		1	1	1	GET85843.1	0	2562.2	High	High	2.69
		FALSE	High	WVEMSQELPTTAEVAER		1	1	2	GET85843.1	0	1975.94	High	High	2.48
		FALSE	High	LGQLIR		1	1	1	GET85843.1	0	699.451	High	High	1.98
FALSE	Master Protein	GET90596.1	gene=LtaPh_3001800	33	12	12	12	621	69.7	7.58	40.57	12			other molecular function	Pf01565, Pf02913		A0A640KLJ9; GET90596.1		0	High	1
	Checked	Protein Group ID	# Proteins	# Unique Peptides	# Peptides	# PSMs	Group Description	Found in Sample: [S11] F11: Sample
	FALSE	903	1	12	12	12	[Master Protein] gene=LtaPh_3001800	High
		Checked	Confidence	Sequence	Modifications	# Protein Groups	# Proteins	# PSMs	Master Protein Accessions	# Missed Cleavages	Theo. MH+ [Da]	Found in Sample: [S11] F11: Sample	Confidence (by Search Engine): Sequest HT	XCorr (by Search Engine): Sequest HT
		FALSE	High	MSTDETQVSAHTEVYEGLK	1xMet-loss+Acetyl [N-Term]	1	1	1	GET90596.1	0	2035.95	High	High	4.94
		FALSE	High	FQRSETAAVFNQYGGIGVGRGAGDSWQDK		1	1	1	GET90596.1	2	3101.48	High	High	4.84
		FALSE	High	SETAAVFNQYGGIGVGR		1	1	1	GET90596.1	0	1725.86	High	High	4.26
		FALSE	High	NLLEFLYHEISGGVGPK		1	1	1	GET90596.1	0	1872.99	High	High	3.54
		FALSE	High	SRLYHIVGK		1	1	1	GET90596.1	1	1072.63	High	High	3.2
		FALSE	High	VATPTGIIETPTTSR		1	1	1	GET90596.1	0	1543.83	High	High	3.18
		FALSE	High	EIPPLSPSIPLEK		1	1	1	GET90596.1	0	1419.81	High	High	3.15
		FALSE	High	MISIDRESHLATFETGVLGPDLDEQLLR		1	1	1	GET90596.1	1	3155.6	High	High	3.13
		FALSE	High	HNVVVIPFGGGTNVTGGVEADPFER		1	1	1	GET90596.1	0	2568.28	High	High	2.79
		FALSE	High	GSGAMSNQYGDIEDMVVAVK		1	1	1	GET90596.1	0	2070.95	High	High	2.72
		FALSE	High	NPFWVRHVDGRPIK		1	1	1	GET90596.1	1	1720.94	High	High	2.65
		FALSE	High	YMGPNALDLLFAVK		1	1	1	GET90596.1	0	1551.82	High	High	2.19
FALSE	Master Protein	GET88541.1	gene=LtaPh_2206800	26	9	12	9	398	45.1	5.59	40.32	9						A0A640KH63; GET88541.1		0	High	1
	Checked	Protein Group ID	# Proteins	# Unique Peptides	# Peptides	# PSMs	Group Description	Found in Sample: [S11] F11: Sample
	FALSE	387	1	9	9	12	[Master Protein] gene=LtaPh_2206800	High
		Checked	Confidence	Sequence	Modifications	# Protein Groups	# Proteins	# PSMs	Master Protein Accessions	# Missed Cleavages	Theo. MH+ [Da]	Found in Sample: [S11] F11: Sample	Confidence (by Search Engine): Sequest HT	XCorr (by Search Engine): Sequest HT
		FALSE	High	LRQQLATAEAVIASSDPTVGK		1	1	2	GET88541.1	1	2155.17	High	High	5.34
		FALSE	High	ADIQAVLHYVRAK		1	1	1	GET88541.1	1	1483.84	High	High	4.43
		FALSE	High	LWVSESECHNPETMEWAQIDVSNLR	1xCarbamidomethyl [C8]	1	1	1	GET88541.1	0	3030.37	High	High	4.32
		FALSE	High	QQLATAEAVIASSDPTVGK		1	1	1	GET88541.1	0	1885.99	High	High	3.81
		FALSE	High	MKDELLELMEQVK		1	1	2	GET88541.1	1	1605.82	High	High	3.31
		FALSE	High	ADIQAVLHYVR		1	1	1	GET88541.1	0	1284.71	High	High	3.08
		FALSE	High	ADGLYRQQEEAINK		1	1	1	GET88541.1	1	1634.81	High	High	3.05
		FALSE	High	MKDELLELMEQVK	1xOxidation [M1]	1	1	1	GET88541.1	1	1621.82	High	High	2.79
		FALSE	High	VVPIYEDEAQQSSLQK		1	1	1	GET88541.1	0	1833.92	High	High	2.5
		FALSE	High	DELLELMEQVK		1	1	1	GET88541.1	0	1346.69	High	High	2.01
FALSE	Master Protein	GET89771.1	gene=LtaPh_2712600	34	10	12	10	413	46.8	7.17	40.32	10						A0A640KKJ5; GET89771.1		0	High	1
	Checked	Protein Group ID	# Proteins	# Unique Peptides	# Peptides	# PSMs	Group Description	Found in Sample: [S11] F11: Sample
	FALSE	421	1	10	10	12	[Master Protein] gene=LtaPh_2712600	High
		Checked	Confidence	Sequence	Modifications	# Protein Groups	# Proteins	# PSMs	Master Protein Accessions	# Missed Cleavages	Theo. MH+ [Da]	Found in Sample: [S11] F11: Sample	Confidence (by Search Engine): Sequest HT	XCorr (by Search Engine): Sequest HT
		FALSE	High	AEDATEAAEQEYLGIIEITGIDADDK		1	1	1	GET89771.1	0	2780.3	High	High	5.33
		FALSE	High	RSGTVGSTSLSLPQDFMDDLAHK		1	1	1	GET89771.1	1	2462.2	High	High	4.32
		FALSE	High	ALRNEVEHLRATK		1	1	2	GET89771.1	2	1536.86	High	High	4.3
		FALSE	High	EINELYDSHIVANLR		1	1	2	GET89771.1	0	1785.91	High	High	3.96
		FALSE	High	SGTVGSTSLSLPQDFMDDLAHK		1	1	1	GET89771.1	0	2306.1	High	High	3.46
		FALSE	High	LAAILQETTDTESQHAEAVSVLAER		1	1	1	GET89771.1	0	2682.36	High	High	3.29
		FALSE	High	MVWRASALQHIK		1	1	1	GET89771.1	1	1439.79	High	High	2.76
		FALSE	High	STSVIGFTK		1	1	1	GET89771.1	0	939.515	High	High	2.34
		FALSE	High	QLMQLDSQAK		1	1	1	GET89771.1	0	1161.59	High	High	2.29
		FALSE	High	GLTSEDYIR		1	1	1	GET89771.1	0	1053.52	High	High	2.2
FALSE	Master Protein	GET91370.1	gene=LtaPh_3204300	17	11	14	11	618	67.5	8.88	40.15	11			nucleic acid binding activity;other molecular function	Pf00270, Pf00271		A0A640KNQ9; GET91370.1		0	High	1
	Checked	Protein Group ID	# Proteins	# Unique Peptides	# Peptides	# PSMs	Group Description	Found in Sample: [S11] F11: Sample
	FALSE	266	1	11	11	14	[Master Protein] gene=LtaPh_3204300	High
		Checked	Confidence	Sequence	Modifications	# Protein Groups	# Proteins	# PSMs	Master Protein Accessions	# Missed Cleavages	Theo. MH+ [Da]	Found in Sample: [S11] F11: Sample	Confidence (by Search Engine): Sequest HT	XCorr (by Search Engine): Sequest HT
		FALSE	High	NRNIVDDLIPLLRETNQTVLPEVQALAK		1	1	3	GET91370.1	2	3172.77	High	High	4.6
		FALSE	High	EHQGERVLVFVEK		1	1	1	GET91370.1	1	1569.84	High	High	3.32
		FALSE	High	EHTPGINFDQYEAIK		1	1	1	GET91370.1	0	1761.84	High	High	3.29
		FALSE	High	NRNIVDDLIPLLR		1	1	1	GET91370.1	1	1550.9	High	High	3.18
		FALSE	High	ETNQTVLPEVQALAK		1	1	1	GET91370.1	0	1640.89	High	High	3.15
		FALSE	High	EREEALDMFK		1	1	1	GET91370.1	1	1267.6	High	High	2.78
		FALSE	High	LSDMFTR		1	1	1	GET91370.1	0	869.419	High	High	2.35
		FALSE	High	MLDMGFEPQIR		1	1	1	GET91370.1	0	1336.64	High	High	2.35
		FALSE	High	VLVATDVASR		1	1	1	GET91370.1	0	1030.59	High	High	2.33
		FALSE	High	NIVDDLIPLLR		1	1	2	GET91370.1	0	1280.76	High	High	2.24
		FALSE	High	RGCLLEVLK	1xCarbamidomethyl [C3]	1	1	1	GET91370.1	1	1087.63	High	High	2.08
FALSE	Master Protein	GET88005.1	gene=LtaPh_1910800	25	7	11	7	397	44.8	7.49	39.08	7						A0A640KFZ4; GET88005.1		0	High	1
	Checked	Protein Group ID	# Proteins	# Unique Peptides	# Peptides	# PSMs	Group Description	Found in Sample: [S11] F11: Sample
	FALSE	301	1	7	7	11	[Master Protein] gene=LtaPh_1910800	High
		Checked	Confidence	Sequence	Modifications	# Protein Groups	# Proteins	# PSMs	Master Protein Accessions	# Missed Cleavages	Theo. MH+ [Da]	Found in Sample: [S11] F11: Sample	Confidence (by Search Engine): Sequest HT	XCorr (by Search Engine): Sequest HT
		FALSE	High	HRYNWMGYDGIESEEVDAALLR		1	1	1	GET88005.1	1	2624.22	High	High	4.61
		FALSE	High	AAASGRTLTSALCTHPVTAE	1xCarbamidomethyl [C13]	1	1	2	GET88005.1	1	2014	High	High	4.59
		FALSE	High	ALAGTNVSVPASEEHSLEK		1	1	2	GET88005.1	0	1938.98	High	High	4.15
		FALSE	High	RDLGLISEEELRAEEEAR		1	1	3	GET88005.1	2	2115.07	High	High	4.09
		FALSE	High	YMNDAEQCALLAAMSRTQK	1xCarbamidomethyl [C8]	1	1	1	GET88005.1	1	2201.01	High	High	3.94
		FALSE	High	YNWMGYDGIESEEVDAALLR		1	1	1	GET88005.1	0	2331.06	High	High	3.51
		FALSE	High	YMNDAEQCALLAAMSR	1xCarbamidomethyl [C8]	1	1	1	GET88005.1	0	1843.81	High	High	2.72
FALSE	Master Protein	GET87216.1	gene=LtaPh_1503261	60	7	11	7	187	21.3	7.15	38.27	7		other membranes;mitochondrion	nucleic acid binding activity;other molecular function			A0A640KBZ5; GET87216.1; Q25423		0	High	1
	Checked	Protein Group ID	# Proteins	# Unique Peptides	# Peptides	# PSMs	Group Description	Found in Sample: [S11] F11: Sample
	FALSE	322	1	7	7	11	[Master Protein] gene=LtaPh_1503261	High
		Checked	Confidence	Sequence	Modifications	# Protein Groups	# Proteins	# PSMs	Master Protein Accessions	# Missed Cleavages	Theo. MH+ [Da]	Found in Sample: [S11] F11: Sample	Confidence (by Search Engine): Sequest HT	XCorr (by Search Engine): Sequest HT
		FALSE	High	KYDLFGYEVDTNTAPWIEK		1	1	2	GET87216.1	1	2289.11	High	High	4.6
		FALSE	High	EHPSTLAQQQSLFDIK		1	1	2	GET87216.1	0	1841.94	High	High	4.21
		FALSE	High	CRYYDEAGEVLVSMNVK	1xCarbamidomethyl [C1]	1	1	1	GET87216.1	1	2032.95	High	High	3.91
		FALSE	High	FCAMMDLMEEMQHRNK	1xCarbamidomethyl [C2]	1	1	1	GET87216.1	1	2070.87	High	High	3.76
		FALSE	High	ECVQSGQFRLGYCVAK	2xCarbamidomethyl [C2; C13]	1	1	2	GET87216.1	1	1901.9	High	High	3.25
		FALSE	High	NCPPDLETYNATLQK	1xCarbamidomethyl [C2]	1	1	2	GET87216.1	0	1763.83	High	High	3.13
		FALSE	High	VKPNEESWTWVMK		1	1	1	GET87216.1	0	1633.8	High	High	2.45
FALSE	Master Protein	GET92964.1	gene=LtaPh_3544561	32	7	12	7	317	34.5	9.16	37.41	7	transport	other membranes	transporter activity	Pf00153		A0A640KVE8; GET92964.1		0	High	1
	Checked	Protein Group ID	# Proteins	# Unique Peptides	# Peptides	# PSMs	Group Description	Found in Sample: [S11] F11: Sample
	FALSE	79	2	7	7	12	[Master Protein] gene=LtaPh_3544561	High
		Checked	Confidence	Sequence	Modifications	# Protein Groups	# Proteins	# PSMs	Master Protein Accessions	# Missed Cleavages	Theo. MH+ [Da]	Found in Sample: [S11] F11: Sample	Confidence (by Search Engine): Sequest HT	XCorr (by Search Engine): Sequest HT
		FALSE	High	GTFPTGMLAAMAAMRADPSSGFPYK		1	2	1	GET92964.1	1	2575.21	High	High	4.9
		FALSE	High	YVNPDHPHDTSYYMK		1	1	3	GET92964.1	0	1866.81	High	High	4.66
		FALSE	High	MAASTKPWDARYVNPDHPHDTSYYMK	1xMet-loss+Acetyl [N-Term]	1	1	1	GET92964.1	1	2992.37	High	High	4.61
		FALSE	High	GWLPTLCGYSAQGAFK	1xCarbamidomethyl [C7]	1	2	2	GET92964.1	0	1755.85	High	High	3.53
		FALSE	High	GTFPTGMLAAMAAMRADPSSGFPYK	1xOxidation [M]	1	2	2	GET92964.1	1	2591.21	High	High	3.17
		FALSE	High	EMGYANVCTK	1xCarbamidomethyl [C8]	1	2	1	GET92964.1	0	1172.51	High	High	2.25
		FALSE	High	CIGGGILACGTTHTAVCPLDVVK	3xCarbamidomethyl [C1; C9; C17]	1	2	1	GET92964.1	0	2399.19	High	High	2.24
		FALSE	High	ADPSSGFPYK		1	2	1	GET92964.1	0	1068.5	High	High	2.02
FALSE	Master Protein	GET90168.1	gene=LtaPh_2825000	30	7	11	7	389	41.7	8.56	37.09	7			other molecular function	Pf00198, Pf00364		A0A640KLE9; GET90168.1		0	High	1
	Checked	Protein Group ID	# Proteins	# Unique Peptides	# Peptides	# PSMs	Group Description	Found in Sample: [S11] F11: Sample
	FALSE	215	1	7	7	11	[Master Protein] gene=LtaPh_2825000	High
		Checked	Confidence	Sequence	Modifications	# Protein Groups	# Proteins	# PSMs	Master Protein Accessions	# Missed Cleavages	Theo. MH+ [Da]	Found in Sample: [S11] F11: Sample	Confidence (by Search Engine): Sequest HT	XCorr (by Search Engine): Sequest HT
		FALSE	High	AAAPAAAARAAPAAPAAAAKPPVNTVAGSDPRTK		1	1	1	GET90168.1	2	3079.68	High	High	5.64
		FALSE	High	DVQNMNLANIETAISDYAAR		1	1	2	GET90168.1	0	2209.06	High	High	4.84
		FALSE	High	AAPAAPAAAAKPPVNTVAGSDPR		1	1	2	GET90168.1	0	2100.12	High	High	4.2
		FALSE	High	ASQNTCAMLTTFNEIDMTPLFQLREK	1xCarbamidomethyl [C6]	1	1	2	GET90168.1	1	3059.46	High	High	3.01
		FALSE	High	DTIDYHEFVDIAIAVATPR		1	1	2	GET90168.1	0	2146.08	High	High	2.92
		FALSE	High	DVPIVNASFGK		1	1	1	GET90168.1	0	1146.62	High	High	2.12
		FALSE	High	GLVVPVIR		1	1	1	GET90168.1	0	852.567	High	High	2.04
FALSE	Master Protein	GET89279.1	gene=LtaPh_2518000	39	9	11	9	350	38	5.62	36.82	9	other metabolic processes		other molecular function	Pf02779, Pf02780		A0A640KP99; GET89279.1		0	High	1
	Checked	Protein Group ID	# Proteins	# Unique Peptides	# Peptides	# PSMs	Group Description	Found in Sample: [S11] F11: Sample
	FALSE	689	1	9	9	11	[Master Protein] gene=LtaPh_2518000	High
		Checked	Confidence	Sequence	Modifications	# Protein Groups	# Proteins	# PSMs	Master Protein Accessions	# Missed Cleavages	Theo. MH+ [Da]	Found in Sample: [S11] F11: Sample	Confidence (by Search Engine): Sequest HT	XCorr (by Search Engine): Sequest HT
		FALSE	High	AAIRDENPVVVLEHELLYSESFPVTDEAADK		1	1	2	GET89279.1	1	3456.72	High	High	6.4
		FALSE	High	VFVIGEEVGQYQGAYK		1	1	1	GET89279.1	0	1786.9	High	High	3.75
		FALSE	High	LAAEGVQAEVINLR		1	1	1	GET89279.1	0	1482.83	High	High	3.64
		FALSE	High	VFAPYSCEDARGMIK	1xCarbamidomethyl [C7]	1	1	2	GET89279.1	1	1743.82	High	High	3.58
		FALSE	High	DITLIGFSRGVELCLK	1xCarbamidomethyl [C14]	1	1	1	GET89279.1	1	1820.99	High	High	3.37
		FALSE	High	DIEMASQPQVADVMAAAK		1	1	1	GET89279.1	0	1874.9	High	High	2.47
		FALSE	High	DAIHSALDEELARDDK		1	1	1	GET89279.1	1	1797.86	High	High	2.47
		FALSE	High	SLYMSGGQMK		1	1	1	GET89279.1	0	1101.51	High	High	2.26
		FALSE	High	DITLIGFSR		1	1	1	GET89279.1	0	1021.57	High	High	2.15
FALSE	Master Protein	GET93244.1	gene=LtaPh_3617400	25	8	11	8	541	59.5	7.23	36.21	8		other membranes				A0A640KW67; GET93244.1		0	High	1
	Checked	Protein Group ID	# Proteins	# Unique Peptides	# Peptides	# PSMs	Group Description	Found in Sample: [S11] F11: Sample
	FALSE	89	1	8	8	11	[Master Protein] gene=LtaPh_3617400	High
		Checked	Confidence	Sequence	Modifications	# Protein Groups	# Proteins	# PSMs	Master Protein Accessions	# Missed Cleavages	Theo. MH+ [Da]	Found in Sample: [S11] F11: Sample	Confidence (by Search Engine): Sequest HT	XCorr (by Search Engine): Sequest HT
		FALSE	High	HLPDQPEFVLSTLLEHQENIPFCYELNK	1xCarbamidomethyl [C23]	1	1	1	GET93244.1	0	3410.67	High	High	4.86
		FALSE	High	LYTINHPIPLHAASGIYENSAR		1	1	1	GET93244.1	0	2437.26	High	High	4.46
		FALSE	High	SLVFGPEGHLYVSSAR		1	1	2	GET93244.1	0	1718.89	High	High	4.21
		FALSE	High	FSSHQGNTNNMQGGAFGEDFIR		1	1	1	GET93244.1	0	2414.06	High	High	3.51
		FALSE	High	AAAGGPLQTRYPAWKPVK		1	1	3	GET93244.1	1	1911.06	High	High	3.4
		FALSE	High	NYLFTVVQQDK		1	1	1	GET93244.1	0	1354.7	High	High	2.5
		FALSE	High	DVLLIADR		1	1	1	GET93244.1	0	914.531	High	High	2.22
		FALSE	High	GLTISPLLPR		1	1	1	GET93244.1	0	1066.66	High	High	2.16
FALSE	Master Protein	GET93787.1	gene=LtaPh_3670100	47	8	12	8	258	29	5.44	35.97	8	other metabolic processes;transport	other membranes	transporter activity	Pf00213		A0A640L1X1; GET93787.1		0	High	1
	Checked	Protein Group ID	# Proteins	# Unique Peptides	# Peptides	# PSMs	Group Description	Found in Sample: [S11] F11: Sample
	FALSE	626	1	8	8	12	[Master Protein] gene=LtaPh_3670100	High
		Checked	Confidence	Sequence	Modifications	# Protein Groups	# Proteins	# PSMs	Master Protein Accessions	# Missed Cleavages	Theo. MH+ [Da]	Found in Sample: [S11] F11: Sample	Confidence (by Search Engine): Sequest HT	XCorr (by Search Engine): Sequest HT
		FALSE	High	LSTTTWEDNIETEVLRK		1	1	2	GET93787.1	1	2035.03	High	High	4.64
		FALSE	High	VLVDRSIVEGFAVDVQGTYVNEAVGRK		1	1	1	GET93787.1	2	2920.55	High	High	3.81
		FALSE	High	AQFPANIVPSDSVTFAK		1	1	3	GET93787.1	0	1791.93	High	High	3.74
		FALSE	High	LYASDFERAQFPANIVPSDSVTFAK		1	1	1	GET93787.1	1	2773.38	High	High	3.42
		FALSE	High	YLDSLSLYDAEELK		1	1	1	GET93787.1	0	1658.82	High	High	3.19
		FALSE	High	LPIFWERTVVVSEVNEFK		1	1	2	GET93787.1	1	2192.18	High	High	2.77
		FALSE	High	GSFDAILK		1	1	1	GET93787.1	0	850.467	High	High	2.14
		FALSE	High	DFQTIAAAIPK		1	1	1	GET93787.1	0	1174.65	High	High	2.05
FALSE	Master Protein	GET93273.1	gene=LtaPh_3620241	23	10	13	10	565	60.5	5.49	35.94	10	other biological processes		other molecular function	Pf00118		A0A640KUF9; GET93273.1		0	High	1
	Checked	Protein Group ID	# Proteins	# Unique Peptides	# Peptides	# PSMs	Group Description	Found in Sample: [S11] F11: Sample
	FALSE	551	3	10	10	13	[Master Protein] gene=LtaPh_3620241	High
		Checked	Confidence	Sequence	Modifications	# Protein Groups	# Proteins	# PSMs	Master Protein Accessions	# Missed Cleavages	Theo. MH+ [Da]	Found in Sample: [S11] F11: Sample	Confidence (by Search Engine): Sequest HT	XCorr (by Search Engine): Sequest HT
		FALSE	High	VLEASEESTGYDALNDK		1	2	1	GET93273.1	0	1840.84	High	High	4.17
		FALSE	High	GRNVIIEQAYGAPK		1	2	2	GET93273.1	1	1515.83	High	High	3.47
		FALSE	High	AAVQEGIVAGGGTALLR		1	2	3	GET93273.1	0	1582.89	High	High	3.32
		FALSE	High	TMATELEVVEGMK		1	2	1	GET93273.1	0	1437.7	High	High	2.88
		FALSE	High	VGGATELEVSEK		1	2	1	GET93273.1	0	1218.62	High	High	2.76
		FALSE	High	GYVSPYFVTDAK		1	2	1	GET93273.1	0	1346.66	High	High	2.68
		FALSE	High	LSGGVAVIK		1	3	1	GET93273.1	0	843.53	High	High	2.63
		FALSE	High	AVAAVATTLGPK		1	2	1	GET93273.1	0	1098.65	High	High	2.27
		FALSE	High	NFDPSILGSVK		1	2	1	GET93273.1	0	1176.63	High	High	2.22
		FALSE	High	DRFENMGAQLVR		1	2	1	GET93273.1	1	1435.71	High	High	1.92
FALSE	Master Protein	GET86049.1	gene=LtaPh_0705141	39	8	11	8	264	29.8	10.95	35.8	8		cytosol;translational apparatus	nucleic acid binding activity	Pf01248		A0A640KAA6; GET86049.1		0	High	1
	Checked	Protein Group ID	# Proteins	# Unique Peptides	# Peptides	# PSMs	Group Description	Found in Sample: [S11] F11: Sample
	FALSE	165	1	8	8	11	[Master Protein] gene=LtaPh_0705141	High
		Checked	Confidence	Sequence	Modifications	# Protein Groups	# Proteins	# PSMs	Master Protein Accessions	# Missed Cleavages	Theo. MH+ [Da]	Found in Sample: [S11] F11: Sample	Confidence (by Search Engine): Sequest HT	XCorr (by Search Engine): Sequest HT
		FALSE	High	TVSTRAPLAVVTGLQEVTRAIEK		1	1	2	GET86049.1	2	2439.39	High	High	5.78
		FALSE	High	KPAAVSHFTARPK		1	1	1	GET86049.1	0	1409.8	High	High	5.26
		FALSE	High	DMARLGDAIGRK		1	1	2	GET86049.1	2	1302.69	High	High	3.61
		FALSE	High	APLAVVTGLQEVTR		1	1	2	GET86049.1	0	1453.84	High	High	3.29
		FALSE	High	TATCVAITDVNAEDEATLK	1xCarbamidomethyl [C4]	1	1	1	GET86049.1	0	2021.97	High	High	3.09
		FALSE	High	VPPALNQFTK		1	1	1	GET86049.1	0	1114.63	High	High	2.52
		FALSE	High	VLDRTSRNEVLK		1	1	1	GET86049.1	2	1429.81	High	High	2.41
		FALSE	High	HARNAGVDAAAIVQ		1	1	1	GET86049.1	1	1392.73	High	High	2.19
FALSE	Master Protein	GET90338.1	gene=LtaPh_2908000	21	9	11	9	789	89.5	5.1	34.45	9	other biological processes		other molecular function	Pf00183, Pf02518		A0A640KLW3; GET90338.1		0	High	1
	Checked	Protein Group ID	# Proteins	# Unique Peptides	# Peptides	# PSMs	Group Description	Found in Sample: [S11] F11: Sample
	FALSE	367	1	9	9	11	[Master Protein] gene=LtaPh_2908000	High
		Checked	Confidence	Sequence	Modifications	# Protein Groups	# Proteins	# PSMs	Master Protein Accessions	# Missed Cleavages	Theo. MH+ [Da]	Found in Sample: [S11] F11: Sample	Confidence (by Search Engine): Sequest HT	XCorr (by Search Engine): Sequest HT
		FALSE	High	EELATHLGSLGTSGTK		1	1	1	GET90338.1	0	1600.82	High	High	4.35
		FALSE	High	RMTNEAFIVSSSENQVTAR		1	1	1	GET90338.1	1	2140.05	High	High	4.2
		FALSE	High	VEGEVDFDSILFVPATVDPALFDDTNTAPNTNIK		1	1	1	GET90338.1	0	3664.79	High	High	3.61
		FALSE	High	YDAFFTHLRK		1	1	1	GET90338.1	1	1297.67	High	High	3.57
		FALSE	High	KSPVLEDAVNHDVEVIFMTDAIDEYVVSQMTDFSGK		1	1	1	GET90338.1	1	4028.91	High	High	3.56
		FALSE	High	IRVLYLTSPK		1	1	2	GET90338.1	1	1189.73	High	High	2.74
		FALSE	High	GFSGDYRDPLYFNHFK		1	1	1	GET90338.1	1	1962.91	High	High	2.62
		FALSE	High	LFGYLEVRK		1	1	2	GET90338.1	1	1124.65	High	High	2.58
		FALSE	High	VHVIPDETGTNDQSDL		1	1	1	GET90338.1	0	1739.81	High	High	2.58
FALSE	Master Protein	GET92323.1	gene=LtaPh_3424900	43	7	11	7	207	22.8	9.83	33.95	7			nucleic acid binding activity	Pf01918		A0A640KRU5; GET92323.1		0	High	1
	Checked	Protein Group ID	# Proteins	# Unique Peptides	# Peptides	# PSMs	Group Description	Found in Sample: [S11] F11: Sample
	FALSE	333	1	7	7	11	[Master Protein] gene=LtaPh_3424900	High
		Checked	Confidence	Sequence	Modifications	# Protein Groups	# Proteins	# PSMs	Master Protein Accessions	# Missed Cleavages	Theo. MH+ [Da]	Found in Sample: [S11] F11: Sample	Confidence (by Search Engine): Sequest HT	XCorr (by Search Engine): Sequest HT
		FALSE	High	IAGLHQITELGSELVRDEYEPIDR		1	1	2	GET92323.1	1	2753.41	High	High	3.79
		FALSE	High	VSTILITLSRNCLDK	1xCarbamidomethyl [C12]	1	1	2	GET92323.1	1	1732.96	High	High	3.71
		FALSE	High	TQNPENLVVERK		1	1	1	GET92323.1	1	1426.76	High	High	3.15
		FALSE	High	SNPGYQEPIPESEVTEQEK		1	1	2	GET92323.1	0	2160.99	High	High	3.02
		FALSE	High	ISGMGGAIYNAVNIAEIVK		1	1	2	GET92323.1	0	1920.03	High	High	3.02
		FALSE	High	VSTILITLSR		1	1	1	GET92323.1	0	1102.68	High	High	2.99
		FALSE	High	TQNPENLVVER		1	1	1	GET92323.1	0	1298.67	High	High	2.4
FALSE	Master Protein	GET87889.1	gene=LtaPh_1900201	54	6	11	6	111	12.3	11.53	33.76	6		other cell component	nucleic acid binding activity;other molecular function	Pf00125		A0A640KF31; GET87889.1		0	High	1
	Checked	Protein Group ID	# Proteins	# Unique Peptides	# Peptides	# PSMs	Group Description	Found in Sample: [S11] F11: Sample
	FALSE	828	1	6	6	11	[Master Protein] gene=LtaPh_1900201	High
		Checked	Confidence	Sequence	Modifications	# Protein Groups	# Proteins	# PSMs	Master Protein Accessions	# Missed Cleavages	Theo. MH+ [Da]	Found in Sample: [S11] F11: Sample	Confidence (by Search Engine): Sequest HT	XCorr (by Search Engine): Sequest HT
		FALSE	High	RTLGAREVQTAVR		1	1	1	GET87889.1	2	1456.83	High	High	4.47
		FALSE	High	RTWNVYVGR		1	1	2	GET87889.1	1	1150.61	High	High	3.59
		FALSE	High	RTWNVYVGRSLK		1	1	3	GET87889.1	2	1478.82	High	High	3.32
		FALSE	High	AINSQMSMSNRTMK		1	1	2	GET87889.1	1	1598.74	High	High	3.32
		FALSE	High	IVNSYVNDVMER		1	1	2	GET87889.1	0	1438.7	High	High	2.79
		FALSE	High	IVLPAELAK		1	1	1	GET87889.1	0	953.603	High	High	2.03
FALSE	Master Protein	GET86348.1	gene=LtaPh_0909431	64	7	9	7	149	16.8	4.25	33.45	7	signal transduction;other biological processes	cytosol;other cytoplasmic organelle	enzyme regulator activity;other molecular function	Pf13499	13392060; 13392113; 13447526; 13447527; 13447528; 22572662; 22572663; 26907256; 26907257; 3534910; 3534911; 3538434; 5066974; 5066989; 5413188; 5413189; 5413190; 5649523; 5649524; 5649525	A0A061IWB1; A0A088RJ41; A0A0M9FWZ5; A0A0N0P206; A0A0S4IS38; A0A1E1IQM0; A0A1X0NMM5; A0A2K4YMP7; A0A2V2UIG3; A0A381MB98; A0A3P3YZF1; A0A640KFS0; A0A7S1PPL5; A4H5R9; A4HU13; B1PSN3; E9AMU3; E9B9Y3; GET86348.1; lbz:LBRM_09_0960; lbz:LBRM_09_0970; lbz:LBRM_09_0980; ldo:LDBPK_090970; ldo:LDBPK_090980; lif:LINJ_09_0970; lif:LINJ_09_0980; lma:LMJF_09_0910; lma:LMJF_09_0920; lma:LMJF_09_0930; lmi:LMXM_09…	CALA2; LgM4147LRVhigh.09.00290.00260	0	High	1
	Checked	Protein Group ID	# Proteins	# Unique Peptides	# Peptides	# PSMs	Group Description	Found in Sample: [S11] F11: Sample
	FALSE	65	2	7	7	9	[Master Protein] gene=LtaPh_0909431	High
		Checked	Confidence	Sequence	Modifications	# Protein Groups	# Proteins	# PSMs	Master Protein Accessions	# Missed Cleavages	Theo. MH+ [Da]	Found in Sample: [S11] F11: Sample	Confidence (by Search Engine): Sequest HT	XCorr (by Search Engine): Sequest HT
		FALSE	High	LTDEEVDEMIREADVDGDGQINYEEFVK		1	1	3	GET86348.1	1	3258.46	High	High	6.37
		FALSE	High	MADQLSNEQISEFK	1xMet-loss+Acetyl [N-Term]	1	1	1	GET86348.1	0	1550.73	High	High	4.27
		FALSE	High	SLGQNPTEAELQDMINEVDQDGSGTIDFPEFLTLMAR		1	1	1	GET86348.1	0	4081.9	High	High	4.2
		FALSE	High	LTDEEVDEMIR		1	1	1	GET86348.1	0	1349.63	High	High	3.32
		FALSE	High	EAFRVFDK		1	2	1	GET86348.1	1	1011.53	High	High	2.8
		FALSE	High	EADVDGDGQINYEEFVK		1	1	1	GET86348.1	0	1927.86	High	High	2.09
		FALSE	High	EAFSLFDK		1	1	1	GET86348.1	0	956.472	High	High	1.91
FALSE	Master Protein	GET87851.1	gene=LtaPh_1813400	30	8	10	8	378	43	8.44	33.16	8			other molecular function	Pf00676		A0A640KF87; GET87851.1		0	High	1
	Checked	Protein Group ID	# Proteins	# Unique Peptides	# Peptides	# PSMs	Group Description	Found in Sample: [S11] F11: Sample
	FALSE	274	1	8	8	10	[Master Protein] gene=LtaPh_1813400	High
		Checked	Confidence	Sequence	Modifications	# Protein Groups	# Proteins	# PSMs	Master Protein Accessions	# Missed Cleavages	Theo. MH+ [Da]	Found in Sample: [S11] F11: Sample	Confidence (by Search Engine): Sequest HT	XCorr (by Search Engine): Sequest HT
		FALSE	High	MREFMAAEGIMSEDQLNK		1	1	2	GET87851.1	1	2099.96	High	High	4.35
		FALSE	High	LHTAGRTDMAPLPTEAVYDTEQLK		1	1	1	GET87851.1	1	2657.32	High	High	4.22
		FALSE	High	VDGMDVLAVQEGTRYARDHCMAGK	1xCarbamidomethyl [C20]	1	1	2	GET87851.1	2	2679.24	High	High	3.88
		FALSE	High	HPMTTLDELFK		1	1	1	GET87851.1	0	1331.67	High	High	3.56
		FALSE	High	GGKPEEVFAEMFGR		1	1	1	GET87851.1	0	1553.74	High	High	2.88
		FALSE	High	GPIVMELDCYR	1xCarbamidomethyl [C9]	1	1	1	GET87851.1	0	1352.63	High	High	2.51
		FALSE	High	TVPLKPQRPFK		1	1	1	GET87851.1	0	1310.79	High	High	2.43
		FALSE	High	TDMAPLPTEAVYDTEQLK		1	1	1	GET87851.1	0	2021.97	High	High	2.27
FALSE	Master Protein	GET91534.1	gene=LtaPh_3220800	43	10	11	10	323	35.7	5.45	32.88	10	other biological processes		other molecular function	Pf00226, Pf01556		A0A640KR85; GET91534.1		0	High	1
	Checked	Protein Group ID	# Proteins	# Unique Peptides	# Peptides	# PSMs	Group Description	Found in Sample: [S11] F11: Sample
	FALSE	840	1	10	10	11	[Master Protein] gene=LtaPh_3220800	High
		Checked	Confidence	Sequence	Modifications	# Protein Groups	# Proteins	# PSMs	Master Protein Accessions	# Missed Cleavages	Theo. MH+ [Da]	Found in Sample: [S11] F11: Sample	Confidence (by Search Engine): Sequest HT	XCorr (by Search Engine): Sequest HT
		FALSE	High	HDSAVTITEESYEVRVEK		1	1	1	GET91534.1	1	2092.02	High	High	4.31
		FALSE	High	MIDYYQFLGLDRQSGDDDVAK		1	1	1	GET91534.1	1	2449.13	High	High	4.24
		FALSE	High	DALCGTTVTVSTMEGR	1xCarbamidomethyl [C4]	1	1	1	GET91534.1	0	1697.78	High	High	3.94
		FALSE	High	QLSILIDEIVDR		1	1	1	GET91534.1	0	1413.79	High	High	3.29
		FALSE	High	GDVIVVVDVMPHAR		1	1	2	GET91534.1	0	1506.81	High	High	2.77
		FALSE	High	FPSFLTAEQK		1	1	1	GET91534.1	0	1167.6	High	High	2.74
		FALSE	High	RAIYDIYGEEGIR		1	1	1	GET91534.1	1	1554.79	High	High	2.5
		FALSE	High	AEIGRILDAN		1	1	1	GET91534.1	1	1071.58	High	High	2.49
		FALSE	High	ITGEGLPSR		1	1	1	GET91534.1	0	929.505	High	High	2.11
		FALSE	High	NFMLAAQAYTVLSDPK		1	1	1	GET91534.1	0	1768.89	High	High	2
FALSE	Master Protein	GET91658.1	gene=LtaPh_3427900	29	8	11	8	457	52.1	11.08	32.85	8	protein metabolism;other metabolic processes	translational apparatus	other molecular function	Pf00297		A0A640KQI9; GET91658.1		0	High	1
	Checked	Protein Group ID	# Proteins	# Unique Peptides	# Peptides	# PSMs	Group Description	Found in Sample: [S11] F11: Sample
	FALSE	292	2	8	8	11	[Master Protein] gene=LtaPh_3427900	High
		Checked	Confidence	Sequence	Modifications	# Protein Groups	# Proteins	# PSMs	Master Protein Accessions	# Missed Cleavages	Theo. MH+ [Da]	Found in Sample: [S11] F11: Sample	Confidence (by Search Engine): Sequest HT	XCorr (by Search Engine): Sequest HT
		FALSE	High	EVVEPVTILEAPPMVIVGIVGYR		1	2	2	GET91658.1	0	2480.38	High	High	4.15
		FALSE	High	FEHPRHGHLGFLPRK		1	2	1	GET91658.1	2	1827.99	High	High	3.9
		FALSE	High	EVVEPVTILEAPPMVIVGIVGYRQTPVGLK		1	2	2	GET91658.1	1	3203.81	High	High	3.73
		FALSE	High	IYQIGRSVAVEPNQATTTYDLTAK		1	2	2	GET91658.1	1	2639.37	High	High	3.21
		FALSE	High	VDSVFQQSEACDVCSVTK	2xCarbamidomethyl [C11; C14]	1	2	1	GET91658.1	0	2058.91	High	High	3.03
		FALSE	High	TITPMGGFVGYGTVRNDYVMLK	1xOxidation [M20]	1	2	1	GET91658.1	1	2435.21	High	High	2.49
		FALSE	High	AGMTHIVRDVDRPGSK		1	2	1	GET91658.1	1	1738.9	High	High	2.26
		FALSE	High	NQWFGPLK		1	2	1	GET91658.1	0	989.52	High	High	2.22
FALSE	Master Protein	GET86712.1	gene=LtaPh_1110500	38	11	12	11	480	54.4	7.43	32.78	11	other metabolic processes		other molecular function	Pf00067		A0A640KBC2; GET86712.1		0	High	1
	Checked	Protein Group ID	# Proteins	# Unique Peptides	# Peptides	# PSMs	Group Description	Found in Sample: [S11] F11: Sample
	FALSE	205	1	11	11	12	[Master Protein] gene=LtaPh_1110500	High
		Checked	Confidence	Sequence	Modifications	# Protein Groups	# Proteins	# PSMs	Master Protein Accessions	# Missed Cleavages	Theo. MH+ [Da]	Found in Sample: [S11] F11: Sample	Confidence (by Search Engine): Sequest HT	XCorr (by Search Engine): Sequest HT
		FALSE	High	FQNFAPSIQHEVRK		1	1	1	GET86712.1	1	1700.89	High	High	3.75
		FALSE	High	LHQEIDEFPAQLNYDNVMEEMPFAEQCAR	1xCarbamidomethyl [C27]	1	1	1	GET86712.1	0	3524.56	High	High	3.73
		FALSE	High	DSNTSDLLTGLLNAVYR		1	1	1	GET86712.1	0	1851.94	High	High	3.23
		FALSE	High	RLDARQFAQLLAK		1	1	1	GET86712.1	2	1529.89	High	High	2.99
		FALSE	High	LVDGAFCGFGAGVHK	1xCarbamidomethyl [C7]	1	1	1	GET86712.1	0	1534.75	High	High	2.96
		FALSE	High	FFTPRNEILSPREVYK		1	1	1	GET86712.1	2	1996.07	High	High	2.92
		FALSE	High	MREQLNFLAEELTVAK		1	1	1	GET86712.1	1	1891.99	High	High	2.7
		FALSE	High	DARAELQEILSEIIIAR		1	1	1	GET86712.1	1	1940.08	High	High	2.41
		FALSE	High	FMVPVFGEGVAYAAPYAR		1	1	2	GET86712.1	0	1944.97	High	High	2.14
		FALSE	High	DPLGFMLK		1	1	1	GET86712.1	0	920.491	High	High	2.04
		FALSE	High	MESSLIPAAVFMPWILK		1	1	1	GET86712.1	0	1933.03	High	High	1.98
FALSE	Master Protein	GET91999.1	gene=LtaPh_3326600	22	6	8	6	444	49.8	6.65	31.73	6						A0A640KWW4; GET91999.1		0	High	1
	Checked	Protein Group ID	# Proteins	# Unique Peptides	# Peptides	# PSMs	Group Description	Found in Sample: [S11] F11: Sample
	FALSE	891	1	6	6	8	[Master Protein] gene=LtaPh_3326600	High
		Checked	Confidence	Sequence	Modifications	# Protein Groups	# Proteins	# PSMs	Master Protein Accessions	# Missed Cleavages	Theo. MH+ [Da]	Found in Sample: [S11] F11: Sample	Confidence (by Search Engine): Sequest HT	XCorr (by Search Engine): Sequest HT
		FALSE	High	TLEEDRHQSNVELCAYIEELQNRR	1xCarbamidomethyl [C14]	1	1	1	GET91999.1	2	3002.44	High	High	5.51
		FALSE	High	TLEEDRHQSNVELCAYIEELQNR	1xCarbamidomethyl [C14]	1	1	1	GET91999.1	1	2846.34	High	High	4.84
		FALSE	High	SLNIQSMPPLEELRSER		1	1	1	GET91999.1	1	1999.03	High	High	4.13
		FALSE	High	VAKPPLVASKPTASQR		1	1	3	GET91999.1	0	1649.97	High	High	4
		FALSE	High	DEQDSLALDIEGLQGAAEVYQLAAR		1	1	1	GET91999.1	0	2675.32	High	High	3.72
		FALSE	High	ESALREEREEVSVAR		1	1	1	GET91999.1	2	1759.89	High	High	3.61
FALSE	Master Protein	GET90032.1	gene=LtaPh_2811800	21	9	10	9	629	68.4	6.76	31.62	9				Pf00400		A0A640KKL8; GET90032.1		0	High	1
	Checked	Protein Group ID	# Proteins	# Unique Peptides	# Peptides	# PSMs	Group Description	Found in Sample: [S11] F11: Sample
	FALSE	842	1	9	9	10	[Master Protein] gene=LtaPh_2811800	High
		Checked	Confidence	Sequence	Modifications	# Protein Groups	# Proteins	# PSMs	Master Protein Accessions	# Missed Cleavages	Theo. MH+ [Da]	Found in Sample: [S11] F11: Sample	Confidence (by Search Engine): Sequest HT	XCorr (by Search Engine): Sequest HT
		FALSE	High	VWDYDRGECIAVGLAHSCSITK	2xCarbamidomethyl [C9; C18]	1	1	2	GET90032.1	1	2537.19	High	High	4.27
		FALSE	High	ALEYYVDDSQLITCGSDK	1xCarbamidomethyl [C14]	1	1	1	GET90032.1	0	2076.94	High	High	4.27
		FALSE	High	YIYCGTTSGDVICAQLQQANVFK	2xCarbamidomethyl [C4; C13]	1	1	1	GET90032.1	0	2636.25	High	High	3.49
		FALSE	High	VGVTSVCADNTGHR	1xCarbamidomethyl [C7]	1	1	1	GET90032.1	0	1472.69	High	High	3.36
		FALSE	High	TAELNSLSLSPDGR		1	1	1	GET90032.1	0	1459.74	High	High	3.32
		FALSE	High	MNPVDINMGNMR		1	1	1	GET90032.1	0	1391.62	High	High	2.64
		FALSE	High	LITGGVGSLR		1	1	1	GET90032.1	0	972.584	High	High	2.55
		FALSE	High	LVFSVADAHK		1	1	1	GET90032.1	0	1086.59	High	High	2.53
		FALSE	High	AVAFFNNHSEK		1	1	1	GET90032.1	0	1263.61	High	High	2.03
FALSE	Master Protein	GET90982.1	gene=LtaPh_3037200	32	8	10	8	442	50.4	6.14	31.61	8						A0A640KNC5; GET90982.1		0	High	1
	Checked	Protein Group ID	# Proteins	# Unique Peptides	# Peptides	# PSMs	Group Description	Found in Sample: [S11] F11: Sample
	FALSE	61	1	8	8	10	[Master Protein] gene=LtaPh_3037200	High
		Checked	Confidence	Sequence	Modifications	# Protein Groups	# Proteins	# PSMs	Master Protein Accessions	# Missed Cleavages	Theo. MH+ [Da]	Found in Sample: [S11] F11: Sample	Confidence (by Search Engine): Sequest HT	XCorr (by Search Engine): Sequest HT
		FALSE	High	IVAHGWSQREVEVPEDQESLCDIEK	1xCarbamidomethyl [C21]	1	1	1	GET90982.1	1	2953.4	High	High	4.87
		FALSE	High	IVDRDTTIATEELAR		1	1	2	GET90982.1	1	1702.9	High	High	4.15
		FALSE	High	IHPGIYNLLLTEK		1	1	2	GET90982.1	0	1510.86	High	High	3.36
		FALSE	High	AEVSVAELEARTRLVEHEIK		1	1	1	GET90982.1	2	2279.24	High	High	3.09
		FALSE	High	LAVECNAAIEELDNCASQMVSSEEQQR	2xCarbamidomethyl [C5; C15]	1	1	1	GET90982.1	0	3081.36	High	High	3.07
		FALSE	High	STIDEIDSLYNEIR		1	1	1	GET90982.1	0	1667.81	High	High	2.84
		FALSE	High	MLAEQTGIDINWFTER		1	1	1	GET90982.1	0	1923.93	High	High	2.31
		FALSE	High	EELIAALTARQEK		1	1	1	GET90982.1	1	1471.81	High	High	2.06
FALSE	Master Protein	GET92553.1	gene=LtaPh_3505600	29	8	9	8	405	46.4	7.15	31.57	8			nucleic acid binding activity;other molecular function	Pf00270, Pf00271		A0A640KSI0; GET92553.1		0	High	1
	Checked	Protein Group ID	# Proteins	# Unique Peptides	# Peptides	# PSMs	Group Description	Found in Sample: [S11] F11: Sample
	FALSE	30	1	8	8	9	[Master Protein] gene=LtaPh_3505600	High
		Checked	Confidence	Sequence	Modifications	# Protein Groups	# Proteins	# PSMs	Master Protein Accessions	# Missed Cleavages	Theo. MH+ [Da]	Found in Sample: [S11] F11: Sample	Confidence (by Search Engine): Sequest HT	XCorr (by Search Engine): Sequest HT
		FALSE	High	VDTRESYVQALLMVPTRELALQTAQVTK		1	1	1	GET92553.1	2	3160.7	High	High	5.98
		FALSE	High	GFEKPSPVQEEAIPVALQGK		1	1	1	GET92553.1	0	2124.13	High	High	5.04
		FALSE	High	HLHNPYEINLMDELTLK		1	1	2	GET92553.1	0	2080.05	High	High	3.53
		FALSE	High	TFAERHLHNPYEINLMDELTLK		1	1	1	GET92553.1	1	2684.35	High	High	3.49
		FALSE	High	GVTQYYAFVEER		1	1	1	GET92553.1	0	1461.7	High	High	3.07
		FALSE	High	RNVNFEEYALRR		1	1	1	GET92553.1	2	1566.81	High	High	2.47
		FALSE	High	NVNFEEYALRR		1	1	1	GET92553.1	1	1410.71	High	High	2.33
		FALSE	High	IEQELDTEIKPIPAEIDPELYAA		1	1	1	GET92553.1	0	2597.32	High	High	2.27
FALSE	Master Protein	GET93315.1	gene=LtaPh_3624631	32	6	9	6	353	40	6.83	31.56	6	other metabolic processes		other molecular function	Pf08241, Pf08498		A0A640KUQ1; GET93315.1		0	High	1
	Checked	Protein Group ID	# Proteins	# Unique Peptides	# Peptides	# PSMs	Group Description	Found in Sample: [S11] F11: Sample
	FALSE	595	1	6	6	9	[Master Protein] gene=LtaPh_3624631	High
		Checked	Confidence	Sequence	Modifications	# Protein Groups	# Proteins	# PSMs	Master Protein Accessions	# Missed Cleavages	Theo. MH+ [Da]	Found in Sample: [S11] F11: Sample	Confidence (by Search Engine): Sequest HT	XCorr (by Search Engine): Sequest HT
		FALSE	High	QAGFVVEEAIDVISQFESSPIK		1	1	3	GET93315.1	0	2393.22	High	High	4.85
		FALSE	High	GGFMEGDHIIDVGCGVGGPAR	1xCarbamidomethyl [C14]	1	1	2	GET93315.1	0	2100.96	High	High	4.62
		FALSE	High	CNITGINNNDYQISR	1xCarbamidomethyl [C1]	1	1	1	GET93315.1	0	1781.82	High	High	3.67
		FALSE	High	TDFCSMSFADNTFDGAYAIEATCHAK	2xCarbamidomethyl [C4; C23]	1	1	1	GET93315.1	0	2930.21	High	High	2.76
		FALSE	High	YAGETFYESLAR		1	1	1	GET93315.1	0	1406.66	High	High	2.64
		FALSE	High	TIPWYQPLMGDYWSLK		1	1	1	GET93315.1	0	1997.98	High	High	2.45
FALSE	Master Protein	GET92432.1	gene=LtaPh_3435751	47	6	9	6	159	18	10.61	31	6	protein metabolism;other metabolic processes	translational apparatus	other molecular function	Pf01157		A0A640KSB9; GET92432.1		0	High	1
	Checked	Protein Group ID	# Proteins	# Unique Peptides	# Peptides	# PSMs	Group Description	Found in Sample: [S11] F11: Sample
	FALSE	853	1	6	6	9	[Master Protein] gene=LtaPh_3435751	High
		Checked	Confidence	Sequence	Modifications	# Protein Groups	# Proteins	# PSMs	Master Protein Accessions	# Missed Cleavages	Theo. MH+ [Da]	Found in Sample: [S11] F11: Sample	Confidence (by Search Engine): Sequest HT	XCorr (by Search Engine): Sequest HT
		FALSE	High	VGDYVDVVADSAVREGMPHK		1	1	2	GET92432.1	1	2144.04	High	High	4.91
		FALSE	High	EHQFQAHIAAK		1	1	2	GET92432.1	0	1279.65	High	High	3.98
		FALSE	High	HGVPSVSTILTNIK		1	1	2	GET92432.1	0	1465.84	High	High	3.68
		FALSE	High	SSSRMGGIVRPK		1	1	1	GET92432.1	1	1274.7	High	High	3.21
		FALSE	High	VGDYVDVVADSAVR		1	1	1	GET92432.1	0	1464.73	High	High	3.2
		FALSE	High	NVEVLARRVADYEAMVPY		1	1	1	GET92432.1	2	2095.06	High	High	2.66
FALSE	Master Protein	GET88419.1	gene=LtaPh_2117900	30	8	9	8	398	46.6	6.8	30.62	8		other membranes				A0A640KLU7; GET88419.1		0	High	1
	Checked	Protein Group ID	# Proteins	# Unique Peptides	# Peptides	# PSMs	Group Description	Found in Sample: [S11] F11: Sample
	FALSE	652	1	8	8	9	[Master Protein] gene=LtaPh_2117900	High
		Checked	Confidence	Sequence	Modifications	# Protein Groups	# Proteins	# PSMs	Master Protein Accessions	# Missed Cleavages	Theo. MH+ [Da]	Found in Sample: [S11] F11: Sample	Confidence (by Search Engine): Sequest HT	XCorr (by Search Engine): Sequest HT
		FALSE	High	NLSRDEIMTRVNDYHEFLGPK		1	1	1	GET88419.1	2	2534.25	High	High	4.3
		FALSE	High	LIADRAAAAAAEATATAPQVTAQAS		1	1	2	GET88419.1	1	2340.22	High	High	4.27
		FALSE	High	DYWNLAWNEDYMVITQK		1	1	1	GET88419.1	0	2189	High	High	4.26
		FALSE	High	VLRPAAEMYDGFLK		1	1	1	GET88419.1	0	1609.84	High	High	3.85
		FALSE	High	YGPQEFSDQAEAYTPDYWK		1	1	1	GET88419.1	0	2294.99	High	High	3.54
		FALSE	High	AAAAAAEATATAPQVTAQAS		1	1	1	GET88419.1	0	1771.88	High	High	3.06
		FALSE	High	LHHQMSDEDLHDYAWR		1	1	1	GET88419.1	0	2052.9	High	High	2.37
		FALSE	High	MQGTWSVLK	1xAcetyl [N-Term]	1	1	1	GET88419.1	0	1091.56	High	High	2.09
FALSE	Master Protein	GET88455.1	gene=LtaPh_2121000	32	6	9	6	303	34.3	9.2	30.4	6	other metabolic processes;transport	other membranes	transporter activity	Pf00231		A0A640KHE2; GET88455.1		0	High	1
	Checked	Protein Group ID	# Proteins	# Unique Peptides	# Peptides	# PSMs	Group Description	Found in Sample: [S11] F11: Sample
	FALSE	147	1	6	6	9	[Master Protein] gene=LtaPh_2121000	High
		Checked	Confidence	Sequence	Modifications	# Protein Groups	# Proteins	# PSMs	Master Protein Accessions	# Missed Cleavages	Theo. MH+ [Da]	Found in Sample: [S11] F11: Sample	Confidence (by Search Engine): Sequest HT	XCorr (by Search Engine): Sequest HT
		FALSE	High	LVAVEGQLSNISTLQQK		1	1	2	GET88455.1	0	1828.02	High	High	4.55
		FALSE	High	WKEDLVDASSTENQK		1	1	1	GET88455.1	1	1749.83	High	High	4.47
		FALSE	High	YLFANTLLNEDEQMIR		1	1	1	GET88455.1	0	1969.97	High	High	4.35
		FALSE	High	FRQAQVRIK		1	1	2	GET88455.1	2	1145.69	High	High	4.19
		FALSE	High	VIDSVASSRAYLMPLGK		1	1	2	GET88455.1	1	1806.98	High	High	3.05
		FALSE	High	AIYIPVMTNRGSCGALNSNVVK	1xCarbamidomethyl [C13]	1	1	1	GET88455.1	1	2364.22	High	High	2.56
FALSE	Master Protein	GET88457.1	gene=LtaPh_2121081	38	9	10	9	249	28.3	11.4	30.26	9	protein metabolism;other metabolic processes	translational apparatus	other molecular function	Pf01092		A0A640KSX7; GET88457.1		0	High	1
	Checked	Protein Group ID	# Proteins	# Unique Peptides	# Peptides	# PSMs	Group Description	Found in Sample: [S11] F11: Sample
	FALSE	866	1	9	9	10	[Master Protein] gene=LtaPh_2121081	High
		Checked	Confidence	Sequence	Modifications	# Protein Groups	# Proteins	# PSMs	Master Protein Accessions	# Missed Cleavages	Theo. MH+ [Da]	Found in Sample: [S11] F11: Sample	Confidence (by Search Engine): Sequest HT	XCorr (by Search Engine): Sequest HT
		FALSE	High	VHHQRAEVAAFQK		1	1	1	GET88457.1	1	1520.81	High	High	4.42
		FALSE	High	LGNEVDGAIFGSEFK		1	1	1	GET88457.1	0	1582.77	High	High	3.58
		FALSE	High	VGDQPIEGVTDTTAPRRLGPK		1	1	1	GET88457.1	2	2207.18	High	High	3.42
		FALSE	High	IQRLITPRIK		1	1	1	GET88457.1	2	1237.81	High	High	2.98
		FALSE	High	VGDQPIEGVTDTTAPR		1	1	1	GET88457.1	0	1655.82	High	High	2.97
		FALSE	High	RGAIGFNTFR		1	1	2	GET88457.1	1	1138.61	High	High	2.89
		FALSE	High	QFEISDEVLR		1	1	1	GET88457.1	0	1235.63	High	High	2.59
		FALSE	High	QFEISDEVLRR		1	1	1	GET88457.1	1	1391.73	High	High	2.56
		FALSE	High	DGFPMVPGVLASSR		1	1	1	GET88457.1	0	1432.73	High	High	2.06
FALSE	Master Protein	GET89249.1	gene=LtaPh_2515200	15	8	10	8	774	88.6	6.64	30.22	8				Pf06565		A0A640KP69; GET89249.1		0	High	1
	Checked	Protein Group ID	# Proteins	# Unique Peptides	# Peptides	# PSMs	Group Description	Found in Sample: [S11] F11: Sample
	FALSE	429	1	8	8	10	[Master Protein] gene=LtaPh_2515200	High
		Checked	Confidence	Sequence	Modifications	# Protein Groups	# Proteins	# PSMs	Master Protein Accessions	# Missed Cleavages	Theo. MH+ [Da]	Found in Sample: [S11] F11: Sample	Confidence (by Search Engine): Sequest HT	XCorr (by Search Engine): Sequest HT
		FALSE	High	YFAHAPQSENLPLAIGADFHDDPINR		1	1	1	GET89249.1	0	2908.4	High	High	3.99
		FALSE	High	RAVEQQLTGIYTK		1	1	1	GET89249.1	1	1506.83	High	High	3.55
		FALSE	High	IYGQTFHIVDMDK		1	1	2	GET89249.1	0	1566.76	High	High	3.49
		FALSE	High	RPFLLTGLDAGTQR		1	1	1	GET89249.1	0	1544.85	High	High	3.21
		FALSE	High	RNSGMLGGRFLAK		1	1	1	GET89249.1	2	1406.77	High	High	3.19
		FALSE	High	DMRNPNDILLLSDFR		1	1	1	GET89249.1	1	1818.92	High	High	2.78
		FALSE	High	SHNLLLERK		1	1	2	GET89249.1	1	1109.64	High	High	2.75
		FALSE	High	DVPDGQSIPQDSFSR		1	1	1	GET89249.1	0	1647.76	High	High	2.03
FALSE	Master Protein	GET85480.1	gene=LtaPh_0203900	34	9	11	9	291	31.8	8.87	29.64	9	transport	other membranes;mitochondrion	transporter activity	Pf01459		A0A640K7G0; GET85480.1		0	High	1
	Checked	Protein Group ID	# Proteins	# Unique Peptides	# Peptides	# PSMs	Group Description	Found in Sample: [S11] F11: Sample
	FALSE	203	1	9	9	11	[Master Protein] gene=LtaPh_0203900	High
		Checked	Confidence	Sequence	Modifications	# Protein Groups	# Proteins	# PSMs	Master Protein Accessions	# Missed Cleavages	Theo. MH+ [Da]	Found in Sample: [S11] F11: Sample	Confidence (by Search Engine): Sequest HT	XCorr (by Search Engine): Sequest HT
		FALSE	High	YHYEISHETCVALSK	1xCarbamidomethyl [C10]	1	1	1	GET85480.1	0	1836.86	High	High	4.43
		FALSE	High	VTVTPEIMREIK		1	1	2	GET85480.1	1	1415.79	High	High	3.22
		FALSE	High	ATAHYTIQGHK		1	1	1	GET85480.1	0	1226.63	High	High	3.21
		FALSE	High	MADNWTACVSVDEK	1xCarbamidomethyl [C8]	1	1	2	GET85480.1	0	1625.69	High	High	2.79
		FALSE	High	VTVTPEIMR		1	1	1	GET85480.1	0	1045.57	High	High	2.53
		FALSE	High	GVTVTAGMGATCPVYPGNTIK	1xCarbamidomethyl [C12]	1	1	1	GET85480.1	0	2094.04	High	High	2.33
		FALSE	High	MRVGVQMTHA		1	1	1	GET85480.1	1	1129.56	High	High	2.17
		FALSE	High	WAVSYIAK		1	1	1	GET85480.1	0	937.514	High	High	2.12
		FALSE	High	VYSTPSLFK		1	1	1	GET85480.1	0	1041.56	High	High	1.97
FALSE	Master Protein	GET91167.1	gene=LtaPh_3121600	30	5	7	5	275	30.4	8.44	29.38	5						A0A640KUF4; GET91167.1		0	High	1
	Checked	Protein Group ID	# Proteins	# Unique Peptides	# Peptides	# PSMs	Group Description	Found in Sample: [S11] F11: Sample
	FALSE	823	1	5	5	7	[Master Protein] gene=LtaPh_3121600	High
		Checked	Confidence	Sequence	Modifications	# Protein Groups	# Proteins	# PSMs	Master Protein Accessions	# Missed Cleavages	Theo. MH+ [Da]	Found in Sample: [S11] F11: Sample	Confidence (by Search Engine): Sequest HT	XCorr (by Search Engine): Sequest HT
		FALSE	High	RAALEADMGLMGTHHGEEYEASQRAAGK		1	1	1	GET91167.1	2	2986.39	High	High	7.44
		FALSE	High	RAALEADMGLMGTHHGEEYEASQR		1	1	2	GET91167.1	1	2659.2	High	High	4.82
		FALSE	High	SGLDSTSRDPSTVLTPGEQYREIMDELEYVAGQPVGSK		1	1	1	GET91167.1	2	4111.98	High	High	4.08
		FALSE	High	SVLRDEMLAHMDAEGK		1	1	2	GET91167.1	1	1801.86	High	High	4.04
		FALSE	High	EIMDELEYVAGQPVGSK		1	1	1	GET91167.1	0	1864.9	High	High	2.39
FALSE	Master Protein	GET89463.1	gene=LtaPh_2609500	4	11	11	11	4117	467	5.64	29.36	11	other biological processes	cytoskeleton	cytoskeletal activity;other molecular function	Pf03028, Pf08393, Pf12774, Pf12775, Pf12777, Pf12780, Pf12781, Pf17852, Pf17857, Pf18198, Pf18199		A0A640KIR8; GET89463.1		0	High	1
	Checked	Protein Group ID	# Proteins	# Unique Peptides	# Peptides	# PSMs	Group Description	Found in Sample: [S11] F11: Sample
	FALSE	573	1	11	11	11	[Master Protein] gene=LtaPh_2609500	High
		Checked	Confidence	Sequence	Modifications	# Protein Groups	# Proteins	# PSMs	Master Protein Accessions	# Missed Cleavages	Theo. MH+ [Da]	Found in Sample: [S11] F11: Sample	Confidence (by Search Engine): Sequest HT	XCorr (by Search Engine): Sequest HT
		FALSE	High	NYDDEVAPHLLEELQSIR		1	1	1	GET89463.1	0	2141.05	High	High	3.74
		FALSE	High	DVELLRMIQK		1	1	1	GET89463.1	1	1244.7	High	High	2.93
		FALSE	High	EQLPEESVMFDDVDRLFLSLTSK		1	1	1	GET89463.1	1	2698.33	High	High	2.91
		FALSE	High	HDYVVDDYSLGQSIQRQK		1	1	1	GET89463.1	1	2151.05	High	High	2.88
		FALSE	High	KLEEYLETK		1	1	1	GET89463.1	1	1152.61	High	High	2.85
		FALSE	High	DLLVAKPTFASPMLDLVK		1	1	1	GET89463.1	0	1958.1	High	High	2.74
		FALSE	High	TLSDSSTTQSLHSLFDEAR		1	1	1	GET89463.1	0	2094.99	High	High	2.58
		FALSE	High	FLREDTTLFMALLK		1	1	1	GET89463.1	1	1697.93	High	High	2.43
		FALSE	High	YINNPDFQPEEVAK		1	1	1	GET89463.1	0	1663.8	High	High	2.21
		FALSE	High	LANPFFLPELQIK		1	1	1	GET89463.1	0	1529.87	High	High	2.05
		FALSE	High	ALFSELFSGCTDAATVGLR	1xCarbamidomethyl [C10]	1	1	1	GET89463.1	0	2014.99	High	High	2.04
FALSE	Master Protein	GET88067.1	gene=LtaPh_2001061	25	7	10	7	479	51.6	8.79	29.21	7	other metabolic processes	other membranes	kinase activity;other molecular function	Pf00162		A0A640KK63; GET88067.1		0	High	1
	Checked	Protein Group ID	# Proteins	# Unique Peptides	# Peptides	# PSMs	Group Description	Found in Sample: [S11] F11: Sample
	FALSE	256	2	7	7	10	[Master Protein] gene=LtaPh_2001061	High
		Checked	Confidence	Sequence	Modifications	# Protein Groups	# Proteins	# PSMs	Master Protein Accessions	# Missed Cleavages	Theo. MH+ [Da]	Found in Sample: [S11] F11: Sample	Confidence (by Search Engine): Sequest HT	XCorr (by Search Engine): Sequest HT
		FALSE	High	DGLLSIIGGGDSASAAELSGEAK		1	2	2	GET88067.1	0	2118.06	High	High	3.76
		FALSE	High	TIHMYEEVIGRCK	1xCarbamidomethyl [C12]	1	2	2	GET88067.1	1	1635.8	High	High	3.72
		FALSE	High	AVDSPLVTEDVDVPDGYMALDIGPK		1	2	2	GET88067.1	0	2616.27	High	High	3.56
		FALSE	High	RGDVLLLENVR		1	2	1	GET88067.1	1	1283.74	High	High	2.89
		FALSE	High	NMSHVSTGGGASLELLEGK		1	2	1	GET88067.1	0	1886.93	High	High	2.71
		FALSE	High	EGIWGGGFIVTEIVK		1	1	1	GET88067.1	0	1604.87	High	High	2.24
		FALSE	High	VAFAPDCLNASIYVSK	1xCarbamidomethyl [C7]	1	2	1	GET88067.1	0	1754.88	High	High	2.05
FALSE	Master Protein	GET87152.1	gene=LtaPh_1412700	18	9	9	9	917	99.2	5.22	29.12	9						A0A640KCL0; GET87152.1		0	High	1
	Checked	Protein Group ID	# Proteins	# Unique Peptides	# Peptides	# PSMs	Group Description	Found in Sample: [S11] F11: Sample
	FALSE	141	1	9	9	9	[Master Protein] gene=LtaPh_1412700	High
		Checked	Confidence	Sequence	Modifications	# Protein Groups	# Proteins	# PSMs	Master Protein Accessions	# Missed Cleavages	Theo. MH+ [Da]	Found in Sample: [S11] F11: Sample	Confidence (by Search Engine): Sequest HT	XCorr (by Search Engine): Sequest HT
		FALSE	High	QLAELLAAQEGQQSWADDIRK		1	1	1	GET87152.1	1	2370.2	High	High	4.77
		FALSE	High	VQQFSSTGAVDEAAAPDLATR		1	1	1	GET87152.1	0	2134.04	High	High	3.94
		FALSE	High	SAATPPAHSYESGAGNVSTSQR		1	1	1	GET87152.1	0	2175.01	High	High	3.62
		FALSE	High	SSASIENMLRELQGDLSTVK		1	1	1	GET87152.1	1	2178.11	High	High	3.43
		FALSE	High	QQDLIDSAVPVGDIILNK		1	1	1	GET87152.1	0	1938.05	High	High	3.37
		FALSE	High	MSVETQDVDVETDLSK	1xMet-loss+Acetyl [N-Term]	1	1	1	GET87152.1	0	1706.8	High	High	2.92
		FALSE	High	GTSESGSAATVPSVFNK		1	1	1	GET87152.1	0	1638.8	High	High	2.74
		FALSE	High	EANVPLVEPVSSVSQQLR		1	1	1	GET87152.1	0	1952.04	High	High	2.23
		FALSE	High	NPQNLPQDGVTR		1	1	1	GET87152.1	0	1338.68	High	High	2.1
FALSE	Master Protein	GET91103.1	gene=LtaPh_3110000	28	5	8	5	355	36.8	9.57	29.09	5						A0A640KNC9; GET91103.1		0	High	1
	Checked	Protein Group ID	# Proteins	# Unique Peptides	# Peptides	# PSMs	Group Description	Found in Sample: [S11] F11: Sample
	FALSE	547	1	5	5	8	[Master Protein] gene=LtaPh_3110000	High
		Checked	Confidence	Sequence	Modifications	# Protein Groups	# Proteins	# PSMs	Master Protein Accessions	# Missed Cleavages	Theo. MH+ [Da]	Found in Sample: [S11] F11: Sample	Confidence (by Search Engine): Sequest HT	XCorr (by Search Engine): Sequest HT
		FALSE	High	SAQAVEALVDETCADRK	1xCarbamidomethyl [C13]	1	1	1	GET91103.1	1	1862.89	High	High	4.42
		FALSE	High	SVPGAGAVANAPETNTDMPLATEK		1	1	2	GET91103.1	0	2341.13	High	High	4.15
		FALSE	High	SCGIQSTVSVVHTR	1xCarbamidomethyl [C2]	1	1	2	GET91103.1	0	1530.77	High	High	3.84
		FALSE	High	FVEAAGEDDCSAVTMDPVSQAPR	1xCarbamidomethyl [C10]	1	1	2	GET91103.1	0	2452.08	High	High	3.6
		FALSE	High	TAGAPGRQVRNPQTTETVIVK		1	1	1	GET91103.1	2	2223.22	High	High	3.44
FALSE	Master Protein	GET92734.1	gene=LtaPh_3522500	36	7	9	7	274	30.3	8.13	28.63	7			nucleic acid binding activity	Pf00076		A0A640KUN9; GET92734.1		0	High	1
	Checked	Protein Group ID	# Proteins	# Unique Peptides	# Peptides	# PSMs	Group Description	Found in Sample: [S11] F11: Sample
	FALSE	257	1	7	7	9	[Master Protein] gene=LtaPh_3522500	High
		Checked	Confidence	Sequence	Modifications	# Protein Groups	# Proteins	# PSMs	Master Protein Accessions	# Missed Cleavages	Theo. MH+ [Da]	Found in Sample: [S11] F11: Sample	Confidence (by Search Engine): Sequest HT	XCorr (by Search Engine): Sequest HT
		FALSE	High	AQYTAGGYYQGTAASGAAAGYNR		1	1	1	GET92734.1	0	2269.03	High	High	4.75
		FALSE	High	SEDEAQIAIAEFDGIEMANRAMNVRLDNK		1	1	1	GET92734.1	2	3250.55	High	High	3.95
		FALSE	High	GSALVTMMTPEGADNAIR		1	1	1	GET92734.1	0	1833.88	High	High	3.64
		FALSE	High	VRYTDLIADRTGRPK		1	1	3	GET92734.1	2	1760.98	High	High	3.51
		FALSE	High	RFDDGPRPPLVQR		1	1	1	GET92734.1	1	1552.83	High	High	3.36
		FALSE	High	SEDEAQIAIAEFDGIEMANR		1	1	1	GET92734.1	0	2209.01	High	High	2.8
		FALSE	High	YTDLIADR		1	1	1	GET92734.1	0	966.489	High	High	1.96
FALSE	Master Protein	GET85731.1	gene=LtaPh_0412100	28	5	8	5	375	42	5.72	28.31	5				Pf00022		A0A640K9C6; GET85731.1		0	High	1
	Checked	Protein Group ID	# Proteins	# Unique Peptides	# Peptides	# PSMs	Group Description	Found in Sample: [S11] F11: Sample
	FALSE	202	1	5	5	8	[Master Protein] gene=LtaPh_0412100	High
		Checked	Confidence	Sequence	Modifications	# Protein Groups	# Proteins	# PSMs	Master Protein Accessions	# Missed Cleavages	Theo. MH+ [Da]	Found in Sample: [S11] F11: Sample	Confidence (by Search Engine): Sequest HT	XCorr (by Search Engine): Sequest HT
		FALSE	High	AGFSGDDAPRHVFPSIVGRPK		1	1	2	GET85731.1	1	2210.15	High	High	4.87
		FALSE	High	SANEEAFELPDGNVMMVGNQR		1	1	1	GET85731.1	0	2308.03	High	High	4.34
		FALSE	High	YPIEHGIVTNWDDMEK		1	1	2	GET85731.1	0	1946.9	High	High	4.02
		FALSE	High	TTGIVLDAGDGVTHTVPIYEGYSLPHAVR		1	1	2	GET85731.1	0	3038.56	High	High	3.23
		FALSE	High	EQLCYVALDFEEEMTNSAK	1xCarbamidomethyl [C4]	1	1	1	GET85731.1	0	2277	High	High	2.86
FALSE	Master Protein	GET88348.1	gene=LtaPh_2111061	31	4	8	4	132	13.9	11.14	28.24	4		nucleus;other cell component	nucleic acid binding activity;other molecular function	Pf00125, Pf16211		A0A640KGB8; GET88348.1		0	High	1
	Checked	Protein Group ID	# Proteins	# Unique Peptides	# Peptides	# PSMs	Group Description	Found in Sample: [S11] F11: Sample
	FALSE	910	4	4	4	8	[Master Protein] gene=LtaPh_2111061	High
		Checked	Confidence	Sequence	Modifications	# Protein Groups	# Proteins	# PSMs	Master Protein Accessions	# Missed Cleavages	Theo. MH+ [Da]	Found in Sample: [S11] F11: Sample	Confidence (by Search Engine): Sequest HT	XCorr (by Search Engine): Sequest HT
		FALSE	High	TVMLAVRHDDDIGTLLK		1	3	2	GET88348.1	1	1897.02	High	High	4.12
		FALSE	High	NVTLSHSGVVPNISK		1	3	4	GET88348.1	0	1551.85	High	High	3.97
		FALSE	High	HDDDIGTLLK		1	3	1	GET88348.1	0	1126.57	High	High	3.45
		FALSE	High	AGLIFPVGR		1	3	1	GET88348.1	0	929.557	High	High	2.02
FALSE	Master Protein	GET90206.1	gene=LtaPh_2827981	17	4	7	4	440	48.4	8.07	28.22	4	other metabolic processes		kinase activity	Pf00400		A0A640KKF5; GET90206.1		0	High	1
	Checked	Protein Group ID	# Proteins	# Unique Peptides	# Peptides	# PSMs	Group Description	Found in Sample: [S11] F11: Sample
	FALSE	488	2	4	4	7	[Master Protein] gene=LtaPh_2827981	High
		Checked	Confidence	Sequence	Modifications	# Protein Groups	# Proteins	# PSMs	Master Protein Accessions	# Missed Cleavages	Theo. MH+ [Da]	Found in Sample: [S11] F11: Sample	Confidence (by Search Engine): Sequest HT	XCorr (by Search Engine): Sequest HT
		FALSE	High	GHRGWVTSLACPQQAESYIK	1xCarbamidomethyl [C11]	1	2	1	GET90206.1	1	2288.12	High	High	5.39
		FALSE	High	GHSNYVSTVTVSPDGSLCASGGK	1xCarbamidomethyl [C18]	1	2	2	GET90206.1	0	2280.06	High	High	5.35
		FALSE	High	DGVALLWDLSTGEQLFK		1	2	3	GET90206.1	0	1891.98	High	High	3.96
		FALSE	High	VVSTSRDGTAIAWK		1	2	1	GET90206.1	1	1490.8	High	High	3.07
FALSE	Master Protein	GET86072.1	gene=LtaPh_0706900	48	8	9	8	190	22.1	10.77	27.97	8	protein metabolism;other metabolic processes	translational apparatus	nucleic acid binding activity;other molecular function	Pf00163, Pf01479		A0A640K9L7; GET86072.1		0	High	1
	Checked	Protein Group ID	# Proteins	# Unique Peptides	# Peptides	# PSMs	Group Description	Found in Sample: [S11] F11: Sample
	FALSE	482	2	8	8	9	[Master Protein] gene=LtaPh_0706900	High
		Checked	Confidence	Sequence	Modifications	# Protein Groups	# Proteins	# PSMs	Master Protein Accessions	# Missed Cleavages	Theo. MH+ [Da]	Found in Sample: [S11] F11: Sample	Confidence (by Search Engine): Sequest HT	XCorr (by Search Engine): Sequest HT
		FALSE	High	SVHHARVLIQQRHIAVAK		1	2	2	GET86072.1	2	2063.21	High	High	4.81
		FALSE	High	MRNYNNFNRVWK		1	2	1	GET86072.1	2	1641.81	High	High	3.77
		FALSE	High	REIWRVNMTLSK		1	2	1	GET86072.1	2	1532.84	High	High	3.13
		FALSE	High	RLLEGSAIMR		1	2	1	GET86072.1	1	1145.65	High	High	3.11
		FALSE	High	LLLTLPENHPR		1	2	1	GET86072.1	0	1302.75	High	High	2.54
		FALSE	High	LCGQYGLRCK	2xCarbamidomethyl [C2; C9]	1	2	1	GET86072.1	1	1254.61	High	High	2.21
		FALSE	High	RLQTIVFK		1	2	1	GET86072.1	1	1004.63	High	High	2.03
		FALSE	High	QIVTIPSFIVR		1	2	1	GET86072.1	0	1272.77	High	High	1.95
FALSE	Master Protein	GET93080.1	gene=LtaPh_3601751	19	9	10	9	845	94.1	6.18	27.57	9	protein metabolism;other metabolic processes	other membranes;mitochondrion	nucleic acid binding activity;other molecular function	Pf00009, Pf00679, Pf03144, Pf03764, Pf14492		A0A640KZX5; GET93080.1		0	High	1
	Checked	Protein Group ID	# Proteins	# Unique Peptides	# Peptides	# PSMs	Group Description	Found in Sample: [S11] F11: Sample
	FALSE	351	2	9	9	10	[Master Protein] gene=LtaPh_3601751	High
		Checked	Confidence	Sequence	Modifications	# Protein Groups	# Proteins	# PSMs	Master Protein Accessions	# Missed Cleavages	Theo. MH+ [Da]	Found in Sample: [S11] F11: Sample	Confidence (by Search Engine): Sequest HT	XCorr (by Search Engine): Sequest HT
		FALSE	High	ISEPVVSFRETVTDVSSQQCLSK	1xCarbamidomethyl [C20]	1	2	1	GET93080.1	1	2596.29	High	High	3.98
		FALSE	High	TLQNVNVVVATYNDPSMGDVQVSPEK		1	2	1	GET93080.1	0	2804.38	High	High	3.47
		FALSE	High	VDRAILELQLDPEEAYQGFVK		1	2	1	GET93080.1	1	2433.27	High	High	3.39
		FALSE	High	STLSDSLVGAAGIIK		1	2	2	GET93080.1	0	1431.81	High	High	3.01
		FALSE	High	VRIMGNNYVYGK		1	2	1	GET93080.1	1	1413.73	High	High	2.41
		FALSE	High	IWCYGPDNRGPNVVVDVTK	1xCarbamidomethyl [C3]	1	2	1	GET93080.1	1	2189.08	High	High	2.38
		FALSE	High	AQSYRAEMLYSGEASPEDK		1	2	1	GET93080.1	1	2131.96	High	High	2.3
		FALSE	High	ADIPGLDQFMDKL		1	1	1	GET93080.1	1	1462.72	High	High	2.13
		FALSE	High	AYLPVAESFGFTADLR		1	2	1	GET93080.1	0	1756.89	High	High	2.1
FALSE	Master Protein	GET89559.1	gene=LtaPh_2620851	15	9	9	9	2415	273.8	4.67	27.2	9	other biological processes		cytoskeletal activity			A0A640KQ09; GET89559.1		0	High	1
	Checked	Protein Group ID	# Proteins	# Unique Peptides	# Peptides	# PSMs	Group Description	Found in Sample: [S11] F11: Sample
	FALSE	442	1	9	9	9	[Master Protein] gene=LtaPh_2620851	High
		Checked	Confidence	Sequence	Modifications	# Protein Groups	# Proteins	# PSMs	Master Protein Accessions	# Missed Cleavages	Theo. MH+ [Da]	Found in Sample: [S11] F11: Sample	Confidence (by Search Engine): Sequest HT	XCorr (by Search Engine): Sequest HT
		FALSE	High	GVSDALGIELTDIQDIDMENSK		1	1	1	GET89559.1	0	2363.13	High	High	4.61
		FALSE	High	HSPLQDDELIHEELIK		1	1	1	GET89559.1	0	1915.98	High	High	4.58
		FALSE	High	RFEGDDWDIVVDGCPEELSDAFR	1xCarbamidomethyl [C14]	1	1	1	GET89559.1	1	2727.2	High	High	3.5
		FALSE	High	GAVGGTGEGESAILER		1	1	1	GET89559.1	0	1502.74	High	High	2.96
		FALSE	High	DAARDDVESISDRNWQELK		1	1	1	GET89559.1	2	2247.06	High	High	2.66
		FALSE	High	ISEYQHLMDDLDDQLR		1	1	1	GET89559.1	0	1990.92	High	High	2.64
		FALSE	High	ITTLEDCGFEGEDWDYVWSIK	1xCarbamidomethyl [C7]	1	1	1	GET89559.1	0	2563.13	High	High	2.33
		FALSE	High	QEAMCSAFAK	1xCarbamidomethyl [C5]	1	1	1	GET89559.1	0	1142.5	High	High	2
		FALSE	High	LAGLDEAAPIHQVR		1	1	1	GET89559.1	0	1489.81	High	High	1.92
FALSE	Master Protein	GET89098.1	gene=LtaPh_2500900	22	8	9	8	544	61	9.16	25.91	8			nucleic acid binding activity	Pf00076, Pf00658		A0A640KIG6; GET89098.1		0	High	1
	Checked	Protein Group ID	# Proteins	# Unique Peptides	# Peptides	# PSMs	Group Description	Found in Sample: [S11] F11: Sample
	FALSE	463	1	8	8	9	[Master Protein] gene=LtaPh_2500900	High
		Checked	Confidence	Sequence	Modifications	# Protein Groups	# Proteins	# PSMs	Master Protein Accessions	# Missed Cleavages	Theo. MH+ [Da]	Found in Sample: [S11] F11: Sample	Confidence (by Search Engine): Sequest HT	XCorr (by Search Engine): Sequest HT
		FALSE	High	SLGYGYVNFQTTADAEK		1	1	1	GET89098.1	0	1863.88	High	High	3.46
		FALSE	High	FALAAFEEHEAAVAAIAALNDSEESNLTEK		1	1	1	GET89098.1	0	3161.53	High	High	3.45
		FALSE	High	VSSLFVSEHAPFPTK		1	1	1	GET89098.1	0	1645.86	High	High	3.35
		FALSE	High	LGNSEVVVAPFVR		1	1	1	GET89098.1	0	1386.77	High	High	3.19
		FALSE	High	LREIFEPFGK		1	1	2	GET89098.1	1	1235.68	High	High	2.77
		FALSE	High	GYGFVQFETAEGAK		1	1	1	GET89098.1	0	1503.71	High	High	2.44
		FALSE	High	LIVCRALSK	1xCarbamidomethyl [C4]	1	1	1	GET89098.1	1	1059.63	High	High	2.33
		FALSE	High	GFAFVCFEDK	1xCarbamidomethyl [C6]	1	1	1	GET89098.1	0	1219.55	High	High	2.21
FALSE	Master Protein	GET90946.1	gene=LtaPh_3033800	35	7	8	7	235	26.5	9.98	25.82	7	protein metabolism;other metabolic processes	translational apparatus	nucleic acid binding activity;other molecular function	Pf00347		A0A640KMK9; GET90946.1		0	High	1
	Checked	Protein Group ID	# Proteins	# Unique Peptides	# Peptides	# PSMs	Group Description	Found in Sample: [S11] F11: Sample
	FALSE	108	2	7	7	8	[Master Protein] gene=LtaPh_3033800	High
		Checked	Confidence	Sequence	Modifications	# Protein Groups	# Proteins	# PSMs	Master Protein Accessions	# Missed Cleavages	Theo. MH+ [Da]	Found in Sample: [S11] F11: Sample	Confidence (by Search Engine): Sequest HT	XCorr (by Search Engine): Sequest HT
		FALSE	High	VKDEIIFDGNDLEQVSR		1	2	2	GET90946.1	1	1976.99	High	High	4.34
		FALSE	High	AHVQNMITGVTK		1	2	1	GET90946.1	0	1298.69	High	High	3.34
		FALSE	High	NRTFTVIRWFGSK		1	2	1	GET90946.1	2	1611.88	High	High	3.33
		FALSE	High	SLCTLQIPEGVTVDVK	1xCarbamidomethyl [C3]	1	2	1	GET90946.1	0	1758.93	High	High	2.96
		FALSE	High	DLTHLQLDMRVDK		1	2	1	GET90946.1	1	1583.82	High	High	2.79
		FALSE	High	DLTHLQLDMRVDKK		1	2	1	GET90946.1	2	1711.92	High	High	2.56
		FALSE	High	IPIACLNTTK	1xCarbamidomethyl [C5]	1	2	1	GET90946.1	0	1130.62	High	High	2.38
FALSE	Master Protein	GET88923.1	gene=LtaPh_2409300	42	6	8	6	251	27.2	8.15	25.75	6	other metabolic processes	other cytoplasmic organelle	other molecular function	Pf00121		A0A640KHA5; GET88923.1; P48499		0	High	1
	Checked	Protein Group ID	# Proteins	# Unique Peptides	# Peptides	# PSMs	Group Description	Found in Sample: [S11] F11: Sample
	FALSE	342	1	6	6	8	[Master Protein] gene=LtaPh_2409300	High
		Checked	Confidence	Sequence	Modifications	# Protein Groups	# Proteins	# PSMs	Master Protein Accessions	# Missed Cleavages	Theo. MH+ [Da]	Found in Sample: [S11] F11: Sample	Confidence (by Search Engine): Sequest HT	XCorr (by Search Engine): Sequest HT
		FALSE	High	VATPEQAQEVHLLLR		1	1	2	GET88923.1	0	1703.94	High	High	4.2
		FALSE	High	DAWNQVVLAYEPVWAIGTGK		1	1	2	GET88923.1	0	2217.13	High	High	3.66
		FALSE	High	DIGVHWVILGHSERRTYYGETDEIVAQK		1	1	1	GET88923.1	2	3271.65	High	High	3.46
		FALSE	High	QGFMVIACIGETLQQR	1xCarbamidomethyl [C8]	1	1	1	GET88923.1	0	1850.93	High	High	2.72
		FALSE	High	SGAFTGEVSMPILK		1	1	1	GET88923.1	0	1436.75	High	High	2.25
		FALSE	High	VVLSQTSAIAAK		1	1	1	GET88923.1	0	1187.7	High	High	2.12
FALSE	Master Protein	GET85601.1	gene=LtaPh_0309200	38	7	8	7	325	36	5.6	25.59	7				Pf02493		A0A640K8Y4; GET85601.1		0	High	1
	Checked	Protein Group ID	# Proteins	# Unique Peptides	# Peptides	# PSMs	Group Description	Found in Sample: [S11] F11: Sample
	FALSE	194	1	7	7	8	[Master Protein] gene=LtaPh_0309200	High
		Checked	Confidence	Sequence	Modifications	# Protein Groups	# Proteins	# PSMs	Master Protein Accessions	# Missed Cleavages	Theo. MH+ [Da]	Found in Sample: [S11] F11: Sample	Confidence (by Search Engine): Sequest HT	XCorr (by Search Engine): Sequest HT
		FALSE	High	NRPLDDAASLHYPSIQMAQTGAFK		1	1	2	GET85601.1	0	2631.3	High	High	4.67
		FALSE	High	LQLGRHVVEGIMQYGQNPCYHGDYVCGK	2xCarbamidomethyl [C19; C26]	1	1	1	GET85601.1	1	3278.53	High	High	4.45
		FALSE	High	LQQVNVAEIDPETGFK		1	1	1	GET85601.1	0	1787.92	High	High	3.35
		FALSE	High	SVCTLGIYAGPRDEFQQR	1xCarbamidomethyl [C3]	1	1	1	GET85601.1	1	2097.02	High	High	2.52
		FALSE	High	SVCTLGIYAGPRDEFQQRSGCGK	2xCarbamidomethyl [C3; C21]	1	1	1	GET85601.1	2	2586.22	High	High	2.35
		FALSE	High	RGVWAPTSALQVCSEVPVDGMAWAD	1xCarbamidomethyl [C13]	1	1	1	GET85601.1	1	2702.27	High	High	2.19
		FALSE	High	KAELYVWK		1	1	1	GET85601.1	1	1036.58	High	High	2.07
FALSE	Master Protein	GET89941.1	gene=LtaPh_2802500	19	8	9	8	608	66.7	7.59	25.56	8	other metabolic processes	other cell component	other molecular function	Pf01266, Pf16901		A0A640KL15; GET89941.1		0	High	1
	Checked	Protein Group ID	# Proteins	# Unique Peptides	# Peptides	# PSMs	Group Description	Found in Sample: [S11] F11: Sample
	FALSE	64	1	8	8	9	[Master Protein] gene=LtaPh_2802500	High
		Checked	Confidence	Sequence	Modifications	# Protein Groups	# Proteins	# PSMs	Master Protein Accessions	# Missed Cleavages	Theo. MH+ [Da]	Found in Sample: [S11] F11: Sample	Confidence (by Search Engine): Sequest HT	XCorr (by Search Engine): Sequest HT
		FALSE	High	MAEEAVDELQRTLMK		1	1	1	GET89941.1	1	1763.87	High	High	3.32
		FALSE	High	SVVNAGGPFSGEIEK		1	1	1	GET89941.1	0	1490.75	High	High	3.24
		FALSE	High	GLSVGMVDMGDYAGETSSR		1	1	1	GET89941.1	0	1931.85	High	High	3.23
		FALSE	High	VAPTAPLDIPEDVHK		1	1	1	GET89941.1	0	1601.85	High	High	3.21
		FALSE	High	SAWTGIRPLAIPK		1	1	1	GET89941.1	0	1409.83	High	High	2.72
		FALSE	High	DLPVVEAEVVYAAQR		1	1	1	GET89941.1	0	1658.87	High	High	2.65
		FALSE	High	IAFVNVAQAEQVVPR		1	1	2	GET89941.1	0	1640.91	High	High	2.64
		FALSE	High	AVFQVDPMQLK		1	1	1	GET89941.1	0	1275.68	High	High	2.01
FALSE	Master Protein	GET92891.1	gene=LtaPh_3537500	31	4	7	4	225	24.9	8.29	25.48	4	cell organization and biogenesis	other membranes;other cytoplasmic organelle		Pf05648		A0A640KUF8; GET92891.1		0	High	1
	Checked	Protein Group ID	# Proteins	# Unique Peptides	# Peptides	# PSMs	Group Description	Found in Sample: [S11] F11: Sample
	FALSE	46	1	4	4	7	[Master Protein] gene=LtaPh_3537500	High
		Checked	Confidence	Sequence	Modifications	# Protein Groups	# Proteins	# PSMs	Master Protein Accessions	# Missed Cleavages	Theo. MH+ [Da]	Found in Sample: [S11] F11: Sample	Confidence (by Search Engine): Sequest HT	XCorr (by Search Engine): Sequest HT
		FALSE	High	VMAIVQFLPMALAGPANDAGCTSLSK	1xCarbamidomethyl [C21]	1	1	1	GET92891.1	0	2662.34	High	High	5.37
		FALSE	High	GGPQLLEDVSGPLVPLHK		1	1	3	GET92891.1	0	1856.03	High	High	4.29
		FALSE	High	MSAAIFEYLGNTGDRDK	1xMet-loss+Acetyl [N-Term]	1	1	2	GET92891.1	1	1798.86	High	High	3.86
		FALSE	High	TLQLIAPK		1	1	1	GET92891.1	0	883.561	High	High	1.97
FALSE	Master Protein	GET87920.1	gene=LtaPh_1903100	26	7	8	7	457	49.9	6.35	25.3	7		nucleus				A0A640KE04; GET87920.1		0	High	1
	Checked	Protein Group ID	# Proteins	# Unique Peptides	# Peptides	# PSMs	Group Description	Found in Sample: [S11] F11: Sample
	FALSE	735	1	7	7	8	[Master Protein] gene=LtaPh_1903100	High
		Checked	Confidence	Sequence	Modifications	# Protein Groups	# Proteins	# PSMs	Master Protein Accessions	# Missed Cleavages	Theo. MH+ [Da]	Found in Sample: [S11] F11: Sample	Confidence (by Search Engine): Sequest HT	XCorr (by Search Engine): Sequest HT
		FALSE	High	LVEWVDVEQLPAVK		1	1	2	GET87920.1	0	1624.89	High	High	4.02
		FALSE	High	EMVQNVAAPVDFGASASGADSSR		1	1	1	GET87920.1	0	2266.04	High	High	4.01
		FALSE	High	GNINTNELQEGFAAAGVTAVPAECVALLR	1xCarbamidomethyl [C24]	1	1	1	GET87920.1	0	2985.51	High	High	3.72
		FALSE	High	RADLVEGVYDLLR		1	1	1	GET87920.1	1	1518.83	High	High	2.92
		FALSE	High	SIGASTVVSAFPGNVIR		1	1	1	GET87920.1	0	1674.92	High	High	2.57
		FALSE	High	TQFSQQTFMVIEDR		1	1	1	GET87920.1	0	1729.82	High	High	2.52
		FALSE	High	AYVPPVLGGK		1	1	1	GET87920.1	0	1000.58	High	High	2.01
FALSE	Master Protein	GET92992.1	gene=LtaPh_3547000	29	6	7	6	314	34.6	9.26	25.11	6				Pf10274		A0A640KTZ9; GET92992.1		0	High	1
	Checked	Protein Group ID	# Proteins	# Unique Peptides	# Peptides	# PSMs	Group Description	Found in Sample: [S11] F11: Sample
	FALSE	104	1	6	6	7	[Master Protein] gene=LtaPh_3547000	High
		Checked	Confidence	Sequence	Modifications	# Protein Groups	# Proteins	# PSMs	Master Protein Accessions	# Missed Cleavages	Theo. MH+ [Da]	Found in Sample: [S11] F11: Sample	Confidence (by Search Engine): Sequest HT	XCorr (by Search Engine): Sequest HT
		FALSE	High	DRDVLPPLSEGPFGPFPK		1	1	2	GET92992.1	1	1968.02	High	High	5.21
		FALSE	High	GTGCAITSLSGGRFGDPAGPGK	1xCarbamidomethyl [C4]	1	1	1	GET92992.1	1	2063	High	High	4.22
		FALSE	High	TALNSRHPDVLRK		1	1	1	GET92992.1	2	1506.85	High	High	3.56
		FALSE	High	NSNDLSSIINDTLYLLER		1	1	1	GET92992.1	0	2080.06	High	High	3.42
		FALSE	High	VFHVIQK		1	1	1	GET92992.1	0	870.52	High	High	2.72
		FALSE	High	ILPTVPQLIMPLK		1	1	1	GET92992.1	0	1462.91	High	High	2.12
FALSE	Master Protein	GET89048.1	gene=LtaPh_2421600	74	7	8	7	145	16.3	8.97	24.87	7						A0A640KIB4; GET89048.1		0	High	1
	Checked	Protein Group ID	# Proteins	# Unique Peptides	# Peptides	# PSMs	Group Description	Found in Sample: [S11] F11: Sample
	FALSE	796	1	7	7	8	[Master Protein] gene=LtaPh_2421600	High
		Checked	Confidence	Sequence	Modifications	# Protein Groups	# Proteins	# PSMs	Master Protein Accessions	# Missed Cleavages	Theo. MH+ [Da]	Found in Sample: [S11] F11: Sample	Confidence (by Search Engine): Sequest HT	XCorr (by Search Engine): Sequest HT
		FALSE	High	HDCPATFVPIRPASRDGHIK	1xCarbamidomethyl [C3]; 1xPhospho [S14]	1	1	1	GET89048.1	1	2354.12	High	High	4.04
		FALSE	High	TDDTLQNSLPFDGITNYTAEYPPK		1	1	2	GET89048.1	0	2700.27	High	High	3.44
		FALSE	High	DTKPIALPENRDFQTASSSAYQVPPVHMR		1	1	1	GET89048.1	1	3255.62	High	High	3.4
		FALSE	High	DFQTASSSAYQVPPVHMR		1	1	1	GET89048.1	0	2020.95	High	High	3.18
		FALSE	High	GAMEEPVRDLAEQGRLPKPPK		1	1	1	GET89048.1	2	2318.23	High	High	2.9
		FALSE	High	GAMEEPVRDLAEQGR		1	1	1	GET89048.1	1	1657.8	High	High	2.81
		FALSE	High	LSVYNIPSGDTMY		1	1	1	GET89048.1	0	1459.68	High	High	2.26
FALSE	Master Protein	GET92523.1	gene=LtaPh_3501800	31	6	7	6	305	33.7	9.23	24.69	6		other membranes;mitochondrion		Pf01145		A0A640KSF0; GET92523.1		0	High	1
	Checked	Protein Group ID	# Proteins	# Unique Peptides	# Peptides	# PSMs	Group Description	Found in Sample: [S11] F11: Sample
	FALSE	39	1	6	6	7	[Master Protein] gene=LtaPh_3501800	High
		Checked	Confidence	Sequence	Modifications	# Protein Groups	# Proteins	# PSMs	Master Protein Accessions	# Missed Cleavages	Theo. MH+ [Da]	Found in Sample: [S11] F11: Sample	Confidence (by Search Engine): Sequest HT	XCorr (by Search Engine): Sequest HT
		FALSE	High	QAAILLAQGEAEAATLVGNAVK		1	1	2	GET92523.1	0	2138.18	High	High	5.2
		FALSE	High	RPEVSHRIGVMLAERAK		1	1	1	GET92523.1	2	1949.09	High	High	4.88
		FALSE	High	VLYQPNIENLHHIYR		1	1	1	GET92523.1	0	1909.01	High	High	2.98
		FALSE	High	HIGVNYAETVLPSLINEIIR		1	1	1	GET92523.1	0	2251.24	High	High	2.9
		FALSE	High	IGVMLAER		1	1	1	GET92523.1	0	888.497	High	High	2.05
		FALSE	High	TYGEGANFAIPFLETPVIFDIR		1	1	1	GET92523.1	0	2470.27	High	High	1.98
FALSE	Master Protein	GET87294.1	gene=LtaPh_1510481	29	7	9	7	244	27.3	8.24	24.6	7	other biological processes		other molecular function	Pf00578, Pf10417		A0A640KDZ8; GET87294.1		0	High	1
	Checked	Protein Group ID	# Proteins	# Unique Peptides	# Peptides	# PSMs	Group Description	Found in Sample: [S11] F11: Sample
	FALSE	23	3	7	7	9	[Master Protein] gene=LtaPh_1510481	High
		Checked	Confidence	Sequence	Modifications	# Protein Groups	# Proteins	# PSMs	Master Protein Accessions	# Missed Cleavages	Theo. MH+ [Da]	Found in Sample: [S11] F11: Sample	Confidence (by Search Engine): Sequest HT	XCorr (by Search Engine): Sequest HT
		FALSE	High	HGEVCPANWK	1xCarbamidomethyl [C5]	1	3	1	GET87294.1	0	1197.55	High	High	3.41
		FALSE	High	GGLGPMAIPMLADK		1	3	2	GET87294.1	0	1370.72	High	High	3.35
		FALSE	High	SIARAYGVLEEK		1	3	2	GET87294.1	1	1335.73	High	High	3.15
		FALSE	High	KGGLGPMAIPMLADK		1	3	1	GET87294.1	1	1498.81	High	High	2.91
		FALSE	High	GLFIIDPHGMVR		1	3	1	GET87294.1	0	1354.73	High	High	2.42
		FALSE	High	QITINDMPVGR		1	3	1	GET87294.1	0	1243.65	High	High	2.04
		FALSE	High	LLEAFQFVEK		1	3	1	GET87294.1	0	1223.67	High	High	1.95
FALSE	Master Protein	GET87290.1	gene=LtaPh_1510200	34	6	7	6	196	21.2	10.4	24.27	6	protein metabolism;other metabolic processes	translational apparatus	other molecular function	Pf01159		A0A640KC72; GET87290.1		0	High	1
	Checked	Protein Group ID	# Proteins	# Unique Peptides	# Peptides	# PSMs	Group Description	Found in Sample: [S11] F11: Sample
	FALSE	660	2	6	6	7	[Master Protein] gene=LtaPh_1510200	High
		Checked	Confidence	Sequence	Modifications	# Protein Groups	# Proteins	# PSMs	Master Protein Accessions	# Missed Cleavages	Theo. MH+ [Da]	Found in Sample: [S11] F11: Sample	Confidence (by Search Engine): Sequest HT	XCorr (by Search Engine): Sequest HT
		FALSE	High	VDISSVDTSSITPEVFQRPK		1	2	2	GET87290.1	0	2205.14	High	High	4.85
		FALSE	High	KIDAALIAAIK		1	2	1	GET87290.1	1	1126.72	High	High	4
		FALSE	High	AVVSDARAQLQK		1	2	1	GET87290.1	1	1285.72	High	High	3.41
		FALSE	High	IDAALIAAIK		1	2	1	GET87290.1	0	998.624	High	High	3.08
		FALSE	High	QLPNNGPLVVSGPMK		1	2	1	GET87290.1	0	1550.84	High	High	2.64
		FALSE	High	SPEYTTLRK		1	1	1	GET87290.1	1	1094.58	High	High	2.44
FALSE	Master Protein	GET89979.1	gene=LtaPh_2806300	2	6	7	6	4274	481.5	5.54	23.48	6	other biological processes	cytoskeleton;other cell component	cytoskeletal activity;other molecular function	Pf03028, Pf08393, Pf12774, Pf12775, Pf12777, Pf12780, Pf12781, Pf17852, Pf17857, Pf18198, Pf18199		A0A640KR86; GET89979.1		0	High	1
	Checked	Protein Group ID	# Proteins	# Unique Peptides	# Peptides	# PSMs	Group Description	Found in Sample: [S11] F11: Sample
	FALSE	756	1	6	6	7	[Master Protein] gene=LtaPh_2806300	High
		Checked	Confidence	Sequence	Modifications	# Protein Groups	# Proteins	# PSMs	Master Protein Accessions	# Missed Cleavages	Theo. MH+ [Da]	Found in Sample: [S11] F11: Sample	Confidence (by Search Engine): Sequest HT	XCorr (by Search Engine): Sequest HT
		FALSE	High	LAATEAELAVVTEALHATQATLDR		1	1	1	GET89979.1	0	2494.31	High	High	5.46
		FALSE	High	ADRLIFADVLSDK		1	1	2	GET89979.1	1	1462.79	High	High	3.45
		FALSE	High	DLFDSNEADTFPLAGEWR		1	1	1	GET89979.1	0	2082.94	High	High	3.44
		FALSE	High	ELYVEMPIILLDPIVNR		1	1	1	GET89979.1	0	2027.12	High	High	3.19
		FALSE	High	YLEPILNSEDIAMQLPR		1	1	1	GET89979.1	0	2002.03	High	High	2.77
		FALSE	High	INVAAVGPTGTGK		1	1	1	GET89979.1	0	1184.66	High	High	2.55
FALSE	Master Protein	GET87772.1	gene=LtaPh_1806551	43	7	7	7	214	24.6	9.55	23.36	7	protein metabolism;other metabolic processes	translational apparatus	nucleic acid binding activity;other molecular function	Pf00687		A0A640KEA7; GET87772.1		0	High	1
	Checked	Protein Group ID	# Proteins	# Unique Peptides	# Peptides	# PSMs	Group Description	Found in Sample: [S11] F11: Sample
	FALSE	174	2	7	7	7	[Master Protein] gene=LtaPh_1806551	High
		Checked	Confidence	Sequence	Modifications	# Protein Groups	# Proteins	# PSMs	Master Protein Accessions	# Missed Cleavages	Theo. MH+ [Da]	Found in Sample: [S11] F11: Sample	Confidence (by Search Engine): Sequest HT	XCorr (by Search Engine): Sequest HT
		FALSE	High	FPTVCSPSESLADK	1xCarbamidomethyl [C5]	1	2	1	GET87772.1	0	1537.72	High	High	4.55
		FALSE	High	LPNVCRPRMTVCLLCDLVHEDIAK	3xCarbamidomethyl [C5; C12; C15]	1	2	1	GET87772.1	1	2909.46	High	High	4.51
		FALSE	High	MTVCLLCDLVHEDIAK	2xCarbamidomethyl [C4; C7]	1	2	1	GET87772.1	0	1916.93	High	High	3.63
		FALSE	High	TVPRLVGPHMHRMGK		1	2	1	GET87772.1	2	1715.93	High	High	3.37
		FALSE	High	MSKIPPQTLMEAIQAVLK	1xMet-loss+Acetyl [N-Term]	1	1	1	GET87772.1	1	1909.08	High	High	3.24
		FALSE	High	EGVPTMNQEELK		1	2	1	GET87772.1	0	1374.66	High	High	2.04
		FALSE	High	ESIDLQVNLK		1	2	1	GET87772.1	0	1158.64	High	High	2.02
FALSE	Master Protein	GET88717.1	gene=LtaPh_2308300	13	7	8	7	758	86.3	9.61	23.27	7	other biological processes		cytoskeletal activity;other molecular function	Pf00225		A0A640KM08; GET88717.1		0	High	1
	Checked	Protein Group ID	# Proteins	# Unique Peptides	# Peptides	# PSMs	Group Description	Found in Sample: [S11] F11: Sample
	FALSE	308	1	7	7	8	[Master Protein] gene=LtaPh_2308300	High
		Checked	Confidence	Sequence	Modifications	# Protein Groups	# Proteins	# PSMs	Master Protein Accessions	# Missed Cleavages	Theo. MH+ [Da]	Found in Sample: [S11] F11: Sample	Confidence (by Search Engine): Sequest HT	XCorr (by Search Engine): Sequest HT
		FALSE	High	TQAGRINLVDLAGSERGGFQDYVK		1	1	1	GET88717.1	2	2594.33	High	High	4.43
		FALSE	High	IRQDPYSGPFVEGVTK		1	1	1	GET88717.1	1	1792.92	High	High	3.99
		FALSE	High	VRDLLDPALR		1	1	2	GET88717.1	1	1167.68	High	High	3.12
		FALSE	High	YEVENWTQCCTLLER	2xCarbamidomethyl [C9; C10]	1	1	1	GET88717.1	0	2000.88	High	High	2.58
		FALSE	High	TTMVATLSPLVK		1	1	1	GET88717.1	0	1260.72	High	High	2.51
		FALSE	High	ESAAINTSLLALR		1	1	1	GET88717.1	0	1358.76	High	High	2.43
		FALSE	High	VSNDIFIILK		1	1	1	GET88717.1	0	1161.69	High	High	2.25
FALSE	Master Protein	GET88273.1	gene=LtaPh_2103900	38	6	8	6	214	24.6	8.85	23.22	6				Pf05018		A0A640KF93; GET88273.1		0	High	1
	Checked	Protein Group ID	# Proteins	# Unique Peptides	# Peptides	# PSMs	Group Description	Found in Sample: [S11] F11: Sample
	FALSE	103	1	6	6	8	[Master Protein] gene=LtaPh_2103900	High
		Checked	Confidence	Sequence	Modifications	# Protein Groups	# Proteins	# PSMs	Master Protein Accessions	# Missed Cleavages	Theo. MH+ [Da]	Found in Sample: [S11] F11: Sample	Confidence (by Search Engine): Sequest HT	XCorr (by Search Engine): Sequest HT
		FALSE	High	LDEGWNQIQFNLSDFTR		1	1	1	GET88273.1	0	2082.99	High	High	3.83
		FALSE	High	LFLPITQQPPAAAGEQR		1	1	2	GET88273.1	0	1837	High	High	3.78
		FALSE	High	RAYGTNYVETLR		1	1	1	GET88273.1	1	1442.74	High	High	2.82
		FALSE	High	DVEAADVPQAASVAQ		1	1	1	GET88273.1	0	1470.71	High	High	2.8
		FALSE	High	VKPFICTMPMR	1xCarbamidomethyl [C6]	1	1	2	GET88273.1	0	1379.7	High	High	2.77
		FALSE	High	LPFLVMIIK		1	1	1	GET88273.1	0	1073.68	High	High	2.17
FALSE	Master Protein	GET90347.1	gene=LtaPh_2909000	20	5	7	5	302	33.9	9.6	23.17	5				Pf00505		A0A640KS35; GET90347.1		0	High	1
	Checked	Protein Group ID	# Proteins	# Unique Peptides	# Peptides	# PSMs	Group Description	Found in Sample: [S11] F11: Sample
	FALSE	305	1	5	5	7	[Master Protein] gene=LtaPh_2909000	High
		Checked	Confidence	Sequence	Modifications	# Protein Groups	# Proteins	# PSMs	Master Protein Accessions	# Missed Cleavages	Theo. MH+ [Da]	Found in Sample: [S11] F11: Sample	Confidence (by Search Engine): Sequest HT	XCorr (by Search Engine): Sequest HT
		FALSE	High	MDFTPLTAEVDRLVAK		1	1	2	GET90347.1	1	1805.95	High	High	4.36
		FALSE	High	GALSPYIIFVNENREK		1	1	1	GET90347.1	1	1849.98	High	High	3.79
		FALSE	High	LMTTPEIQRELAK		1	1	2	GET90347.1	1	1529.84	High	High	3.52
		FALSE	High	SMLEIMHDVGLSTLSK		1	1	1	GET90347.1	0	1760.89	High	High	3.17
		FALSE	High	GALSPYIIFVNENR		1	1	1	GET90347.1	0	1592.84	High	High	3.07
FALSE	Master Protein	GET90122.1	gene=LtaPh_2820400	12	6	8	6	752	81.2	8.47	22.96	6				Pf13516		A0A640KKW0; GET90122.1		0	High	1
	Checked	Protein Group ID	# Proteins	# Unique Peptides	# Peptides	# PSMs	Group Description	Found in Sample: [S11] F11: Sample
	FALSE	370	1	6	6	8	[Master Protein] gene=LtaPh_2820400	High
		Checked	Confidence	Sequence	Modifications	# Protein Groups	# Proteins	# PSMs	Master Protein Accessions	# Missed Cleavages	Theo. MH+ [Da]	Found in Sample: [S11] F11: Sample	Confidence (by Search Engine): Sequest HT	XCorr (by Search Engine): Sequest HT
		FALSE	High	REHAQVCDAFVQALDRDAK	1xCarbamidomethyl [C7]	1	1	1	GET90122.1	2	2229.08	High	High	4.74
		FALSE	High	IGCDAASYLGQALRAAPK	1xCarbamidomethyl [C3]	1	1	1	GET90122.1	1	1861.96	High	High	4.07
		FALSE	High	STLALVQDVLEK		1	1	2	GET90122.1	0	1315.75	High	High	2.84
		FALSE	High	SVPHAACLSTLDLTANR	1xCarbamidomethyl [C7]	1	1	1	GET90122.1	0	1825.92	High	High	2.65
		FALSE	High	AIIQSLHGSIK		1	1	2	GET90122.1	0	1166.69	High	High	2.4
		FALSE	High	VLDLSENNITK		1	1	1	GET90122.1	0	1245.67	High	High	1.94
FALSE	Master Protein	GET92099.1	gene=LtaPh_3401400	42	6	7	6	218	24.5	7.3	22.79	6	other metabolic processes		kinase activity;other molecular function	Pf00406, Pf05191		A0A640KX64; GET92099.1		0	High	1
	Checked	Protein Group ID	# Proteins	# Unique Peptides	# Peptides	# PSMs	Group Description	Found in Sample: [S11] F11: Sample
	FALSE	60	1	6	6	7	[Master Protein] gene=LtaPh_3401400	High
		Checked	Confidence	Sequence	Modifications	# Protein Groups	# Proteins	# PSMs	Master Protein Accessions	# Missed Cleavages	Theo. MH+ [Da]	Found in Sample: [S11] F11: Sample	Confidence (by Search Engine): Sequest HT	XCorr (by Search Engine): Sequest HT
		FALSE	High	NPECRYGYILDGYPRTLK	1xCarbamidomethyl [C4]	1	1	1	GET92099.1	2	2215.1	High	High	4.12
		FALSE	High	DGVYSMINANETIDEVRK		1	1	1	GET92099.1	1	2053.99	High	High	3.79
		FALSE	High	SSGRTYHEVFRPPK		1	1	1	GET92099.1	1	1660.86	High	High	3.41
		FALSE	High	SIAALLDPIAIATGLK		1	1	1	GET92099.1	0	1566.95	High	High	3.39
		FALSE	High	VIEFSVPDEVILER		1	1	1	GET92099.1	0	1644.88	High	High	2.95
		FALSE	High	NETRPLAEYFTK		1	1	2	GET92099.1	0	1468.74	High	High	2.59
FALSE	Master Protein	GET89691.1	gene=LtaPh_2704871	17	7	8	5	2572	292.8	5.26	22.69	7	protein metabolism		other molecular function	Pf00648		A0A640KKD1; GET89691.1		0	High	1
	Checked	Protein Group ID	# Proteins	# Unique Peptides	# Peptides	# PSMs	Group Description	Found in Sample: [S11] F11: Sample
	FALSE	392	2	5	7	8	[Master Protein] gene=LtaPh_2704871	High
		Checked	Confidence	Sequence	Modifications	# Protein Groups	# Proteins	# PSMs	Master Protein Accessions	# Missed Cleavages	Theo. MH+ [Da]	Found in Sample: [S11] F11: Sample	Confidence (by Search Engine): Sequest HT	XCorr (by Search Engine): Sequest HT
		FALSE	High	VEIDDRIPMVK		2	3	1	GET89691.1; GET89694.1	1	1314.71	High	High	3.19
		FALSE	High	VLDPKPEGVPLR		1	2	1	GET89691.1	0	1319.77	High	High	3.1
		FALSE	High	SVPLDEDAGFAALEDEWRDLTQDPQR		1	2	1	GET89691.1	1	2973.39	High	High	3.07
		FALSE	High	SVPLDEDAGFAALEDEWR		1	2	2	GET89691.1	0	2019.93	High	High	3.06
		FALSE	High	DLENRMNDRAHELASEK		1	2	1	GET89691.1	2	2027.96	High	High	3.04
		FALSE	High	TLYPAGVNEPLLPEVFSR		2	2	1	GET89691.1; GET89694.1	0	2002.06	High	High	2.45
		FALSE	High	ALSELPLDTDPIIAR		1	1	1	GET89691.1	0	1623.9	High	High	2.38
FALSE	Master Protein	GET87407.1	gene=LtaPh_1605300	21	5	6	5	344	37.5	9.51	22.43	5	other metabolic processes		other molecular function	Pf00156, Pf00215		A0A640KI23; GET87407.1		0	High	1
	Checked	Protein Group ID	# Proteins	# Unique Peptides	# Peptides	# PSMs	Group Description	Found in Sample: [S11] F11: Sample
	FALSE	234	1	5	5	6	[Master Protein] gene=LtaPh_1605300	High
		Checked	Confidence	Sequence	Modifications	# Protein Groups	# Proteins	# PSMs	Master Protein Accessions	# Missed Cleavages	Theo. MH+ [Da]	Found in Sample: [S11] F11: Sample	Confidence (by Search Engine): Sequest HT	XCorr (by Search Engine): Sequest HT
		FALSE	High	SNAITSQQEAEVRSFLSQWK		1	1	1	GET87407.1	1	2309.15	High	High	4.68
		FALSE	High	KGDRVVIIDDLVSTGETK		1	1	1	GET87407.1	2	1945.06	High	High	4.19
		FALSE	High	SAGLEVVSIVVLVDRDMGAK		1	1	1	GET87407.1	1	2058.13	High	High	4.12
		FALSE	High	ELCEEINTIRFAK	1xCarbamidomethyl [C3]	1	1	2	GET87407.1	1	1622.82	High	High	3.88
		FALSE	High	GDRVVIIDDLVSTGETK		1	1	1	GET87407.1	1	1816.97	High	High	2.45
FALSE	Master Protein	GET92556.1	gene=LtaPh_3505931	26	6	6	6	343	38.6	9.96	21.8	6	protein metabolism;other metabolic processes	cytosol;translational apparatus	other molecular function	Pf01015		A0A640KSF9; GET92556.1		0	High	1
	Checked	Protein Group ID	# Proteins	# Unique Peptides	# Peptides	# PSMs	Group Description	Found in Sample: [S11] F11: Sample
	FALSE	875	2	6	6	6	[Master Protein] gene=LtaPh_3505931	High
		Checked	Confidence	Sequence	Modifications	# Protein Groups	# Proteins	# PSMs	Master Protein Accessions	# Missed Cleavages	Theo. MH+ [Da]	Found in Sample: [S11] F11: Sample	Confidence (by Search Engine): Sequest HT	XCorr (by Search Engine): Sequest HT
		FALSE	High	VFEANLADLNQSAGEEEAYRK		1	2	1	GET92556.1	1	2354.13	High	High	6.21
		FALSE	High	NLLTQFHSMEVTTDK		1	2	1	GET92556.1	0	1763.86	High	High	3.87
		FALSE	High	GRVFEANLADLNQSAGEEEAYRK		1	2	1	GET92556.1	2	2567.25	High	High	3.85
		FALSE	High	FDAQALLSAHGAIPASVEAEQREVEEAVEAAPAAEK		1	2	1	GET92556.1	1	3704.84	High	High	3.1
		FALSE	High	NVLSDVLVR		1	2	1	GET92556.1	0	1014.59	High	High	2.79
		FALSE	High	MASLLRK		1	2	1	GET92556.1	1	818.492	High	High	1.97
FALSE	Master Protein	GET87891.1	gene=LtaPh_1900300	25	6	7	6	260	28.2	9.88	21.77	6	protein metabolism;other metabolic processes	translational apparatus	nucleic acid binding activity;other molecular function	Pf00333, Pf03719		A0A640KFD5; GET87891.1		0	High	1
	Checked	Protein Group ID	# Proteins	# Unique Peptides	# Peptides	# PSMs	Group Description	Found in Sample: [S11] F11: Sample
	FALSE	399	2	6	6	7	[Master Protein] gene=LtaPh_1900300	High
		Checked	Confidence	Sequence	Modifications	# Protein Groups	# Proteins	# PSMs	Master Protein Accessions	# Missed Cleavages	Theo. MH+ [Da]	Found in Sample: [S11] F11: Sample	Confidence (by Search Engine): Sequest HT	XCorr (by Search Engine): Sequest HT
		FALSE	High	ILEFAGVEDVYTSSRGK		1	2	1	GET87891.1	1	1870.95	High	High	4.42
		FALSE	High	EHQIIDTLIAEGRLRDEMMK		1	2	1	GET87891.1	2	2398.22	High	High	3.69
		FALSE	High	EHQIIDTLIAEGR		1	2	2	GET87891.1	0	1494.79	High	High	3.38
		FALSE	High	VTSLEEIFLFSMPIK		1	2	1	GET87891.1	0	1753.94	High	High	3.11
		FALSE	High	LNIVPVRRGYWGNK		1	2	1	GET87891.1	2	1671.94	High	High	2.3
		FALSE	High	LNIVPVRR		1	2	1	GET87891.1	1	966.621	High	High	2.07
FALSE	Master Protein	GET89065.1	gene=LtaPh_2422751	22	6	6	6	501	55.2	6.8	21.29	6			other molecular function	Pf01154		A0A640KJ71; GET89065.1		0	High	1
	Checked	Protein Group ID	# Proteins	# Unique Peptides	# Peptides	# PSMs	Group Description	Found in Sample: [S11] F11: Sample
	FALSE	722	1	6	6	6	[Master Protein] gene=LtaPh_2422751	High
		Checked	Confidence	Sequence	Modifications	# Protein Groups	# Proteins	# PSMs	Master Protein Accessions	# Missed Cleavages	Theo. MH+ [Da]	Found in Sample: [S11] F11: Sample	Confidence (by Search Engine): Sequest HT	XCorr (by Search Engine): Sequest HT
		FALSE	High	HACLAGVYAMESATRFVSADGK	1xCarbamidomethyl [C3]	1	1	1	GET89065.1	1	2341.11	High	High	5.64
		FALSE	High	ELDVNPHYFQQIESGSEPK		1	1	1	GET89065.1	0	2217.05	High	High	3.85
		FALSE	High	IGFLGLGTESSSDNSAGAIIVK		1	1	1	GET89065.1	0	2136.12	High	High	3.6
		FALSE	High	MEFVVDHLGSR		1	1	1	GET89065.1	0	1289.63	High	High	3.13
		FALSE	High	NEAAFQDVGIEYYR		1	1	1	GET89065.1	0	1674.78	High	High	2.62
		FALSE	High	GLRAMNMPAISRHCEVPEFK	1xCarbamidomethyl [C14]	1	1	1	GET89065.1	2	2343.15	High	High	2.45
FALSE	Master Protein	GET90541.1	gene=LtaPh_2926751	23	5	7	5	220	24.7	11.09	21.19	5	protein metabolism;other metabolic processes	translational apparatus	other molecular function	Pf01294		A0A640KLE2; GET90541.1		0	High	1
	Checked	Protein Group ID	# Proteins	# Unique Peptides	# Peptides	# PSMs	Group Description	Found in Sample: [S11] F11: Sample
	FALSE	145	1	5	5	7	[Master Protein] gene=LtaPh_2926751	High
		Checked	Confidence	Sequence	Modifications	# Protein Groups	# Proteins	# PSMs	Master Protein Accessions	# Missed Cleavages	Theo. MH+ [Da]	Found in Sample: [S11] F11: Sample	Confidence (by Search Engine): Sequest HT	XCorr (by Search Engine): Sequest HT
		FALSE	High	SRFGDAAVGAVVYPSAEAPRPVSAK		1	1	1	GET90541.1	1	2502.31	High	High	3.77
		FALSE	High	FGDAAVGAVVYPSAEAPRPVSAK		1	1	2	GET90541.1	0	2259.18	High	High	3.54
		FALSE	High	ALRPQVNCPTVRHNMK	1xCarbamidomethyl [C8]	1	1	1	GET90541.1	1	1921	High	High	3.44
		FALSE	High	ALRPQVNCPTVR	1xCarbamidomethyl [C8]	1	1	2	GET90541.1	0	1410.76	High	High	3.14
		FALSE	High	LVLFPMNHK		1	1	1	GET90541.1	0	1098.61	High	High	2.07
FALSE	Master Protein	GET89163.1	gene=LtaPh_2507700	34	4	5	4	280	31.9	5.82	21.18	4						A0A640KHY1; GET89163.1		0	High	1
	Checked	Protein Group ID	# Proteins	# Unique Peptides	# Peptides	# PSMs	Group Description	Found in Sample: [S11] F11: Sample
	FALSE	753	1	4	4	5	[Master Protein] gene=LtaPh_2507700	High
		Checked	Confidence	Sequence	Modifications	# Protein Groups	# Proteins	# PSMs	Master Protein Accessions	# Missed Cleavages	Theo. MH+ [Da]	Found in Sample: [S11] F11: Sample	Confidence (by Search Engine): Sequest HT	XCorr (by Search Engine): Sequest HT
		FALSE	High	VRPEGTYYDLFYGDGTQVIFSPPPDNK		1	1	1	GET89163.1	0	3075.47	High	High	5.36
		FALSE	High	DIIAMEQSLFSEAPSYITNYIATQRTETDAWNK		1	1	2	GET89163.1	1	3806.82	High	High	4.74
		FALSE	High	DLQVAVSAVDDAAEEK		1	1	1	GET89163.1	0	1659.81	High	High	4.05
		FALSE	High	ECGPATTYDDLSNPHVFK	1xCarbamidomethyl [C2]	1	1	1	GET89163.1	0	2050.92	High	High	2.63
FALSE	Master Protein	GET87241.1	gene=LtaPh_1505200	13	6	6	6	675	75.4	8.57	21.05	6	cell organization and biogenesis;other biological processes	other cell component				A0A640KDI0; GET87241.1		0	High	1
	Checked	Protein Group ID	# Proteins	# Unique Peptides	# Peptides	# PSMs	Group Description	Found in Sample: [S11] F11: Sample
	FALSE	227	1	6	6	6	[Master Protein] gene=LtaPh_1505200	High
		Checked	Confidence	Sequence	Modifications	# Protein Groups	# Proteins	# PSMs	Master Protein Accessions	# Missed Cleavages	Theo. MH+ [Da]	Found in Sample: [S11] F11: Sample	Confidence (by Search Engine): Sequest HT	XCorr (by Search Engine): Sequest HT
		FALSE	High	NAAGVVGGADTIDYGLLADR		1	1	1	GET87241.1	0	1947.98	High	High	4.66
		FALSE	High	NAAGVVGGADTIDYGLLADRR		1	1	1	GET87241.1	1	2104.08	High	High	3.88
		FALSE	High	TTAAELETSMEQLEK		1	1	1	GET87241.1	0	1680.8	High	High	3.77
		FALSE	High	LQLEQAGFNTQVSSTEQALQCADK	1xCarbamidomethyl [C21]	1	1	1	GET87241.1	0	2666.27	High	High	3.3
		FALSE	High	LRDVTMGTNVVDVLEK		1	1	1	GET87241.1	1	1788.95	High	High	3.02
		FALSE	High	ELGELVAVWK		1	1	1	GET87241.1	0	1143.64	High	High	2.41
FALSE	Master Protein	GET93613.1	gene=LtaPh_3652700	13	6	6	6	722	81.6	6.37	21.02	6	other biological processes	other membranes	cytoskeletal activity;other molecular function	Pf00225		A0A640KVE2; GET93613.1		0	High	1
	Checked	Protein Group ID	# Proteins	# Unique Peptides	# Peptides	# PSMs	Group Description	Found in Sample: [S11] F11: Sample
	FALSE	705	1	6	6	6	[Master Protein] gene=LtaPh_3652700	High
		Checked	Confidence	Sequence	Modifications	# Protein Groups	# Proteins	# PSMs	Master Protein Accessions	# Missed Cleavages	Theo. MH+ [Da]	Found in Sample: [S11] F11: Sample	Confidence (by Search Engine): Sequest HT	XCorr (by Search Engine): Sequest HT
		FALSE	High	AAAPSHERAELEEEIAMYEK		1	1	1	GET93613.1	1	2274.07	High	High	4.7
		FALSE	High	FTETFEFEDPENIDQSVSK		1	1	1	GET93613.1	0	2262.01	High	High	4.46
		FALSE	High	IEEQMRAIQADYDIAYK		1	1	1	GET93613.1	1	2057	High	High	3.29
		FALSE	High	TRADAVETMLK		1	1	1	GET93613.1	1	1234.65	High	High	2.93
		FALSE	High	VCPEGNVIPRGVLK	1xCarbamidomethyl [C2]	1	1	1	GET93613.1	1	1537.85	High	High	2.86
		FALSE	High	THDALSVVQNELNTR		1	1	1	GET93613.1	0	1696.86	High	High	2.78
FALSE	Master Protein	GET93436.1	gene=LtaPh_3635700	13	6	6	6	1012	114.7	6.83	21	6	other metabolic processes		other molecular function	Pf00676, Pf02779, Pf16078, Pf16870		A0A640KV29; GET93436.1		0	High	1
	Checked	Protein Group ID	# Proteins	# Unique Peptides	# Peptides	# PSMs	Group Description	Found in Sample: [S11] F11: Sample
	FALSE	74	1	6	6	6	[Master Protein] gene=LtaPh_3635700	High
		Checked	Confidence	Sequence	Modifications	# Protein Groups	# Proteins	# PSMs	Master Protein Accessions	# Missed Cleavages	Theo. MH+ [Da]	Found in Sample: [S11] F11: Sample	Confidence (by Search Engine): Sequest HT	XCorr (by Search Engine): Sequest HT
		FALSE	High	NETIETGEGIEWGTAEALAVGSLLLEGHQVR		1	1	1	GET93436.1	0	3279.65	High	High	4.82
		FALSE	High	TEMMYNPSHLEAVNPFVQGYTRAMQVSLGEK		1	1	1	GET93436.1	1	3527.68	High	High	4.24
		FALSE	High	YGSYQEAATQVNYAEYLK		1	1	1	GET93436.1	0	2097.98	High	High	3.15
		FALSE	High	RYTETLIAQGVVTPQQSTQK		1	1	1	GET93436.1	1	2248.19	High	High	3.02
		FALSE	High	DLSDYDHALLDTPIR		1	1	1	GET93436.1	0	1743.85	High	High	2.95
		FALSE	High	DPASVDASWAELFSR		1	1	1	GET93436.1	0	1650.78	High	High	2.82
FALSE	Master Protein	GET85522.1	gene=LtaPh_0301900	15	6	8	6	560	61.8	8.09	20.7	6	other metabolic processes		other molecular function	Pf00171		A0A640K7W6; GET85522.1		0	High	1
	Checked	Protein Group ID	# Proteins	# Unique Peptides	# Peptides	# PSMs	Group Description	Found in Sample: [S11] F11: Sample
	FALSE	772	1	6	6	8	[Master Protein] gene=LtaPh_0301900	High
		Checked	Confidence	Sequence	Modifications	# Protein Groups	# Proteins	# PSMs	Master Protein Accessions	# Missed Cleavages	Theo. MH+ [Da]	Found in Sample: [S11] F11: Sample	Confidence (by Search Engine): Sequest HT	XCorr (by Search Engine): Sequest HT
		FALSE	High	SFMCAVIDETSFNK	1xCarbamidomethyl [C4]	1	1	2	GET85522.1	0	1648.73	High	High	2.99
		FALSE	High	ADASNYEIVVGGK		1	1	1	GET85522.1	0	1322.66	High	High	2.9
		FALSE	High	TRGYFVEPTIIESK		1	1	2	GET85522.1	1	1639.87	High	High	2.64
		FALSE	High	NPWQAEIDCVAEACDFIR	2xCarbamidomethyl [C9; C14]	1	1	1	GET85522.1	0	2193.97	High	High	2.61
		FALSE	High	DFHLVHPSADIK		1	1	1	GET85522.1	0	1378.71	High	High	2.51
		FALSE	High	AIMPSDHQVQIAK		1	1	1	GET85522.1	0	1437.75	High	High	2.51
FALSE	Master Protein	GET87131.1	gene=LtaPh_1410000	41	6	6	6	314	35.5	9.11	20.18	6						A0A640KD70; GET87131.1		0	High	1
	Checked	Protein Group ID	# Proteins	# Unique Peptides	# Peptides	# PSMs	Group Description	Found in Sample: [S11] F11: Sample
	FALSE	788	1	6	6	6	[Master Protein] gene=LtaPh_1410000	High
		Checked	Confidence	Sequence	Modifications	# Protein Groups	# Proteins	# PSMs	Master Protein Accessions	# Missed Cleavages	Theo. MH+ [Da]	Found in Sample: [S11] F11: Sample	Confidence (by Search Engine): Sequest HT	XCorr (by Search Engine): Sequest HT
		FALSE	High	AGGQFQYEYAGGGPYAAPIEPQHLNK		1	1	1	GET87131.1	0	2763.32	High	High	4.31
		FALSE	High	RSDGDRMDFALGR		1	1	1	GET87131.1	2	1495.71	High	High	3.59
		FALSE	High	GAGLDLTENNLPSLK		1	1	1	GET87131.1	0	1541.82	High	High	3.23
		FALSE	High	TYGPFRAGKPDHLHIGGDVEWIPDPYDK		1	1	1	GET87131.1	1	3180.55	High	High	3.17
		FALSE	High	RSLFSEYPYMPEGDGDGTGPSPRTGVMK		1	1	1	GET87131.1	2	3031.39	High	High	3.02
		FALSE	High	WSMPVHAPWSTGLATSEAR		1	1	1	GET87131.1	0	2084	High	High	2.86
FALSE	Master Protein	GET93741.1	gene=LtaPh_3665800	12	5	6	5	741	83.9	6.77	19.68	5				Pf06565		A0A640KWZ4; GET93741.1		0	High	1
	Checked	Protein Group ID	# Proteins	# Unique Peptides	# Peptides	# PSMs	Group Description	Found in Sample: [S11] F11: Sample
	FALSE	88	1	5	5	6	[Master Protein] gene=LtaPh_3665800	High
		Checked	Confidence	Sequence	Modifications	# Protein Groups	# Proteins	# PSMs	Master Protein Accessions	# Missed Cleavages	Theo. MH+ [Da]	Found in Sample: [S11] F11: Sample	Confidence (by Search Engine): Sequest HT	XCorr (by Search Engine): Sequest HT
		FALSE	High	VGNIVRLDGVDYLLK		1	1	1	GET93741.1	1	1673.96	High	High	3.91
		FALSE	High	RFGASTMVFSDSAGEK		1	1	1	GET93741.1	1	1689.79	High	High	3.69
		FALSE	High	GIPQPAVAVPLCEEDEITVGK	1xCarbamidomethyl [C12]	1	1	2	GET93741.1	0	2222.14	High	High	3.25
		FALSE	High	GLEYNLVDCDAFTR	1xCarbamidomethyl [C9]	1	1	1	GET93741.1	0	1672.76	High	High	3
		FALSE	High	AVLLSPETLNQPQGPPPACVR	1xCarbamidomethyl [C19]	1	1	1	GET93741.1	0	2244.18	High	High	2.86
FALSE	Master Protein	GET90395.1	gene=LtaPh_2912561	15	4	6	4	427	47.1	11.56	19.49	4	protein metabolism;other metabolic processes	translational apparatus	other molecular function	Pf00573, Pf14374		A0A640KLM9; GET90395.1		0	High	1
	Checked	Protein Group ID	# Proteins	# Unique Peptides	# Peptides	# PSMs	Group Description	Found in Sample: [S11] F11: Sample
	FALSE	395	3	4	4	6	[Master Protein] gene=LtaPh_2912561	High
		Checked	Confidence	Sequence	Modifications	# Protein Groups	# Proteins	# PSMs	Master Protein Accessions	# Missed Cleavages	Theo. MH+ [Da]	Found in Sample: [S11] F11: Sample	Confidence (by Search Engine): Sequest HT	XCorr (by Search Engine): Sequest HT
		FALSE	High	IDNVPEVPLVVEDSIQGYEK		1	3	3	GET90395.1	0	2243.14	High	High	4.9
		FALSE	High	LSGMNHSAHSWGTGR		1	3	1	GET90395.1	0	1597.73	High	High	3.43
		FALSE	High	GFTLPAPMLTNTDVTR		1	3	1	GET90395.1	0	1733.89	High	High	2.64
		FALSE	High	IFGTFTEASAVK		1	3	1	GET90395.1	0	1270.67	High	High	1.96
FALSE	Master Protein	GET89288.1	gene=LtaPh_2519101	15	6	6	6	709	77.5	4.83	19.38	6						A0A640KJ00; GET89288.1		0	High	1
	Checked	Protein Group ID	# Proteins	# Unique Peptides	# Peptides	# PSMs	Group Description	Found in Sample: [S11] F11: Sample
	FALSE	578	1	6	6	6	[Master Protein] gene=LtaPh_2519101	High
		Checked	Confidence	Sequence	Modifications	# Protein Groups	# Proteins	# PSMs	Master Protein Accessions	# Missed Cleavages	Theo. MH+ [Da]	Found in Sample: [S11] F11: Sample	Confidence (by Search Engine): Sequest HT	XCorr (by Search Engine): Sequest HT
		FALSE	High	SNVVDDEYDADNFEDELASK		1	1	1	GET89288.1	0	2274.95	High	High	4.1
		FALSE	High	SASPGATADSQLIGFSTLPR		1	1	1	GET89288.1	0	1976.01	High	High	3.88
		FALSE	High	SNVVDDEYDADNFEDELASKK		1	1	1	GET89288.1	1	2403.05	High	High	3.4
		FALSE	High	VIPPYNDLEDPHLVPYWAR		1	1	1	GET89288.1	0	2294.16	High	High	3.1
		FALSE	High	ALPSIQGHRPTSVEHSHSYSRPSTR		1	1	1	GET89288.1	0	2787.4	High	High	2.81
		FALSE	High	SSSAAAYLIPREEDGDTENLPK		1	1	1	GET89288.1	1	2363.14	High	High	2.09
FALSE	Master Protein	GET88086.1	gene=LtaPh_2002800	23	6	6	6	370	41.5	8.53	19.34	6				Pf13864		A0A640KEG0; GET88086.1		0	High	1
	Checked	Protein Group ID	# Proteins	# Unique Peptides	# Peptides	# PSMs	Group Description	Found in Sample: [S11] F11: Sample
	FALSE	106	1	6	6	6	[Master Protein] gene=LtaPh_2002800	High
		Checked	Confidence	Sequence	Modifications	# Protein Groups	# Proteins	# PSMs	Master Protein Accessions	# Missed Cleavages	Theo. MH+ [Da]	Found in Sample: [S11] F11: Sample	Confidence (by Search Engine): Sequest HT	XCorr (by Search Engine): Sequest HT
		FALSE	High	VYRKPPVDNSTPFSQGLK		1	1	1	GET88086.1	1	2033.08	High	High	4.42
		FALSE	High	NFVASNIVEISNMVPK		1	1	1	GET88086.1	0	1761.92	High	High	4.13
		FALSE	High	HMAEPGKPSYSTFFEK		1	1	1	GET88086.1	0	1855.87	High	High	3.42
		FALSE	High	YIYLLPREEQDK		1	1	1	GET88086.1	1	1566.82	High	High	2.59
		FALSE	High	SFGETPAYIPRVK		1	1	1	GET88086.1	1	1464.78	High	High	2.41
		FALSE	High	TVADIEVALRK		1	1	1	GET88086.1	1	1214.71	High	High	2.38
FALSE	Master Protein	GET90039.1	gene=LtaPh_2812600	37	4	5	4	226	24.4	6.29	19.3	4						A0A640KRE6; GET90039.1		0	High	1
	Checked	Protein Group ID	# Proteins	# Unique Peptides	# Peptides	# PSMs	Group Description	Found in Sample: [S11] F11: Sample
	FALSE	885	1	4	4	5	[Master Protein] gene=LtaPh_2812600	High
		Checked	Confidence	Sequence	Modifications	# Protein Groups	# Proteins	# PSMs	Master Protein Accessions	# Missed Cleavages	Theo. MH+ [Da]	Found in Sample: [S11] F11: Sample	Confidence (by Search Engine): Sequest HT	XCorr (by Search Engine): Sequest HT
		FALSE	High	SRYGTTILAADQAAALDATADSK		1	1	1	GET90039.1	1	2310.16	High	High	5.42
		FALSE	High	LAPAYESTCHYQLR	1xCarbamidomethyl [C9]	1	1	2	GET90039.1	0	1708.81	High	High	4.4
		FALSE	High	MAGMDADGQGFDGEATALEHISFDVSQPERR		1	1	1	GET90039.1	1	3337.48	High	High	3.4
		FALSE	High	DPWTAPNAVDSTLLR		1	1	1	GET90039.1	0	1655.84	High	High	3.18
FALSE	Master Protein	GET92089.1	gene=LtaPh_3400400	22	4	6	4	306	33.7	9.33	19.1	4			other molecular function	Pf00106		A0A640KX55; GET92089.1		0	High	1
	Checked	Protein Group ID	# Proteins	# Unique Peptides	# Peptides	# PSMs	Group Description	Found in Sample: [S11] F11: Sample
	FALSE	759	1	4	4	6	[Master Protein] gene=LtaPh_3400400	High
		Checked	Confidence	Sequence	Modifications	# Protein Groups	# Proteins	# PSMs	Master Protein Accessions	# Missed Cleavages	Theo. MH+ [Da]	Found in Sample: [S11] F11: Sample	Confidence (by Search Engine): Sequest HT	XCorr (by Search Engine): Sequest HT
		FALSE	High	AISFDFATATPQQYDEMFK		1	1	2	GET92089.1	0	2210.01	High	High	3.92
		FALSE	High	LGSVPQTPGHSNHAVLEAIIK		1	1	2	GET92089.1	0	2168.18	High	High	3.71
		FALSE	High	EFGIDVLSVSPNMVVSK		1	1	1	GET92089.1	0	1820.95	High	High	3.23
		FALSE	High	TNYLTSLNMK		1	1	1	GET92089.1	0	1184.6	High	High	2.36
FALSE	Master Protein	GET91485.1	gene=LtaPh_3216000	10	6	6	6	725	79.1	8.24	18.96	6	protein metabolism	other membranes	other molecular function	Pf00004, Pf01434		A0A640KQT8; GET91485.1		0	High	1
	Checked	Protein Group ID	# Proteins	# Unique Peptides	# Peptides	# PSMs	Group Description	Found in Sample: [S11] F11: Sample
	FALSE	569	1	6	6	6	[Master Protein] gene=LtaPh_3216000	High
		Checked	Confidence	Sequence	Modifications	# Protein Groups	# Proteins	# PSMs	Master Protein Accessions	# Missed Cleavages	Theo. MH+ [Da]	Found in Sample: [S11] F11: Sample	Confidence (by Search Engine): Sequest HT	XCorr (by Search Engine): Sequest HT
		FALSE	High	EAIVVIAATNYPEAIDK		1	1	1	GET91485.1	0	1816.97	High	High	3.61
		FALSE	High	EVVPLEVLQDSIDDVLIGK		1	1	1	GET91485.1	0	2081.14	High	High	3.55
		FALSE	High	TDIASILGARPVLK		1	1	1	GET91485.1	0	1453.87	High	High	3.51
		FALSE	High	TINQLLAELDGLTSK		1	1	1	GET91485.1	0	1615.89	High	High	3.22
		FALSE	High	EVVPLEVLQDSIDDVLIGKK		1	1	1	GET91485.1	1	2209.23	High	High	2.69
		FALSE	High	LAELLLGK		1	1	1	GET91485.1	0	856.55	High	High	2.38
FALSE	Master Protein	GET89373.1	gene=LtaPh_2601621	24	4	6	4	240	27.5	10.64	18.77	4	RNA metabolism OR transcription;other metabolic processes	cytosol;translational apparatus	other molecular function	Pf00327, Pf08079		A0A640KII0; GET89373.1		0	High	1
	Checked	Protein Group ID	# Proteins	# Unique Peptides	# Peptides	# PSMs	Group Description	Found in Sample: [S11] F11: Sample
	FALSE	394	1	4	4	6	[Master Protein] gene=LtaPh_2601621	High
		Checked	Confidence	Sequence	Modifications	# Protein Groups	# Proteins	# PSMs	Master Protein Accessions	# Missed Cleavages	Theo. MH+ [Da]	Found in Sample: [S11] F11: Sample	Confidence (by Search Engine): Sequest HT	XCorr (by Search Engine): Sequest HT
		FALSE	High	YNNADIVCAEDMVNQIYTCGK	2xCarbamidomethyl [C8; C19]	1	1	3	GET89373.1	0	2478.07	High	High	4.13
		FALSE	High	HFRTVTHGLWPFK		1	1	1	GET89373.1	1	1625.87	High	High	2.77
		FALSE	High	VAVVTRIRGIAK		1	1	1	GET89373.1	2	1282.83	High	High	2.56
		FALSE	High	MPAVPAPESAIK	1xMet-loss [N-Term]	1	1	1	GET89373.1	0	1079.61	High	High	2.23
FALSE	Master Protein	GET85888.1	gene=LtaPh_0602400	34	7	7	7	312	34.7	8.82	18.75	7						A0A640K9D8; GET85888.1		0	High	1
	Checked	Protein Group ID	# Proteins	# Unique Peptides	# Peptides	# PSMs	Group Description	Found in Sample: [S11] F11: Sample
	FALSE	241	1	7	7	7	[Master Protein] gene=LtaPh_0602400	High
		Checked	Confidence	Sequence	Modifications	# Protein Groups	# Proteins	# PSMs	Master Protein Accessions	# Missed Cleavages	Theo. MH+ [Da]	Found in Sample: [S11] F11: Sample	Confidence (by Search Engine): Sequest HT	XCorr (by Search Engine): Sequest HT
		FALSE	High	EPSSAAVPTSYAVLSLPSK		1	1	1	GET85888.1	0	1904	High	High	3.72
		FALSE	High	HCHCNEVFQLGDHTMDFACEGTMVDHR	3xCarbamidomethyl [C2; C4; C19]	1	1	1	GET85888.1	0	3303.33	High	High	2.89
		FALSE	High	TFSLPVGCTYK	1xCarbamidomethyl [C8]	1	1	1	GET85888.1	0	1272.63	High	High	2.85
		FALSE	High	SYLRPEEVTGTSHASR		1	1	1	GET85888.1	0	1789.88	High	High	2.61
		FALSE	High	IRLNFSDGRYEQFER		1	1	1	GET85888.1	2	1929.96	High	High	2.6
		FALSE	High	TFAPEELYK		1	1	1	GET85888.1	0	1097.55	High	High	2.09
		FALSE	High	SVQSNFMHSK		1	1	1	GET85888.1	0	1164.55	High	High	1.99
FALSE	Master Protein	GET85525.1	gene=LtaPh_0302200	12	7	7	7	705	79.1	7.83	18.64	7				Pf00501		A0A640K8S8; GET85525.1		0	High	1
	Checked	Protein Group ID	# Proteins	# Unique Peptides	# Peptides	# PSMs	Group Description	Found in Sample: [S11] F11: Sample
	FALSE	846	1	7	7	7	[Master Protein] gene=LtaPh_0302200	High
		Checked	Confidence	Sequence	Modifications	# Protein Groups	# Proteins	# PSMs	Master Protein Accessions	# Missed Cleavages	Theo. MH+ [Da]	Found in Sample: [S11] F11: Sample	Confidence (by Search Engine): Sequest HT	XCorr (by Search Engine): Sequest HT
		FALSE	High	TEWYEGGSCLSILEK	1xCarbamidomethyl [C9]	1	1	1	GET85525.1	0	1771.82	High	High	3.3
		FALSE	High	SYITIIALTNENLVK		1	1	1	GET85525.1	0	1691.96	High	High	3.14
		FALSE	High	YGDAINELFAK		1	1	1	GET85525.1	0	1240.62	High	High	2.72
		FALSE	High	DVLAMLQMIQAPK		1	1	1	GET85525.1	0	1457.79	High	High	2.68
		FALSE	High	RAVEDKLPPPGSVK		1	1	1	GET85525.1	2	1492.85	High	High	2.65
		FALSE	High	GLQVIGLTK		1	1	1	GET85525.1	0	928.583	High	High	2.09
		FALSE	High	ASEVEYTPYK		1	1	1	GET85525.1	0	1186.56	High	High	2.04
FALSE	Master Protein	GET91366.1	gene=LtaPh_3203900	12	4	6	4	484	51.2	8.5	18.58	4						A0A640KNU0; GET91366.1		0	High	1
	Checked	Protein Group ID	# Proteins	# Unique Peptides	# Peptides	# PSMs	Group Description	Found in Sample: [S11] F11: Sample
	FALSE	31	1	4	4	6	[Master Protein] gene=LtaPh_3203900	High
		Checked	Confidence	Sequence	Modifications	# Protein Groups	# Proteins	# PSMs	Master Protein Accessions	# Missed Cleavages	Theo. MH+ [Da]	Found in Sample: [S11] F11: Sample	Confidence (by Search Engine): Sequest HT	XCorr (by Search Engine): Sequest HT
		FALSE	High	ARTQATMEANRLK		1	1	2	GET91366.1	2	1489.79	High	High	5.07
		FALSE	High	TTSGTELNAFGTSLAQIR		1	1	1	GET91366.1	0	1866.96	High	High	3.37
		FALSE	High	LQDTMDDVRK		1	1	2	GET91366.1	1	1220.59	High	High	2.9
		FALSE	High	CPPGLSPGAAAALATGEK	1xCarbamidomethyl [C1]	1	1	1	GET91366.1	0	1667.84	High	High	2.72
FALSE	Master Protein	GET92623.1	gene=LtaPh_3512600	10	7	7	7	1147	123.3	8.41	18.43	7	protein metabolism;other metabolic processes		other molecular function	Pf00175, Pf00890, Pf00970, Pf02424		A0A640KSN9; GET92623.1		0	High	1
	Checked	Protein Group ID	# Proteins	# Unique Peptides	# Peptides	# PSMs	Group Description	Found in Sample: [S11] F11: Sample
	FALSE	327	2	7	7	8	[Master Protein] gene=LtaPh_3512600	High
		Checked	Confidence	Sequence	Modifications	# Protein Groups	# Proteins	# PSMs	Master Protein Accessions	# Missed Cleavages	Theo. MH+ [Da]	Found in Sample: [S11] F11: Sample	Confidence (by Search Engine): Sequest HT	XCorr (by Search Engine): Sequest HT
		FALSE	High	MARELGVALVDMDK		1	1	1	GET92623.1	1	1547.79	High	High	3.3
		FALSE	High	NLLEPTEGDIAQVSVK		1	1	1	GET92623.1	0	1712.91	High	High	3.29
		FALSE	High	FAYCVLNETAANLFGK	1xCarbamidomethyl [C4]	1	1	1	GET92623.1	0	1817.89	High	High	2.65
		FALSE	High	NQSNQPWAVGIVRPPALASIGTEVPK		1	1	1	GET92623.1	0	2729.47	High	High	2.57
		FALSE	High	VQLHPTGLIDPK		1	2	2	GET92623.1	0	1317.75	High	High	2.44
		FALSE	High	LALIGGGTGVAPMLQIVR		1	1	1	GET92623.1	0	1766.04	High	High	2.24
		FALSE	High	GLVHTVPYTLK		1	1	1	GET92623.1	0	1227.71	High	High	1.94
FALSE	Master Protein	GET87203.1	gene=LtaPh_1502100	27	4	6	4	222	25.4	10.98	18.34	4	protein metabolism;other metabolic processes	translational apparatus	other molecular function	Pf00572		A0A640KCA4; GET87203.1		0	High	1
	Checked	Protein Group ID	# Proteins	# Unique Peptides	# Peptides	# PSMs	Group Description	Found in Sample: [S11] F11: Sample
	FALSE	239	2	4	4	6	[Master Protein] gene=LtaPh_1502100	High
		Checked	Confidence	Sequence	Modifications	# Protein Groups	# Proteins	# PSMs	Master Protein Accessions	# Missed Cleavages	Theo. MH+ [Da]	Found in Sample: [S11] F11: Sample	Confidence (by Search Engine): Sequest HT	XCorr (by Search Engine): Sequest HT
		FALSE	High	ITVVRCEQLNIAGTEIRNK	1xCarbamidomethyl [C6]	1	2	1	GET87203.1	2	2214.2	High	High	4.17
		FALSE	High	HRPEIIVIDLK		1	2	2	GET87203.1	0	1332.8	High	High	3.6
		FALSE	High	DHVLGRAAAVVAK		1	2	2	GET87203.1	1	1306.76	High	High	3.07
		FALSE	High	ALNSLVAYEGIPPNVVR		1	2	1	GET87203.1	0	1812	High	High	2.49
FALSE	Master Protein	P00761.1	RecName: Full=Trypsin; Flags: Precursor	25	4	6	4	231	24.4	7.18	18.25	4	protein metabolism;other biological processes	non-structural extracellular	other molecular function	Pf00089		P00761.1		0	High	1
	Checked	Protein Group ID	# Proteins	# Unique Peptides	# Peptides	# PSMs	Group Description	Found in Sample: [S11] F11: Sample
	FALSE	244	1	4	4	6	[Master Protein] RecName: Full=Trypsin; Flags: Precursor	High
		Checked	Confidence	Sequence	Modifications	# Protein Groups	# Proteins	# PSMs	Master Protein Accessions	# Missed Cleavages	Theo. MH+ [Da]	Found in Sample: [S11] F11: Sample	Confidence (by Search Engine): Sequest HT	XCorr (by Search Engine): Sequest HT
		FALSE	High	IITHPNFNGNTLDNDIMLIK		1	1	1	P00761.1	0	2283.18	High	High	4.53
		FALSE	High	LGEHNIDVLEGNEQFINAAK		1	1	2	P00761.1	0	2211.1	High	High	4.45
		FALSE	High	LSSPATLNSR		1	1	1	P00761.1	0	1045.56	High	High	2.25
		FALSE	High	VATVSLPR		1	1	2	P00761.1	0	842.509	High	High	1.99
FALSE	Master Protein	GET88192.1	gene=LtaPh_2013000	43	5	6	5	136	15.2	9.63	18.25	5				Pf09149		A0A640KFG9; GET88192.1		0	High	1
	Checked	Protein Group ID	# Proteins	# Unique Peptides	# Peptides	# PSMs	Group Description	Found in Sample: [S11] F11: Sample
	FALSE	643	1	5	5	6	[Master Protein] gene=LtaPh_2013000	High
		Checked	Confidence	Sequence	Modifications	# Protein Groups	# Proteins	# PSMs	Master Protein Accessions	# Missed Cleavages	Theo. MH+ [Da]	Found in Sample: [S11] F11: Sample	Confidence (by Search Engine): Sequest HT	XCorr (by Search Engine): Sequest HT
[truncated: 4,565 more rows]
