# Supplementary material for: Novel binding partners of the Vacuolar Transporter Chaperone (VTC) complex in Acidocalcisomes of Leishmania tarentolae
Source: PLoS Negl Trop Dis. 2026 Jul 13;20(7):e0014511. doi: 10.1371/journal.pntd.0014511 (PMC13375126; doi:10.1371/journal.pntd.0014511)
Supplement: S3 Table — (XLSX) [file pntd.0014511.s016.xlsx]

## Sheet: Proteins
Checked	Master	Accession	Description	Coverage [%]	# Peptides	# PSMs	# Unique Peptides	# AAs	MW [kDa]	calc. pI	Score Sequest HT: Sequest HT	# Peptides (by Search Engine): Sequest HT	Biological Process	Cellular Component	Molecular Function	Pfam IDs	Entrez Gene ID	Gene ID	Gene Symbol	# Protein Pathway Groups	Found in Sample: [S12] F12: Sample	# Protein Groups
FALSE	Master Protein	P22629	Streptavidin OS=Streptomyces avidinii OX=1895 PE=1 SV=1	43	8	288	8	183	18.8	8.35	1055.48	8		non-structural extracellular	other molecular function	Pf01382		P22629		0	Not Found	1
	Checked	Protein Group ID	# Proteins	# Unique Peptides	# Peptides	# PSMs	Group Description	Found in Sample: [S12] F12: Sample
	FALSE	228	1	8	8	288	[Master Protein] Streptavidin OS=Streptomyces avidinii OX=1895 PE=1 SV=1	Not Found
		Checked	Confidence	Sequence	Modifications	# Protein Groups	# Proteins	# PSMs	Master Protein Accessions	# Missed Cleavages	Theo. MH+ [Da]	Found in Sample: [S12] F12: Sample	Confidence (by Search Engine): Sequest HT	XCorr (by Search Engine): Sequest HT
		FALSE	High	INTQWLLTSGTTEANAWK		1	1	42	P22629	0	2034.03	Not Found	High	4.71
		FALSE	High	INTQWLLTSGTTEANAWKSTLVGHDTFTK		1	1	1	P22629	1	3220.63	Not Found	High	6.23
		FALSE	High	INTQWLLTSGTTEANAWKSTLVGHDTFTK	1xPhospho [S/T]	1	1	3	P22629	1	3300.59	Not Found	High	2.59
		FALSE	High	NAHSATTWSGQYVGGAEAR		1	1	96	P22629	0	1962.91	Not Found	High	5.96
		FALSE	High	NNYRNAHSATTWSGQYVGGAEAR		1	1	6	P22629	1	2510.16	Not Found	High	7.82
		FALSE	High	NNYRNAHSATTWSGQYVGGAEARINTQWLLTSGTTEANAWK		1	1	3	P22629	2	4525.17	Not Found	High	9.54
		FALSE	High	STLVGHDTFTK		1	1	68	P22629	0	1205.62	Not Found	High	3.29
		FALSE	High	YDSAPATDGSGTALGWTVAWK		1	1	46	P22629	0	2154.01	Not Found	High	5.66
		FALSE	High	YVLTGRYDSAPATDGSGTALGWTVAWK		1	1	23	P22629	1	2843.4	Not Found	High	6.41
FALSE	Master Protein	P15636	Lys-C-enzyme used in experiment from OS=Achromobacter lyticus OX=224 PE=1 SV=1	25	11	99	11	653	68.1	7.24	522.13	11	protein metabolism	non-structural extracellular	other molecular function	Pf01483, Pf18911		P15636		0	Not Found	1
	Checked	Protein Group ID	# Proteins	# Unique Peptides	# Peptides	# PSMs	Group Description	Found in Sample: [S12] F12: Sample
	FALSE	620	1	11	11	99	[Master Protein] Lys-C-enzyme used in experiment from OS=Achromobacter lyticus OX=224 PE=1 SV=1	Not Found
		Checked	Confidence	Sequence	Modifications	# Protein Groups	# Proteins	# PSMs	Master Protein Accessions	# Missed Cleavages	Theo. MH+ [Da]	Found in Sample: [S12] F12: Sample	Confidence (by Search Engine): Sequest HT	XCorr (by Search Engine): Sequest HT
		FALSE	High	APNTPASGANGDGSMSQTQSGSTVK		1	1	1	P15636	0	2350.06	Not Found	High	6.37
		FALSE	High	DIIRAVGAYSK		1	1	2	P15636	1	1192.67	Not Found	High	2.53
		FALSE	High	DQNYPGAIAIHHPNVAEK		1	1	14	P15636	0	1973.98	Not Found	High	5.9
		FALSE	High	ISNSTSPTSFVAWGGGAGTTHLNVQWQPSGGVTEPGSSGSPIYSPEK		1	1	1	P15636	0	4717.24	Not Found	High	5.75
		FALSE	High	RDQNYPGAIAIHHPNVAEK		1	1	9	P15636	1	2130.08	Not Found	High	8.64
		FALSE	High	RISNSTSPTSFVAWGGGAGTTHLNVQWQPSGGVTEPGSSGSPIYSPEK		1	1	46	P15636	1	4873.35	Not Found	High	9.01
		FALSE	High	SDQYGRVFTSWTGGGAAASR		1	1	1	P15636	1	2073.97	Not Found	High	3.82
		FALSE	High	SGTLACTGSLVNNTANDR	1xCarbamidomethyl [C6]	1	1	1	P15636	0	1850.87	Not Found	High	3.52
		FALSE	High	SGTLACTGSLVNNTANDRK	1xCarbamidomethyl [C6]	1	1	2	P15636	1	1978.96	Not Found	High	5.86
		FALSE	High	VFTSWTGGGAAASR		1	1	20	P15636	0	1367.67	Not Found	High	3.86
		FALSE	High	VLGQLHGGPSSCSATGTNR	1xCarbamidomethyl [C12]	1	1	2	P15636	0	1898.91	Not Found	High	5.4
FALSE	Master Protein	GET91322.1	gene=LtaPh_3136200	55	33	72	33	732	81.5	6.93	266.05	33		other membranes	other molecular function	Pf00289, Pf00364, Pf02785, Pf02786		A0A640KPA4; GET91322.1		0	Not Found	1
	Checked	Protein Group ID	# Proteins	# Unique Peptides	# Peptides	# PSMs	Group Description	Found in Sample: [S12] F12: Sample
	FALSE	589	1	33	33	72	[Master Protein] gene=LtaPh_3136200	Not Found
		Checked	Confidence	Sequence	Modifications	# Protein Groups	# Proteins	# PSMs	Master Protein Accessions	# Missed Cleavages	Theo. MH+ [Da]	Found in Sample: [S12] F12: Sample	Confidence (by Search Engine): Sequest HT	XCorr (by Search Engine): Sequest HT
		FALSE	High	DDRVILERYVK		1	1	2	GET91322.1	2	1405.78	Not Found	High	3.15
		FALSE	High	EGDNVLIHYDPMLAK		1	1	2	GET91322.1	0	1714.85	Not Found	High	4.6
		FALSE	High	EGEVVGGDHVLATVAEEE		1	1	3	GET91322.1	0	1839.86	Not Found	High	3.82
		FALSE	High	GFLPESGPLTFIR		1	1	2	GET91322.1	0	1433.78	Not Found	High	2.65
		FALSE	High	GFLPESGPLTFIREPFQGVR		1	1	1	GET91322.1	1	2247.19	Not Found	High	2.55
		FALSE	High	GGVTTNFISEHESQLLK		1	1	2	GET91322.1	0	1859.95	Not Found	High	5.31
		FALSE	High	HIECQIFFDK	1xCarbamidomethyl [C4]	1	1	1	GET91322.1	0	1336.64	Not Found	High	3.66
		FALSE	High	HVAEADEAVCIGPPPAVNSYLR	1xCarbamidomethyl [C10]	1	1	2	GET91322.1	0	2365.16	Not Found	High	4.94
		FALSE	High	KVGFPILIK		1	1	2	GET91322.1	1	1014.67	Not Found	High	3.03
		FALSE	High	LDTGFREGDNVLIHYDPMLAK		1	1	3	GET91322.1	1	2404.2	Not Found	High	4.16
		FALSE	High	IFFSVWDHDGSFEVCSGPVTSK	1xCarbamidomethyl [C15]	1	1	1	GET91322.1	0	2501.14	Not Found	High	3.19
		FALSE	High	IGEVALQAAK		1	1	1	GET91322.1	0	999.583	Not Found	High	2.73
		FALSE	High	LLPLTDGFGDSSTAGGTSTK		1	1	4	GET91322.1	0	1924.95	Not Found	High	3.74
		FALSE	High	LLVANRGEIACR	1xCarbamidomethyl [C11]	1	1	1	GET91322.1	1	1371.75	Not Found	High	2.57
		FALSE	High	IMEAAGVPVVPGYYGENQNVSFLAEEAK		1	1	1	GET91322.1	0	2982.46	Not Found	High	5.14
		FALSE	High	LNSDTNATVHFYIDDHPVEVR		1	1	7	GET91322.1	0	2442.17	Not Found	High	5.75
		FALSE	High	LQVEHPVTEEVCR	1xCarbamidomethyl [C12]	1	1	2	GET91322.1	0	1595.78	Not Found	High	3.05
		FALSE	High	IVERPEDFTFMLESAK		1	1	4	GET91322.1	0	1911.95	Not Found	High	4.7
		FALSE	High	IVERPEDFTFMLESAK	1xOxidation [M11]	1	1	1	GET91322.1	0	1927.95	Not Found	High	4.15
		FALSE	High	QLNVDAIHPGYGFLSENASFADAITR		1	1	2	GET91322.1	0	2806.38	Not Found	High	5.98
		FALSE	High	QLNVDAIHPGYGFLSENASFADAITRSGIEFIGPPASAISLMGSK		1	1	1	GET91322.1	1	4649.33	Not Found	High	6.31
		FALSE	High	QRIGEVALQAAK		1	1	1	GET91322.1	1	1283.74	Not Found	High	2.44
		FALSE	High	RCCETPEFARGGVTTNFISEHESQLLK	2xCarbamidomethyl [C2; C3]	1	1	1	GET91322.1	2	3166.5	Not Found	High	5.9
		FALSE	High	REATNFFK		1	1	1	GET91322.1	1	1012.52	Not Found	High	2.12
		FALSE	High	RIMEAAGVPVVPGYYGENQNVSFLAEEAK		1	1	2	GET91322.1	1	3138.56	Not Found	High	5.15
		FALSE	High	RIMEAAGVPVVPGYYGENQNVSFLAEEAK	1xOxidation [M3]	1	1	1	GET91322.1	1	3154.55	Not Found	High	4.34
		FALSE	High	RSRHIECQIFFDK	1xCarbamidomethyl [C7]	1	1	2	GET91322.1	2	1735.87	Not Found	High	3.15
		FALSE	High	SGIEFIGPPASAISLMGSK		1	1	3	GET91322.1	0	1861.97	Not Found	High	4.71
		FALSE	High	SGIEFIGPPASAISLMGSK	1xOxidation [M16]	1	1	1	GET91322.1	0	1877.97	Not Found	High	4.16
		FALSE	High	SPVVTPEVAAMAATAWLLNR		1	1	2	GET91322.1	0	2097.12	Not Found	High	5.54
		FALSE	High	SPVVTPEVAAMAATAWLLNR	1xOxidation [M11]	1	1	3	GET91322.1	0	2113.11	Not Found	High	5.65
		FALSE	High	TRLDTGFREGDNVLIHYDPMLAK		1	1	1	GET91322.1	2	2661.35	Not Found	High	3.2
		FALSE	High	TVALFCEAER	1xCarbamidomethyl [C6]	1	1	1	GET91322.1	0	1195.58	Not Found	High	2.1
		FALSE	High	VAGINTNIEFLK		1	1	2	GET91322.1	0	1318.74	Not Found	High	3.34
		FALSE	High	VLEEAPAPHLSMETR		1	1	2	GET91322.1	0	1679.84	Not Found	High	2.74
		FALSE	High	VLEEAPAPHLSMETR	1xOxidation [M12]	1	1	1	GET91322.1	0	1695.84	Not Found	High	3.58
		FALSE	High	VLEEAPAPHLSMETRQRIGEVALQAAK		1	1	2	GET91322.1	2	2944.57	Not Found	High	3.03
		FALSE	High	VYAESPERGFLPESGPLTFIREPFQGVR		1	1	1	GET91322.1	2	3178.63	Not Found	High	3.01
FALSE	Master Protein	GET93854.1	gene=LtaPh_9903801	66	23	67	3	443	49.8	4.82	229.19	23	cell organization and biogenesis;other biological processes	cytoskeleton	cytoskeletal activity;other molecular function	Pf00091, Pf03953		A0A640KXW8; GET93854.1		0	Not Found	1
	Checked	Protein Group ID	# Proteins	# Unique Peptides	# Peptides	# PSMs	Group Description	Found in Sample: [S12] F12: Sample
	FALSE	300	12	3	23	67	[Master Protein] gene=LtaPh_9903801	Not Found
		Checked	Confidence	Sequence	Modifications	# Protein Groups	# Proteins	# PSMs	Master Protein Accessions	# Missed Cleavages	Theo. MH+ [Da]	Found in Sample: [S12] F12: Sample	Confidence (by Search Engine): Sequest HT	XCorr (by Search Engine): Sequest HT
		FALSE	High	AGPYGQLFRPDNFIFGQSGAGNNWAK		2	11	3	GET88467.1; GET93854.1	0	2812.36	Not Found	High	6.34
		FALSE	High	AVLMDLEPGTMDSVR		2	13	3	GET88467.1; GET93854.1	0	1633.79	Not Found	High	3.71
		FALSE	High	AVLMDLEPGTMDSVR	1xOxidation [M]	2	13	3	GET88467.1; GET93854.1	0	1649.79	Not Found	High	2.9
		FALSE	High	AVLMDLEPGTMDSVR	2xOxidation [M4; M11]	2	13	1	GET88467.1; GET93854.1	0	1665.78	Not Found	High	2.6
		FALSE	High	EAESCDCLQGFQLSHSLGGGTGSGMGTLLISK	2xCarbamidomethyl [C5; C7]	2	10	1	GET88467.1; GET93854.1	0	3297.52	Not Found	High	3.79
		FALSE	High	EIVSCQAGQCGNQIGSK	2xCarbamidomethyl [C5; C10]	2	13	1	GET88467.1; GET93854.1	0	1835.84	Not Found	High	3.72
		FALSE	High	EVDEQMLNVQNK		2	9	1	GET88467.1; GET93854.1	0	1446.69	Not Found	High	2.93
		FALSE	High	EVDEQMLNVQNK	1xOxidation [M6]	2	9	1	GET88467.1; GET93854.1	0	1462.68	Not Found	High	2.7
		FALSE	High	FPGQLNSDLRK		2	9	4	GET88467.1; GET93854.1	1	1274.69	Not Found	High	3.82
		FALSE	High	FWEVISDEHGVDPTGTYQGDSDLQLER		2	13	6	GET88467.1; GET93854.1	0	3093.41	Not Found	High	6.03
		FALSE	High	GHYTEGAELIDSVLDVCRK	1xCarbamidomethyl [C17]	2	11	3	GET88467.1; GET93854.1	1	2162.05	Not Found	High	6.64
		FALSE	High	GLSVAELTQQMFDAK		1	8	2	GET93854.1	0	1637.82	Not Found	High	4.38
		FALSE	High	GLSVAELTQQMFDAK	1xOxidation [M11]	1	8	1	GET93854.1	0	1653.82	Not Found	High	3.63
		FALSE	High	GSQQYRGLSVAELTQQMFDAK		1	8	1	GET93854.1	1	2357.16	Not Found	High	3.04
		FALSE	High	LAVNLVPFPR		2	9	1	GET88467.1; GET93854.1	0	1125.68	Not Found	High	2.82
		FALSE	High	LHFFMMGFAPLTSR		2	9	1	GET88467.1; GET93854.1	0	1654.82	Not Found	High	3.26
		FALSE	High	LHFFMMGFAPLTSR	1xOxidation [M]	2	9	3	GET88467.1; GET93854.1	0	1670.82	Not Found	High	4.19
		FALSE	High	LHFFMMGFAPLTSR	2xOxidation [M5; M6]	2	9	1	GET88467.1; GET93854.1	0	1686.81	Not Found	High	2.37
		FALSE	High	IMMTFSVIPSPR		2	9	2	GET88467.1; GET93854.1	0	1378.72	Not Found	High	2.88
		FALSE	High	IMMTFSVIPSPR	1xOxidation [M]	2	9	3	GET88467.1; GET93854.1	0	1394.72	Not Found	High	2.79
		FALSE	High	INVYFDESSGGR		2	13	3	GET88467.1; GET93854.1	0	1343.62	Not Found	High	2.61
		FALSE	High	INVYFDESSGGRYVPR		2	13	1	GET88467.1; GET93854.1	1	1858.91	Not Found	High	2.18
		FALSE	High	LREEYPDRIMMTFSVIPSPR	1xOxidation [M10]	2	9	1	GET88467.1; GET93854.1	2	2453.23	Not Found	High	4.08
		FALSE	High	MREIVSCQAGQCGNQIGSK	2xCarbamidomethyl [C7; C12]	2	7	2	GET88467.1; GET93854.1	1	2122.98	Not Found	High	5.15
		FALSE	High	MSVTFIGNNTCIQEMFR	1xCarbamidomethyl [C11]	2	9	1	GET88467.1; GET93854.1	0	2047.94	Not Found	High	4.18
		FALSE	High	NSSYFIEWIPNNIK		1	8	8	GET93854.1	0	1724.86	Not Found	High	3.99
		FALSE	High	RVGEQFTGMFR		2	8	3	GET88467.1; GET93854.1	1	1327.66	Not Found	High	3.15
		FALSE	High	RVGEQFTGMFR	1xOxidation [M9]	2	8	1	GET88467.1; GET93854.1	1	1343.65	Not Found	High	3.2
		FALSE	High	VGEQFTGMFR		2	8	2	GET88467.1; GET93854.1	0	1171.56	Not Found	High	2.61
		FALSE	High	VGEQFTGMFR	1xOxidation [M8]	2	8	1	GET88467.1; GET93854.1	0	1187.55	Not Found	High	3.01
		FALSE	High	VGEQFTGMFRR		2	8	1	GET88467.1; GET93854.1	1	1327.66	Not Found	High	2.49
		FALSE	High	YLTASALFR		2	9	1	GET88467.1; GET93854.1	0	1041.57	Not Found	High	2.11
FALSE	Master Protein	GET86884.1	gene=LtaPh_1302731	48	17	51	17	451	49.7	5.02	203.5	17	cell organization and biogenesis;other biological processes	cytoskeleton	cytoskeletal activity;other molecular function	Pf00091, Pf03953		A0A640KB30; GET86884.1		0	Not Found	1
	Checked	Protein Group ID	# Proteins	# Unique Peptides	# Peptides	# PSMs	Group Description	Found in Sample: [S12] F12: Sample
	FALSE	265	2	17	17	51	[Master Protein] gene=LtaPh_1302731	Not Found
		Checked	Confidence	Sequence	Modifications	# Protein Groups	# Proteins	# PSMs	Master Protein Accessions	# Missed Cleavages	Theo. MH+ [Da]	Found in Sample: [S12] F12: Sample	Confidence (by Search Engine): Sequest HT	XCorr (by Search Engine): Sequest HT
		FALSE	High	AFVHWYVGEGMEEGEFSEAREDLAALEK		1	1	4	GET86884.1	1	3199.47	Not Found	High	5.45
		FALSE	High	AFVHWYVGEGMEEGEFSEAREDLAALEK	1xOxidation [M11]	1	1	1	GET86884.1	1	3215.46	Not Found	High	3.93
		FALSE	High	AYHEQLSVADITNSVFEPAGMLTK		1	2	6	GET86884.1	0	2621.29	Not Found	High	5.37
		FALSE	High	AYHEQLSVADITNSVFEPAGMLTK	1xOxidation [M21]	1	2	3	GET86884.1	0	2637.29	Not Found	High	4.72
		FALSE	High	CGINYQPPTVVPGGDLAK	1xCarbamidomethyl [C1]	1	1	1	GET86884.1	0	1885.95	Not Found	High	2.97
		FALSE	High	CLFLDLEPTVVDEVR	1xCarbamidomethyl [C1]	1	2	4	GET86884.1	0	1804.91	Not Found	High	3.92
		FALSE	High	DVNAAIATIK		1	2	1	GET86884.1	0	1015.58	Not Found	High	2.94
		FALSE	High	EDAANNYARGHYTIGK		1	2	2	GET86884.1	1	1779.84	Not Found	High	4.35
		FALSE	High	EIVDLALDR		1	2	1	GET86884.1	0	1043.57	Not Found	High	2.08
		FALSE	High	EIVDLALDRIRK		1	2	1	GET86884.1	2	1440.85	Not Found	High	2.23
		FALSE	High	FDGALNVDLTEFQTNLVPYPR		1	2	6	GET86884.1	0	2409.21	Not Found	High	6.07
		FALSE	High	IHFVLTSYAPVVSAEK		1	2	3	GET86884.1	0	1760.96	Not Found	High	4.35
		FALSE	High	LIGQVVSSLTASLR		1	2	1	GET86884.1	0	1443.85	Not Found	High	2.82
		FALSE	High	QLFNPEQLVSGK		1	2	2	GET86884.1	0	1359.73	Not Found	High	3.3
		FALSE	High	RAFVHWYVGEGMEEGEFSEAR		1	1	3	GET86884.1	1	2486.12	Not Found	High	6.13
		FALSE	High	RAFVHWYVGEGMEEGEFSEAREDLAALEK		1	1	3	GET86884.1	2	3355.57	Not Found	High	8.21
		FALSE	High	RAFVHWYVGEGMEEGEFSEAREDLAALEK	1xOxidation [M12]	1	1	1	GET86884.1	2	3371.56	Not Found	High	4.14
		FALSE	High	RSLDIERPSYTNVNR		1	2	2	GET86884.1	1	1819.94	Not Found	High	3.61
		FALSE	High	RTIQFVDWCPTGFK	1xCarbamidomethyl [C9]	1	2	3	GET86884.1	1	1754.87	Not Found	High	4.11
		FALSE	High	SLDIERPSYTNVNR		1	2	3	GET86884.1	0	1663.84	Not Found	High	2.98
FALSE	Master Protein	GET88467.1	gene=LtaPh_2121851	62	21	56	1	442	49.6	4.84	193.86	21	cell organization and biogenesis;other biological processes	cytoskeleton	cytoskeletal activity;other molecular function	Pf00091, Pf03953		A0A640KL97; GET88467.1		0	Not Found	1
	Checked	Protein Group ID	# Proteins	# Unique Peptides	# Peptides	# PSMs	Group Description	Found in Sample: [S12] F12: Sample
	FALSE	183	5	1	21	56	[Master Protein] gene=LtaPh_2121851	Not Found
		Checked	Confidence	Sequence	Modifications	# Protein Groups	# Proteins	# PSMs	Master Protein Accessions	# Missed Cleavages	Theo. MH+ [Da]	Found in Sample: [S12] F12: Sample	Confidence (by Search Engine): Sequest HT	XCorr (by Search Engine): Sequest HT
		FALSE	High	AGPYGQLFRPDNFIFGQSGAGNNWAK		2	11	3	GET88467.1; GET93854.1	0	2812.36	Not Found	High	6.34
		FALSE	High	AVLMDLEPGTMDSVR		2	13	3	GET88467.1; GET93854.1	0	1633.79	Not Found	High	3.71
		FALSE	High	AVLMDLEPGTMDSVR	1xOxidation [M]	2	13	3	GET88467.1; GET93854.1	0	1649.79	Not Found	High	2.9
		FALSE	High	AVLMDLEPGTMDSVR	2xOxidation [M4; M11]	2	13	1	GET88467.1; GET93854.1	0	1665.78	Not Found	High	2.6
		FALSE	High	EAESCDCLQGFQLSHSLGGGTGSGMGTLLISK	2xCarbamidomethyl [C5; C7]	2	10	1	GET88467.1; GET93854.1	0	3297.52	Not Found	High	3.79
		FALSE	High	EIVSCQAGQCGNQIGSK	2xCarbamidomethyl [C5; C10]	2	13	1	GET88467.1; GET93854.1	0	1835.84	Not Found	High	3.72
		FALSE	High	EVDEQMLNVQNK		2	9	1	GET88467.1; GET93854.1	0	1446.69	Not Found	High	2.93
		FALSE	High	EVDEQMLNVQNK	1xOxidation [M6]	2	9	1	GET88467.1; GET93854.1	0	1462.68	Not Found	High	2.7
		FALSE	High	FPGQLNSDLRK		2	9	4	GET88467.1; GET93854.1	1	1274.69	Not Found	High	3.82
		FALSE	High	FWEVISDEHGVDPTGTYQGDSDLQLER		2	13	6	GET88467.1; GET93854.1	0	3093.41	Not Found	High	6.03
		FALSE	High	GHYTEGAELIDSVLDVCRK	1xCarbamidomethyl [C17]	2	11	3	GET88467.1; GET93854.1	1	2162.05	Not Found	High	6.64
		FALSE	High	GLSVSELTQQMFDAK		1	1	1	GET88467.1	0	1653.82	Not Found	High	4.13
		FALSE	High	LAVNLVPFPR		2	9	1	GET88467.1; GET93854.1	0	1125.68	Not Found	High	2.82
		FALSE	High	LHFFMMGFAPLTSR		2	9	1	GET88467.1; GET93854.1	0	1654.82	Not Found	High	3.26
		FALSE	High	LHFFMMGFAPLTSR	1xOxidation [M]	2	9	3	GET88467.1; GET93854.1	0	1670.82	Not Found	High	4.19
		FALSE	High	LHFFMMGFAPLTSR	2xOxidation [M5; M6]	2	9	1	GET88467.1; GET93854.1	0	1686.81	Not Found	High	2.37
		FALSE	High	IMMTFSVIPSPR		2	9	2	GET88467.1; GET93854.1	0	1378.72	Not Found	High	2.88
		FALSE	High	IMMTFSVIPSPR	1xOxidation [M]	2	9	3	GET88467.1; GET93854.1	0	1394.72	Not Found	High	2.79
		FALSE	High	INVYFDESSGGR		2	13	3	GET88467.1; GET93854.1	0	1343.62	Not Found	High	2.61
		FALSE	High	INVYFDESSGGRYVPR		2	13	1	GET88467.1; GET93854.1	1	1858.91	Not Found	High	2.18
		FALSE	High	LREEYPDRIMMTFSVIPSPR	1xOxidation [M10]	2	9	1	GET88467.1; GET93854.1	2	2453.23	Not Found	High	4.08
		FALSE	High	MREIVSCQAGQCGNQIGSK	2xCarbamidomethyl [C7; C12]	2	7	2	GET88467.1; GET93854.1	1	2122.98	Not Found	High	5.15
		FALSE	High	MSVTFIGNNTCIQEMFR	1xCarbamidomethyl [C11]	2	9	1	GET88467.1; GET93854.1	0	2047.94	Not Found	High	4.18
		FALSE	High	RVGEQFTGMFR		2	8	3	GET88467.1; GET93854.1	1	1327.66	Not Found	High	3.15
		FALSE	High	RVGEQFTGMFR	1xOxidation [M9]	2	8	1	GET88467.1; GET93854.1	1	1343.65	Not Found	High	3.2
		FALSE	High	VGEQFTGMFR		2	8	2	GET88467.1; GET93854.1	0	1171.56	Not Found	High	2.61
		FALSE	High	VGEQFTGMFR	1xOxidation [M8]	2	8	1	GET88467.1; GET93854.1	0	1187.55	Not Found	High	3.01
		FALSE	High	VGEQFTGMFRR		2	8	1	GET88467.1; GET93854.1	1	1327.66	Not Found	High	2.49
		FALSE	High	YLTASALFR		2	9	1	GET88467.1; GET93854.1	0	1041.57	Not Found	High	2.11
FALSE	Master Protein	P777777	BirA-LtVTC4 sequence	24	20	38	5	1195	135.1	7.62	136.34	20						P777777		0	Not Found	1
	Checked	Protein Group ID	# Proteins	# Unique Peptides	# Peptides	# PSMs	Group Description	Found in Sample: [S12] F12: Sample
	FALSE	390	2	5	20	38	[Master Protein] BirA VTC4 sequence supplied by Orquidea Biotin--[acetyl-CoA-carboxylase] ligase OS=Leishmania	Not Found
		Checked	Confidence	Sequence	Modifications	# Protein Groups	# Proteins	# PSMs	Master Protein Accessions	# Missed Cleavages	Theo. MH+ [Da]	Found in Sample: [S12] F12: Sample	Confidence (by Search Engine): Sequest HT	XCorr (by Search Engine): Sequest HT
		FALSE	High	AALELFEQEGLAPYLSR		2	2	3	P777777; P666666	0	1906.99	Not Found	High	4.33
		FALSE	High	ENIANPSTPDELYASLLEQK		1	2	1	P777777	0	2232.1	Not Found	High	3.26
		FALSE	High	GYSLPEPIQLLNAK		2	2	4	P777777; P666666	0	1542.85	Not Found	High	3.32
		FALSE	High	HIQTLRDWGVDVFTVPGK		2	2	3	P777777; P666666	1	2068.1	Not Found	High	3.9
		FALSE	High	LAGILVELTGK		2	2	1	P777777; P666666	0	1113.69	Not Found	High	2.61
		FALSE	High	LIADAIVHELLR		1	2	1	P777777	0	1362.81	Not Found	High	2.81
		FALSE	High	LIALLANGEFHSGEQLGETLGMSRAAINK		2	2	1	P777777; P666666	1	3040.59	Not Found	High	4.13
		FALSE	High	LISEEDLGSGSGSGSGSK		2	2	1	P777777; P666666	0	1666.78	Not Found	High	3.92
		FALSE	High	MSAEDFGLGHHWR		1	2	1	P777777	0	1542.69	Not Found	High	3.61
		FALSE	High	NLNTDTIEHIIGR		1	2	1	P777777	0	1495.79	Not Found	High	3.15
		FALSE	High	NTLAAMLIR		2	2	1	P777777; P666666	0	1002.58	Not Found	High	2.65
		FALSE	High	QILGQLDGGSVAVLPVIDSTNQYLLDR		2	2	2	P777777; P666666	0	2884.54	Not Found	High	5.58
		FALSE	High	QILGQLDGGSVAVLPVIDSTNQYLLDRIGELK		2	2	2	P777777; P666666	1	3424.87	Not Found	High	5.61
		FALSE	High	RVEESVVNQGWITLQEAGINLDR		2	2	2	P777777; P666666	1	2626.36	Not Found	High	7.33
		FALSE	High	SGDACIAEYQQAGR	1xCarbamidomethyl [C5]	2	2	1	P777777; P666666	0	1525.67	Not Found	High	2.55
		FALSE	High	TGDAAQIVIGAGINMAMR		2	2	7	P777777; P666666	0	1788.91	Not Found	High	4.01
		FALSE	High	VEESVVNQGWITLQEAGINLDR		2	2	2	P777777; P666666	0	2470.26	Not Found	High	4.64
		FALSE	High	WPNDLYLQDR		2	2	1	P777777; P666666	0	1319.64	Not Found	High	2.89
		FALSE	High	WPNDLYLQDRK		2	2	2	P777777; P666666	1	1447.73	Not Found	High	3.87
		FALSE	High	YTGGDSPVSHFPYAVVEVK		1	2	1	P777777	0	2052.01	Not Found	High	3.22
FALSE	Master Protein	GET87546.1	gene=LtaPh_1700751	40	16	37	16	492	53.8	8.82	134.71	16	protein metabolism;other metabolic processes		nucleic acid binding activity;other molecular function	Pf00009, Pf03143, Pf03144		A0A640KCW8; GET87546.1		0	Not Found	1
	Checked	Protein Group ID	# Proteins	# Unique Peptides	# Peptides	# PSMs	Group Description	Found in Sample: [S12] F12: Sample
	FALSE	533	4	16	16	37	[Master Protein] gene=LtaPh_1700751	Not Found
		Checked	Confidence	Sequence	Modifications	# Protein Groups	# Proteins	# PSMs	Master Protein Accessions	# Missed Cleavages	Theo. MH+ [Da]	Found in Sample: [S12] F12: Sample	Confidence (by Search Engine): Sequest HT	XCorr (by Search Engine): Sequest HT
		FALSE	High	AERERGITIDIALWK		1	4	2	GET87546.1	2	1770.99	Not Found	High	3.45
		FALSE	High	DGQTREHALLAFTLGVK		1	4	1	GET87546.1	1	1856	Not Found	High	4.94
		FALSE	High	EHALLAFTLGVK		1	4	2	GET87546.1	0	1298.75	Not Found	High	3.54
		FALSE	High	FADIESK		1	4	1	GET87546.1	0	809.404	Not Found	High	2.11
		FALSE	High	FIPISGWQGDNMIEK		1	4	2	GET87546.1	0	1734.85	Not Found	High	2.75
		FALSE	High	FIPISGWQGDNMIEK	1xOxidation [M12]	1	4	1	GET87546.1	0	1750.85	Not Found	High	2.26
		FALSE	High	IGGIGTVPVGR		1	4	1	GET87546.1	0	1025.61	Not Found	High	2.74
		FALSE	High	IGGIGTVPVGRVETGIMKPGDVVTFAPANVTTEVK		1	4	1	GET87546.1	1	3509.9	Not Found	High	3.18
		FALSE	High	NMITGTSQADAAILMIDSTHGGFEAGISK		1	4	6	GET87546.1	0	2936.41	Not Found	High	7.04
		FALSE	High	NMITGTSQADAAILMIDSTHGGFEAGISK	1xOxidation [M2]	1	4	1	GET87546.1	0	2952.41	Not Found	High	3.78
		FALSE	High	QTVAVGIIK		1	2	1	GET87546.1	0	928.583	Not Found	High	2.31
		FALSE	High	SIEMHHEQLAEAQPGDNVGFNVK		1	4	2	GET87546.1	0	2550.2	Not Found	High	5.03
		FALSE	High	SVFTIIDAPGHR		1	4	2	GET87546.1	0	1312.7	Not Found	High	2.74
		FALSE	High	SVFTIIDAPGHRDFIK		1	4	3	GET87546.1	1	1815.98	Not Found	High	4.92
		FALSE	High	TVMYAQSRYDEISK		1	4	2	GET87546.1	1	1690.81	Not Found	High	2.93
		FALSE	High	TVMYAQSRYDEISK	1xOxidation [M3]	1	4	1	GET87546.1	1	1706.81	Not Found	High	3.01
		FALSE	High	VETGIMKPGDVVTFAPANVTTEVK		1	4	1	GET87546.1	0	2503.31	Not Found	High	3.73
		FALSE	High	VHMNLVVVGHVDAGK		1	4	5	GET87546.1	0	1574.85	Not Found	High	4.72
		FALSE	High	VRFIPISGWQGDNMIEK		1	4	1	GET87546.1	1	1990.02	Not Found	High	4.38
		FALSE	High	VRFIPISGWQGDNMIEK	1xOxidation [M14]	1	4	1	GET87546.1	1	2006.02	Not Found	High	2.68
FALSE	Master Protein	P666666	BirA-LtVTC1 sequence	42	17	36	2	568	62	5.49	128.57	17						P666666		0	Not Found	1
	Checked	Protein Group ID	# Proteins	# Unique Peptides	# Peptides	# PSMs	Group Description	Found in Sample: [S12] F12: Sample
	FALSE	445	2	2	17	36	[Master Protein] BirA VTC1 sequence supplied by Orquidea Biotin--[acetyl-CoA-carboxylase] ligase OS=Leishmania	Not Found
		Checked	Confidence	Sequence	Modifications	# Protein Groups	# Proteins	# PSMs	Master Protein Accessions	# Missed Cleavages	Theo. MH+ [Da]	Found in Sample: [S12] F12: Sample	Confidence (by Search Engine): Sequest HT	XCorr (by Search Engine): Sequest HT
		FALSE	High	AALELFEQEGLAPYLSR		2	2	3	P777777; P666666	0	1906.99	Not Found	High	4.33
		FALSE	High	GYSLPEPIQLLNAK		2	2	4	P777777; P666666	0	1542.85	Not Found	High	3.32
		FALSE	High	HIQTLRDWGVDVFTVPGK		2	2	3	P777777; P666666	1	2068.1	Not Found	High	3.9
		FALSE	High	LAGILVELTGK		2	2	1	P777777; P666666	0	1113.69	Not Found	High	2.61
		FALSE	High	LIALLANGEFHSGEQLGETLGMSRAAINK		2	2	1	P777777; P666666	1	3040.59	Not Found	High	4.13
		FALSE	High	LISEEDLGSGSGSGSGSK		2	2	1	P777777; P666666	0	1666.78	Not Found	High	3.92
		FALSE	High	NTLAAMLIR		2	2	1	P777777; P666666	0	1002.58	Not Found	High	2.65
		FALSE	High	QILGQLDGGSVAVLPVIDSTNQYLLDR		2	2	2	P777777; P666666	0	2884.54	Not Found	High	5.58
		FALSE	High	QILGQLDGGSVAVLPVIDSTNQYLLDRIGELK		2	2	2	P777777; P666666	1	3424.87	Not Found	High	5.61
		FALSE	High	QYTQTVVSSFSETAR		1	2	2	P666666	0	1703.82	Not Found	High	2.9
		FALSE	High	RVEESVVNQGWITLQEAGINLDR		2	2	2	P777777; P666666	1	2626.36	Not Found	High	7.33
		FALSE	High	SGDACIAEYQQAGR	1xCarbamidomethyl [C5]	2	2	1	P777777; P666666	0	1525.67	Not Found	High	2.55
		FALSE	High	TGDAAQIVIGAGINMAMR		2	2	7	P777777; P666666	0	1788.91	Not Found	High	4.01
		FALSE	High	VEESVVNQGWITLQEAGINLDR		2	2	2	P777777; P666666	0	2470.26	Not Found	High	4.64
		FALSE	High	WPNDLYLQDR		2	2	1	P777777; P666666	0	1319.64	Not Found	High	2.89
		FALSE	High	WPNDLYLQDRK		2	2	2	P777777; P666666	1	1447.73	Not Found	High	3.87
		FALSE	High	YESLQGPGGR		1	2	1	P666666	0	1063.52	Not Found	High	2.52
FALSE	Master Protein	GET90322.1	gene=LtaPh_2906400	15	18	32	18	1867	206.8	7.12	108.64	18	transport	other membranes	transporter activity;other molecular function	Pf00005, Pf12698		A0A640KLF6; GET90322.1		0	Not Found	1
	Checked	Protein Group ID	# Proteins	# Unique Peptides	# Peptides	# PSMs	Group Description	Found in Sample: [S12] F12: Sample
	FALSE	135	1	18	18	32	[Master Protein] gene=LtaPh_2906400	Not Found
		Checked	Confidence	Sequence	Modifications	# Protein Groups	# Proteins	# PSMs	Master Protein Accessions	# Missed Cleavages	Theo. MH+ [Da]	Found in Sample: [S12] F12: Sample	Confidence (by Search Engine): Sequest HT	XCorr (by Search Engine): Sequest HT
		FALSE	High	AEVNVLLK		1	1	1	GET90322.1	0	885.54	Not Found	High	2.16
		FALSE	High	ELGLYPFRHQSAASLSGGNK		1	1	3	GET90322.1	1	2132.09	Not Found	High	5.09
		FALSE	High	EYAAANEDTVWAIVDLPK		1	1	3	GET90322.1	0	2004.99	Not Found	High	4.02
		FALSE	High	IAVQHLNK		1	1	1	GET90322.1	0	922.547	Not Found	High	2.71
		FALSE	High	LDAALPDNAWGSHYR		1	1	2	GET90322.1	0	1685.8	Not Found	High	4.58
		FALSE	High	LDMTMYEDYASRPSQVMTGYSK		1	1	3	GET90322.1	0	2573.14	Not Found	High	4.7
		FALSE	High	LDMTMYEDYASRPSQVMTGYSK	1xOxidation [M5]	1	1	1	GET90322.1	0	2589.13	Not Found	High	2.91
		FALSE	High	LIEHYHDTVNPQDPSVAAVFHR		1	1	1	GET90322.1	0	2545.26	Not Found	High	5.81
		FALSE	High	LLVSSDSPELAQSFMEFCR	1xCarbamidomethyl [C18]	1	1	2	GET90322.1	0	2216.04	Not Found	High	3.92
		FALSE	High	LVMLIVIEK	1xOxidation [M3]	1	1	1	GET90322.1	0	1073.66	Not Found	High	2.07
		FALSE	High	SGMCMEVLYDTPFTSLASAK	1xCarbamidomethyl [C4]	1	1	1	GET90322.1	0	2208	Not Found	High	2.25
		FALSE	High	SLFTRGLGAK		1	1	1	GET90322.1	1	1049.61	Not Found	High	2.36
		FALSE	High	STIMGIATGMVNPTK		1	1	2	GET90322.1	0	1520.78	Not Found	High	4.01
		FALSE	High	STIMGIATGMVNPTK	1xOxidation [M4]	1	1	1	GET90322.1	0	1536.78	Not Found	High	2.74
		FALSE	High	SVVLTTHRLDEVEALADR		1	1	1	GET90322.1	1	2024.08	Not Found	High	3.9
		FALSE	High	TASYTLNVLFPITVR		1	1	1	GET90322.1	0	1694.95	Not Found	High	3.5
		FALSE	High	TGPESTRIAVQHLNK		1	1	2	GET90322.1	1	1650.89	Not Found	High	3.56
		FALSE	High	VDYVLDLLELNEK		1	1	1	GET90322.1	0	1562.83	Not Found	High	3.16
		FALSE	High	YISVAPVGAVYQK		1	1	2	GET90322.1	0	1394.77	Not Found	High	3.5
		FALSE	High	YVLDTVTATTGANAQQVAR		1	1	2	GET90322.1	0	1979.02	Not Found	High	4.71
FALSE	Master Protein	GET91303.1	gene=LtaPh_3134600	19	29	31	29	2283	254.7	6.84	99.73	29	other metabolic processes		other molecular function	Pf00289, Pf00364, Pf01039, Pf02785, Pf02786, Pf08326		A0A640KNX3; GET91303.1		0	Not Found	1
	Checked	Protein Group ID	# Proteins	# Unique Peptides	# Peptides	# PSMs	Group Description	Found in Sample: [S12] F12: Sample
	FALSE	38	1	29	29	31	[Master Protein] gene=LtaPh_3134600	Not Found
		Checked	Confidence	Sequence	Modifications	# Protein Groups	# Proteins	# PSMs	Master Protein Accessions	# Missed Cleavages	Theo. MH+ [Da]	Found in Sample: [S12] F12: Sample	Confidence (by Search Engine): Sequest HT	XCorr (by Search Engine): Sequest HT
		FALSE	High	AALDSLVGAPSTVE		1	1	1	GET91303.1	0	1329.69	Not Found	High	2
		FALSE	High	AFADLSSLGLSSTTLK		1	1	1	GET91303.1	0	1610.86	Not Found	High	3.89
		FALSE	High	AIIDAIVDRYVTVEQSFDGHSR		1	1	1	GET91303.1	1	2491.26	Not Found	High	3.86
		FALSE	High	ATELFLGEDGESLSAER		1	1	1	GET91303.1	0	1823.87	Not Found	High	3.28
		FALSE	High	ATGVVRDVVPWK		1	1	1	GET91303.1	1	1326.75	Not Found	High	2.4
		FALSE	High	DPWPTELLLAR		1	1	1	GET91303.1	0	1310.71	Not Found	High	2.04
		FALSE	High	ELEVANDMLESGVVDSLASGVR		1	1	1	GET91303.1	0	2290.12	Not Found	High	3.03
		FALSE	High	ELEVANDMLESGVVDSLASGVRK		1	1	1	GET91303.1	1	2418.22	Not Found	High	4.95
		FALSE	High	EQQSFGNMTPELK		1	1	1	GET91303.1	0	1508.7	Not Found	High	2.49
		FALSE	High	FPDSNHVFVK		1	1	1	GET91303.1	0	1189.6	Not Found	High	2.36
		FALSE	High	FYFLELNPR		1	1	1	GET91303.1	0	1198.63	Not Found	High	2.3
		FALSE	High	GSWMEMLEGWAR		1	1	1	GET91303.1	0	1452.64	Not Found	High	2.1
		FALSE	High	IIEEGPAFGVDPAIISAMER		1	1	1	GET91303.1	0	2115.08	Not Found	High	3.16
		FALSE	High	LLVTGLLGETGMFDR		1	1	1	GET91303.1	0	1621.86	Not Found	High	3.26
		FALSE	High	LPSNTFSVDAASYEK		1	1	1	GET91303.1	0	1628.78	Not Found	High	4.24
		FALSE	High	LSNYEVSMHPTPYK		1	1	1	GET91303.1	0	1665.79	Not Found	High	2.46
		FALSE	High	ISPTSPIMSPLQGTPQLR		1	1	1	GET91303.1	0	1923.04	Not Found	High	2.53
		FALSE	High	NEIAYLYLTK		1	1	1	GET91303.1	0	1227.66	Not Found	High	2.64
		FALSE	High	RAFADLSSLGLSSTTLK		1	1	1	GET91303.1	1	1766.96	Not Found	High	4.18
		FALSE	High	RFLVEFTEK		1	1	2	GET91303.1	1	1168.64	Not Found	High	3.02
		FALSE	High	RVTFLGPSEEAMFTLGDK		1	1	1	GET91303.1	1	1998	Not Found	High	5.03
		FALSE	High	SWMYEHTGDSEAVQFVVMATPEDLK		1	1	1	GET91303.1	0	2870.3	Not Found	High	4.08
		FALSE	High	TLVAYVAEEPSSLR		1	1	1	GET91303.1	0	1534.81	Not Found	High	3.53
		FALSE	High	TTGTLHHHAVPGTTIAMGSLLGEITPDDPSK		1	1	1	GET91303.1	0	3154.58	Not Found	High	4.11
		FALSE	High	VFYGEEPYGTTPIDFLAR		1	1	1	GET91303.1	0	2075.01	Not Found	High	3.09
		FALSE	High	VQETYSLAHPDGPAWGTADK		1	1	2	GET91303.1	0	2143.01	Not Found	High	4.52
		FALSE	High	VTAEDTDEGFRPTSGMVEEIAFK		1	1	1	GET91303.1	0	2529.18	Not Found	High	3.33
		FALSE	High	VYTAPVFIYIPPAGELR		1	1	1	GET91303.1	0	1906.05	Not Found	High	2.74
		FALSE	High	YVTVEQSFDGHSR		1	1	1	GET91303.1	0	1524.71	Not Found	High	2.71
FALSE	Master Protein	GET89193.1	gene=LtaPh_2510300	10	30	32	30	4703	536.6	6.62	96.94	30	other biological processes	cytoskeleton;other cell component	cytoskeletal activity;other molecular function	Pf03028, Pf08385, Pf08393, Pf12774, Pf12775, Pf12777, Pf12780, Pf12781, Pf17852, Pf17857, Pf18198, Pf18199		A0A640KI10; GET89193.1		0	Not Found	1
	Checked	Protein Group ID	# Proteins	# Unique Peptides	# Peptides	# PSMs	Group Description	Found in Sample: [S12] F12: Sample
	FALSE	146	1	30	30	32	[Master Protein] gene=LtaPh_2510300	Not Found
		Checked	Confidence	Sequence	Modifications	# Protein Groups	# Proteins	# PSMs	Master Protein Accessions	# Missed Cleavages	Theo. MH+ [Da]	Found in Sample: [S12] F12: Sample	Confidence (by Search Engine): Sequest HT	XCorr (by Search Engine): Sequest HT
		FALSE	High	AGGSLTSTEVIPMGDFR		1	1	1	GET89193.1	0	1737.85	Not Found	High	3.49
		FALSE	High	AGRLDPVSFEVLLK		1	1	1	GET89193.1	1	1543.88	Not Found	High	2.97
		FALSE	High	AITEFLYDMHITNPDK		1	1	1	GET89193.1	0	1907.92	Not Found	High	3.04
		FALSE	High	DLTQVVQEVSMGIMR		1	1	1	GET89193.1	0	1705.86	Not Found	High	2.37
		FALSE	High	ESVVEFQFLPVQQSYALLQR		1	1	1	GET89193.1	0	2381.25	Not Found	High	3.17
		FALSE	High	FRVQEALWK		1	1	1	GET89193.1	1	1176.65	Not Found	High	3.29
		FALSE	High	HYDFGLR		1	1	1	GET89193.1	0	907.442	Not Found	High	1.93
		FALSE	High	KPVTMLFTDNDIK		1	1	1	GET89193.1	0	1521.8	Not Found	High	3.83
		FALSE	High	LDAIIRPGETTLTWTSMNVDTYLER		1	1	1	GET89193.1	0	2895.46	Not Found	High	3.47
		FALSE	High	LLPSDWTVDRK		1	1	1	GET89193.1	1	1329.72	Not Found	High	2.78
		FALSE	High	ILQSETFAADLESK		1	1	1	GET89193.1	0	1551.79	Not Found	High	2.34
		FALSE	High	LQDLVDANLLAVVEEVVDIATSSAR		1	1	1	GET89193.1	0	2640.41	Not Found	High	5.19
		FALSE	High	LTVFIDDINMPEINEWGDQITNEIVR		1	1	1	GET89193.1	0	3074.51	Not Found	High	3.41
		FALSE	High	LVFEDIDLFDSLLR		1	1	1	GET89193.1	0	1694.9	Not Found	High	2.67
		FALSE	High	NAISNLDHLVSK		1	1	1	GET89193.1	0	1310.71	Not Found	High	3.32
		FALSE	High	NFLVNITTSPDLEK		1	1	1	GET89193.1	0	1590.84	Not Found	High	2.94
		FALSE	High	NREVESAVDDVVDLILR		1	1	2	GET89193.1	1	1942.02	Not Found	High	4.3
		FALSE	High	QLNIPVTPDLNIVK		1	1	1	GET89193.1	0	1563.91	Not Found	High	2.85
		FALSE	High	RFVYVIRSSTGMPISSK		1	1	1	GET89193.1	2	1928.04	Not Found	High	2.8
		FALSE	High	SLRDWDAYVELK		1	1	1	GET89193.1	1	1494.76	Not Found	High	3.36
		FALSE	High	SPAVVERHWQEIMK		1	1	1	GET89193.1	1	1709.88	Not Found	High	3.16
		FALSE	High	SPLVAQWTEMDTNLTEALAEAQENVK		1	1	1	GET89193.1	0	2888.4	Not Found	High	2.38
		FALSE	High	SYLSFIESYTTVYSK		1	1	1	GET89193.1	0	1787.87	Not Found	High	3.67
		FALSE	High	TILDNFMELQPVIQELK		1	1	2	GET89193.1	0	2031.08	Not Found	High	2.71
		FALSE	High	TVTVEQFLGGIK		1	1	1	GET89193.1	0	1291.73	Not Found	High	2.81
		FALSE	High	VNFSSMTLPQNFYNTLEDMTEK		1	1	1	GET89193.1	0	2609.19	Not Found	High	2.85
		FALSE	High	VTAEVEAYNAQLADENAK		1	1	1	GET89193.1	0	1935.93	Not Found	High	2.52
		FALSE	High	WRTDPDVFK		1	1	1	GET89193.1	1	1163.58	Not Found	High	2.38
		FALSE	High	YFNEEGANLYEEIAR		1	1	1	GET89193.1	0	1817.83	Not Found	High	2.92
		FALSE	High	YPLMIDPQGQALNWVR		1	1	1	GET89193.1	0	1900.97	Not Found	High	3.54
FALSE	Master Protein	GET90217.1	gene=LtaPh_2828101	37	16	27	16	657	71.5	5.45	91.01	16			other molecular function	Pf00012		A0A640KL64; GET90217.1		0	Not Found	1
	Checked	Protein Group ID	# Proteins	# Unique Peptides	# Peptides	# PSMs	Group Description	Found in Sample: [S12] F12: Sample
	FALSE	242	2	16	16	27	[Master Protein] gene=LtaPh_2828101	Not Found
		Checked	Confidence	Sequence	Modifications	# Protein Groups	# Proteins	# PSMs	Master Protein Accessions	# Missed Cleavages	Theo. MH+ [Da]	Found in Sample: [S12] F12: Sample	Confidence (by Search Engine): Sequest HT	XCorr (by Search Engine): Sequest HT
		FALSE	High	AVVTVPAYFNDSQR		1	2	1	GET90217.1	0	1566.79	Not Found	High	3.39
		FALSE	High	DEIERMVNDAMK		1	1	2	GET90217.1	1	1450.67	Not Found	High	3.07
		FALSE	High	EIEATLEWLSNNQEASK		1	1	1	GET90217.1	0	1961.95	Not Found	High	4.26
		FALSE	High	GDDKPVIAVQYRGEEK		1	1	1	GET90217.1	1	1803.92	Not Found	High	2.81
		FALSE	High	IINEPTAAAIAYGLDK		1	1	1	GET90217.1	0	1659.9	Not Found	High	2.83
		FALSE	High	LVTFFTEEFK		1	1	2	GET90217.1	0	1260.65	Not Found	High	2.52
		FALSE	High	NGLENYAYSMK		1	1	1	GET90217.1	0	1289.58	Not Found	High	2.49
		FALSE	High	NQVAMNPHNTVFDAK		1	1	3	GET90217.1	0	1685.81	Not Found	High	4.08
		FALSE	High	QTEGLLLLDVTPLTLGIETAGGVMTALIK		1	1	1	GET90217.1	0	2967.67	Not Found	High	5.05
		FALSE	High	RSVHDVVLVGGSTR		1	1	2	GET90217.1	1	1481.82	Not Found	High	4.59
		FALSE	High	RSVHDVVLVGGSTRIPK		1	1	1	GET90217.1	2	1820.05	Not Found	High	3.71
		FALSE	High	SINPDEAVAYGAAVQAFILTGGK		1	1	3	GET90217.1	0	2292.19	Not Found	High	4.53
		FALSE	High	SQIFSTYADNQPGVHIQVFEGER		1	1	2	GET90217.1	0	2622.26	Not Found	High	4.65
		FALSE	High	TFTPEEISSMVLLK		1	1	3	GET90217.1	0	1594.84	Not Found	High	2.69
		FALSE	High	TTPSYVAFTDSER		1	1	1	GET90217.1	0	1473.69	Not Found	High	2.59
		FALSE	High	VQSLVSDFFGGK		1	1	2	GET90217.1	0	1283.66	Not Found	High	3.31
FALSE	Master Protein	GET89214.1	gene=LtaPh_2512221	30	14	25	14	699	75.3	6.87	88.4	14	other metabolic processes;transport	other membranes	transporter activity;other molecular function	Pf00006, Pf02874		A0A640KJH9; GET89214.1		0	Not Found	1
	Checked	Protein Group ID	# Proteins	# Unique Peptides	# Peptides	# PSMs	Group Description	Found in Sample: [S12] F12: Sample
	FALSE	169	2	14	14	25	[Master Protein] gene=LtaPh_2512221	Not Found
		Checked	Confidence	Sequence	Modifications	# Protein Groups	# Proteins	# PSMs	Master Protein Accessions	# Missed Cleavages	Theo. MH+ [Da]	Found in Sample: [S12] F12: Sample	Confidence (by Search Engine): Sequest HT	XCorr (by Search Engine): Sequest HT
		FALSE	High	AVAESGIYPAVNPLECASR	1xCarbamidomethyl [C16]	1	2	1	GET89214.1	0	2003.99	Not Found	High	3.08
		FALSE	High	DVEGQNVLLFIDNIFR		1	2	2	GET89214.1	0	1891.99	Not Found	High	4.69
		FALSE	High	ELQDIIAVLGIDELSEEDK		1	2	3	GET89214.1	0	2129.09	Not Found	High	4.83
		FALSE	High	GHGGFSVFAGVGER		1	2	2	GET89214.1	0	1376.67	Not Found	High	3.12
		FALSE	High	LADQAAEDTILTTGIK		1	2	2	GET89214.1	0	1659.88	Not Found	High	3.95
		FALSE	High	IFNVLGDAIDQR		1	2	1	GET89214.1	0	1360.72	Not Found	High	2.32
		FALSE	High	IGLFGGAGVGK		1	2	2	GET89214.1	0	975.562	Not Found	High	2.64
		FALSE	High	IMDPDVIDVNHYNVAQDIVQMLTK		1	2	2	GET89214.1	0	2771.37	Not Found	High	6.5
		FALSE	High	IPAAVGYQPTLAEDLGMLQER		1	2	3	GET89214.1	0	2272.16	Not Found	High	5.68
		FALSE	High	MRMAIHAEAPK		1	2	2	GET89214.1	1	1254.64	Not Found	High	3.02
		FALSE	High	TVIIMELINNVAK		1	2	1	GET89214.1	0	1457.84	Not Found	High	3.16
		FALSE	High	VAQSALTMAEYFR		1	2	1	GET89214.1	0	1486.74	Not Found	High	3.89
		FALSE	High	VIDLILPYCK	1xCarbamidomethyl [C9]	1	2	1	GET89214.1	0	1233.69	Not Found	High	2.63
		FALSE	High	VVSTGGNISVPVGR		1	2	2	GET89214.1	0	1341.75	Not Found	High	3.08
FALSE	Master Protein	GET87016.1	gene=LtaPh_1315100	9	30	30	30	4665	529.3	5.38	87.91	30	other biological processes	cytoskeleton;other cell component	cytoskeletal activity;other molecular function	Pf03028, Pf08385, Pf08393, Pf12774, Pf12775, Pf12777, Pf12780, Pf12781, Pf17852, Pf17857, Pf18198, Pf18199		A0A640KBF2; GET87016.1		0	Not Found	1
	Checked	Protein Group ID	# Proteins	# Unique Peptides	# Peptides	# PSMs	Group Description	Found in Sample: [S12] F12: Sample
	FALSE	342	1	30	30	30	[Master Protein] gene=LtaPh_1315100	Not Found
		Checked	Confidence	Sequence	Modifications	# Protein Groups	# Proteins	# PSMs	Master Protein Accessions	# Missed Cleavages	Theo. MH+ [Da]	Found in Sample: [S12] F12: Sample	Confidence (by Search Engine): Sequest HT	XCorr (by Search Engine): Sequest HT
		FALSE	High	AAIGMLK		1	1	1	GET87016.1	0	703.417	Not Found	High	1.97
		FALSE	High	AFREQIVEQDWLPEIK		1	1	1	GET87016.1	1	2001.04	Not Found	High	3.47
		FALSE	High	AISSNELYGYFTPQK		1	1	1	GET87016.1	0	1717.84	Not Found	High	3.57
		FALSE	High	AQPLVQEALAALDTLDK		1	1	1	GET87016.1	0	1795.98	Not Found	High	4.04
		FALSE	High	EGIIASLTNEVK		1	1	1	GET87016.1	0	1273.7	Not Found	High	2.12
		FALSE	High	ELLQSTIHEK		1	1	1	GET87016.1	0	1197.65	Not Found	High	1.93
		FALSE	High	ENFYNVSLGQGQEVVADR		1	1	1	GET87016.1	0	2024.97	Not Found	High	4.51
		FALSE	High	ENFYNVSLGQGQEVVADRALDK		1	1	1	GET87016.1	1	2452.21	Not Found	High	3
		FALSE	High	EVMGDDETGETSGMFPPIK		1	1	1	GET87016.1	0	2039.89	Not Found	High	3
		FALSE	High	FESFVSGGLK		1	1	1	GET87016.1	0	1070.55	Not Found	High	2.19
		FALSE	High	FFFVSDTDLIDILSK		1	1	1	GET87016.1	0	1759.92	Not Found	High	3.29
		FALSE	High	LGALVSQYDEAVAEADAIEAK		1	1	1	GET87016.1	0	2163.08	Not Found	High	3.64
		FALSE	High	LRLPVLAVDANK		1	1	1	GET87016.1	1	1308.8	Not Found	High	3.29
		FALSE	High	IVEEVTSFEK		1	1	1	GET87016.1	0	1180.61	Not Found	High	2.34
		FALSE	High	LVFFLDDMNMPTPDK		1	1	1	GET87016.1	0	1782.84	Not Found	High	3.39
		FALSE	High	LVTGLADESVR		1	1	1	GET87016.1	0	1159.63	Not Found	High	2.65
		FALSE	High	MNLAQRLVTGLADESVRWGATIEK		1	1	1	GET87016.1	2	2658.4	Not Found	High	3.25
		FALSE	High	NQLDPVWLADHDGIPLVEVK		1	1	1	GET87016.1	0	2258.18	Not Found	High	3.86
		FALSE	High	QLDFLLRGK		1	1	1	GET87016.1	1	1089.64	Not Found	High	2.74
		FALSE	High	QIFDVSVTR		1	1	1	GET87016.1	0	1064.57	Not Found	High	2.37
		FALSE	High	QPGTIDPTAADFTLEK		1	1	1	GET87016.1	0	1703.85	Not Found	High	2.38
		FALSE	High	RAGSSYYAPFSQLMSELK		1	1	1	GET87016.1	1	2035	Not Found	High	3.2
		FALSE	High	RYDALLQEVIMR		1	1	1	GET87016.1	1	1506.81	Not Found	High	3.6
		FALSE	High	SENLAGLEEQLYSVK		1	1	1	GET87016.1	0	1679.85	Not Found	High	2.54
		FALSE	High	SHVSSVARPWK		1	1	1	GET87016.1	0	1253.67	Not Found	High	2.24
		FALSE	High	SVLYIAGALK		1	1	1	GET87016.1	0	1034.62	Not Found	High	2.31
		FALSE	High	TMQADVLFK		1	1	1	GET87016.1	0	1052.54	Not Found	High	1.98
		FALSE	High	VGDLSSTVLETER		1	1	1	GET87016.1	0	1405.72	Not Found	High	3.14
		FALSE	High	VQETYYAGEAAGVYPNMPPLASTIVR		1	1	1	GET87016.1	0	2797.39	Not Found	High	3.6
		FALSE	High	WVIAGVGLLLDVVE		1	1	1	GET87016.1	0	1482.86	Not Found	High	2.3
FALSE	Master Protein	GET90907.1	gene=LtaPh_3029761	38	11	25	11	361	39	8.95	87.01	11	other metabolic processes	other cytoplasmic organelle	other molecular function	Pf00044, Pf02800		A0A640KTP3; GET90907.1; Q27890	GAPG	0	Not Found	1
	Checked	Protein Group ID	# Proteins	# Unique Peptides	# Peptides	# PSMs	Group Description	Found in Sample: [S12] F12: Sample
	FALSE	560	1	11	11	25	[Master Protein] gene=LtaPh_3029761	Not Found
		Checked	Confidence	Sequence	Modifications	# Protein Groups	# Proteins	# PSMs	Master Protein Accessions	# Missed Cleavages	Theo. MH+ [Da]	Found in Sample: [S12] F12: Sample	Confidence (by Search Engine): Sequest HT	XCorr (by Search Engine): Sequest HT
		FALSE	High	AAAVNIIPSTTGAAK		1	1	1	GET90907.1	0	1384.78	Not Found	High	2.78
		FALSE	High	ATLQNNLPGEK		1	1	1	GET90907.1	0	1184.63	Not Found	High	2.37
		FALSE	High	DWRGGRAAAVNIIPSTTGAAK		1	1	1	GET90907.1	2	2112.13	Not Found	High	3.04
		FALSE	High	ENFGIETGLMTTIHSYTATQK		1	1	4	GET90907.1	0	2342.13	Not Found	High	5.2
		FALSE	High	GILGFTDEELVSADFINDNR		1	1	5	GET90907.1	0	2225.07	Not Found	High	4.14
		FALSE	High	GILGFTDEELVSADFINDNRSSVYDSK		1	1	1	GET90907.1	1	2991.42	Not Found	High	5.16
		FALSE	High	KVVISAPASGGAK		1	1	1	GET90907.1	1	1184.7	Not Found	High	3.52
		FALSE	High	LGVDYVIESTGLFTDK		1	1	6	GET90907.1	0	1756.9	Not Found	High	4.23
		FALSE	High	VPTPDVSVVDLTFR		1	1	2	GET90907.1	0	1544.83	Not Found	High	3.98
		FALSE	High	VVISAPASGGAK		1	1	2	GET90907.1	0	1056.6	Not Found	High	2.93
		FALSE	High	VVSWYDNEWAYSHR		1	1	1	GET90907.1	0	1811.81	Not Found	High	3.05
FALSE	Master Protein	GET89832.1	gene=LtaPh_2718600	36	14	22	14	525	58.2	8.57	77.26	14	other metabolic processes		kinase activity;other molecular function	Pf01293		A0A640KK11; GET89832.1		0	Not Found	1
	Checked	Protein Group ID	# Proteins	# Unique Peptides	# Peptides	# PSMs	Group Description	Found in Sample: [S12] F12: Sample
	FALSE	7	1	14	14	22	[Master Protein] gene=LtaPh_2718600	Not Found
		Checked	Confidence	Sequence	Modifications	# Protein Groups	# Proteins	# PSMs	Master Protein Accessions	# Missed Cleavages	Theo. MH+ [Da]	Found in Sample: [S12] F12: Sample	Confidence (by Search Engine): Sequest HT	XCorr (by Search Engine): Sequest HT
		FALSE	High	AVIDAIHDGSLDK		1	1	1	GET89832.1	0	1353.7	Not Found	High	3.41
		FALSE	High	ELVAMFQESFQK		1	1	1	GET89832.1	0	1456.71	Not Found	High	2.93
		FALSE	High	KGDVTVFFGLSGTGK		1	1	2	GET89832.1	1	1512.81	Not Found	High	5.2
		FALSE	High	MAPIIHRNLTAPELVQWALK	1xMet-loss [N-Term]	1	1	1	GET89832.1	1	2170.25	Not Found	High	3.05
		FALSE	High	MLIGDDEHVWTDR		1	1	2	GET89832.1	0	1586.73	Not Found	High	3.86
		FALSE	High	NLTAPELVQWALK		1	1	2	GET89832.1	0	1482.83	Not Found	High	2.76
		FALSE	High	NVIFLTNDAFGVMPPVAR		1	1	2	GET89832.1	0	1961.03	Not Found	High	3.91
		FALSE	High	RAMDFLSSR		1	1	1	GET89832.1	1	1082.54	Not Found	High	3.56
		FALSE	High	RVVDTDDVRENVDWGSVNMK		1	1	2	GET89832.1	2	2334.11	Not Found	High	4.13
		FALSE	High	SVPGVTSTTSVSLNFK		1	1	1	GET89832.1	0	1623.86	Not Found	High	2.67
		FALSE	High	TGEEVILGTEYAGEMK		1	1	1	GET89832.1	0	1726.82	Not Found	High	4.01
		FALSE	High	VAYPLEHIPGALTHAVAGHPR		1	1	2	GET89832.1	0	2206.19	Not Found	High	4.89
		FALSE	High	VTRAVIDAIHDGSLDK		1	1	3	GET89832.1	1	1709.92	Not Found	High	4.33
		FALSE	High	VWLLNTGYAGGR		1	1	1	GET89832.1	0	1306.69	Not Found	High	2.76
FALSE	Master Protein	GET88260.1	gene=LtaPh_2102651	37	12	20	12	471	51.6	8.32	72.2	12	other metabolic processes;other biological processes		kinase activity;other molecular function	Pf00349, Pf03727		A0A640KLD7; GET88260.1		0	Not Found	1
	Checked	Protein Group ID	# Proteins	# Unique Peptides	# Peptides	# PSMs	Group Description	Found in Sample: [S12] F12: Sample
	FALSE	511	1	12	12	20	[Master Protein] gene=LtaPh_2102651	Not Found
		Checked	Confidence	Sequence	Modifications	# Protein Groups	# Proteins	# PSMs	Master Protein Accessions	# Missed Cleavages	Theo. MH+ [Da]	Found in Sample: [S12] F12: Sample	Confidence (by Search Engine): Sequest HT	XCorr (by Search Engine): Sequest HT
		FALSE	High	ATGVFYALDLGGTNFR		1	1	1	GET88260.1	0	1701.86	Not Found	High	4.28
		FALSE	High	HMGMIAADQMPGLQFTR		1	1	2	GET88260.1	0	1903.9	Not Found	High	3.11
		FALSE	High	HMGMIAADQMPGLQFTRELIK		1	1	1	GET88260.1	1	2387.2	Not Found	High	4.92
		FALSE	High	LVSGMYLGEISR		1	1	1	GET88260.1	0	1324.69	Not Found	High	2.5
		FALSE	High	QRLALASLATQLTMSSEK		1	1	2	GET88260.1	1	1948.05	Not Found	High	3.82
		FALSE	High	RIAGVDVPDTADLHTIR		1	1	3	GET88260.1	1	1848.99	Not Found	High	4.78
		FALSE	High	RVPLGFTFSFPVDQK		1	1	3	GET88260.1	1	1737.93	Not Found	High	3.82
		FALSE	High	SALTGDATDLFDFIAQSVK		1	1	2	GET88260.1	0	1999	Not Found	High	4.43
		FALSE	High	TRTQGLATVAVDGSVYEK		1	1	2	GET88260.1	1	1894.99	Not Found	High	3.85
		FALSE	High	VNNLLSHIAIR		1	1	1	GET88260.1	0	1249.74	Not Found	High	3.73
		FALSE	High	YALPITVYDDEMDAITPNRENQR		1	1	1	GET88260.1	1	2724.29	Not Found	High	3.56
		FALSE	High	YALPITVYDDEMDAITPNRENQRQEK		1	1	1	GET88260.1	2	3109.49	Not Found	High	3.65
FALSE	Master Protein	GET90042.1	gene=LtaPh_2812761	35	16	21	16	658	71.8	5.14	66.65	16			other molecular function	Pf00012		A0A640KLA5; GET90042.1		0	Not Found	1
	Checked	Protein Group ID	# Proteins	# Unique Peptides	# Peptides	# PSMs	Group Description	Found in Sample: [S12] F12: Sample
	FALSE	692	1	16	16	21	[Master Protein] gene=LtaPh_2812761	Not Found
		Checked	Confidence	Sequence	Modifications	# Protein Groups	# Proteins	# PSMs	Master Protein Accessions	# Missed Cleavages	Theo. MH+ [Da]	Found in Sample: [S12] F12: Sample	Confidence (by Search Engine): Sequest HT	XCorr (by Search Engine): Sequest HT
		FALSE	High	EALDFVDENPNADREEFEAARTK		1	1	1	GET90042.1	2	2666.23	Not Found	High	2.46
		FALSE	High	FDLSGIPPAPR		1	1	2	GET90042.1	0	1169.63	Not Found	High	2.44
		FALSE	High	GEVHIVTNEMGNR		1	1	1	GET90042.1	0	1455.7	Not Found	High	2.37
		FALSE	High	GINPDEAVAYGAAVQAAVLTGEAEVEGK		1	1	2	GET90042.1	0	2729.36	Not Found	High	4.24
		FALSE	High	IAGLNVVR		1	1	1	GET90042.1	0	841.525	Not Found	High	2.01
		FALSE	High	IAGLNVVRIINEPTAAAIAYGLNK		1	1	1	GET90042.1	1	2481.42	Not Found	High	6.08
		FALSE	High	IINEPTAAAIAYGLNK		1	1	2	GET90042.1	0	1658.91	Not Found	High	4.04
		FALSE	High	LLSYDIVADK		1	1	1	GET90042.1	0	1136.62	Not Found	High	2.44
		FALSE	High	LQSVTNPIIQK		1	1	1	GET90042.1	0	1240.73	Not Found	High	2.34
		FALSE	High	NAVVTVPAYFNDAQRQATK		1	1	1	GET90042.1	1	2093.08	Not Found	High	3.41
		FALSE	High	NQLPQNPENTIYAIK		1	1	1	GET90042.1	0	1742.91	Not Found	High	2.42
		FALSE	High	NSLESVAYSLRNQVNDK		1	1	1	GET90042.1	1	1936.97	Not Found	High	3.91
		FALSE	High	NTLVPVQK		1	1	1	GET90042.1	0	898.536	Not Found	High	2.06
		FALSE	High	QFTPEEVSAMVLQK		1	1	2	GET90042.1	0	1606.81	Not Found	High	3.12
		FALSE	High	VEVDSLVEGHDFSEK		1	1	1	GET90042.1	0	1689.8	Not Found	High	3.93
		FALSE	High	VVLVDVIPLSLGIETVGGVMTK		1	1	2	GET90042.1	0	2239.3	Not Found	High	3.78
FALSE	Master Protein	GET86669.1	gene=LtaPh_1106200	41	12	19	12	329	35.4	9.39	63.48	12				Pf01039		A0A640KGP9; GET86669.1		0	Not Found	1
	Checked	Protein Group ID	# Proteins	# Unique Peptides	# Peptides	# PSMs	Group Description	Found in Sample: [S12] F12: Sample
	FALSE	615	1	12	12	19	[Master Protein] gene=LtaPh_1106200	Not Found
		Checked	Confidence	Sequence	Modifications	# Protein Groups	# Proteins	# PSMs	Master Protein Accessions	# Missed Cleavages	Theo. MH+ [Da]	Found in Sample: [S12] F12: Sample	Confidence (by Search Engine): Sequest HT	XCorr (by Search Engine): Sequest HT
		FALSE	High	AGVSISSIEADDR		1	1	1	GET86669.1	0	1319.64	Not Found	High	3.07
		FALSE	High	AGVSISSIEADDRVR		1	1	2	GET86669.1	1	1574.81	Not Found	High	4.12
		FALSE	High	AGVSISSIEADDRVRK		1	1	2	GET86669.1	2	1702.91	Not Found	High	3.25
		FALSE	High	FLELSQLAGWDLYWDDK		1	1	2	GET86669.1	0	2099.01	Not Found	High	4.14
		FALSE	High	GVDYARLYAHHPIDYERSTSK		1	1	2	GET86669.1	2	2478.22	Not Found	High	4.31
		FALSE	High	LPANTSDPTYQENMAR		1	1	1	GET86669.1	0	1807.83	Not Found	High	5
		FALSE	High	LPANTSDPTYQENMAR	1xOxidation [M14]	1	1	1	GET86669.1	0	1823.82	Not Found	High	3.83
		FALSE	High	LYAHHPIDYER		1	1	3	GET86669.1	0	1413.69	Not Found	High	3.1
		FALSE	High	MEGLVEQLR		1	1	1	GET86669.1	0	1074.56	Not Found	High	2.75
		FALSE	High	SPNILR		1	1	1	GET86669.1	0	699.415	Not Found	High	1.97
		FALSE	High	STQEPCVAATPTPSDTAATLAAAATPAPAAPIK	1xCarbamidomethyl [C6]	1	1	1	GET86669.1	0	3148.58	Not Found	High	3.52
		FALSE	High	VRYVQAGGVVPEEEAAK		1	1	1	GET86669.1	1	1801.94	Not Found	High	3.76
		FALSE	High	YVQAGGVVPEEEAAK		1	1	1	GET86669.1	0	1546.77	Not Found	High	3
FALSE	Master Protein	GET89694.1	gene=LtaPh_2705081	19	20	20	19	6722	752.1	5.29	61.47	20	protein metabolism		other molecular function	Pf00648, Pf01067		A0A640KKY9; GET89694.1		0	Not Found	1
	Checked	Protein Group ID	# Proteins	# Unique Peptides	# Peptides	# PSMs	Group Description	Found in Sample: [S12] F12: Sample
	FALSE	673	1	19	20	20	[Master Protein] gene=LtaPh_2705081	Not Found
		Checked	Confidence	Sequence	Modifications	# Protein Groups	# Proteins	# PSMs	Master Protein Accessions	# Missed Cleavages	Theo. MH+ [Da]	Found in Sample: [S12] F12: Sample	Confidence (by Search Engine): Sequest HT	XCorr (by Search Engine): Sequest HT
		FALSE	High	AFADMAIELLR		1	1	1	GET89694.1	0	1249.66	Not Found	High	2.38
		FALSE	High	ALEEEMQERVK		1	1	1	GET89694.1	1	1361.67	Not Found	High	2.61
		FALSE	High	ALPLDEDAEFR		1	1	1	GET89694.1	0	1275.62	Not Found	High	1.95
		FALSE	High	AVLQSMDTPLTAEQLSALLDSDAEVADMERR		1	1	1	GET89694.1	1	3375.64	Not Found	High	4.1
		FALSE	High	AYLAPEPAGIPLELLPIDEDAEFCAK	1xCarbamidomethyl [C24]	1	1	1	GET89694.1	0	2842.42	Not Found	High	3.22
		FALSE	High	EAARLGEELRK		1	1	1	GET89694.1	2	1271.71	Not Found	High	2.6
		FALSE	High	EMLDLHNDAIASALIEELR		1	1	1	GET89694.1	0	2153.09	Not Found	High	3.33
		FALSE	High	ETELNARAVEIAEQLK		1	1	1	GET89694.1	1	1813.97	Not Found	High	3.77
		FALSE	High	LSEQAHQIAVDLK		1	1	1	GET89694.1	0	1451.79	Not Found	High	2.45
		FALSE	High	MDQEPENMPLALLPLEEDALFAAAEK		1	1	1	GET89694.1	0	2885.39	Not Found	High	4.9
		FALSE	High	MLDSGNADPVALRK		1	1	1	GET89694.1	1	1486.77	Not Found	High	2.81
		FALSE	High	RARDLAVAMK		1	1	1	GET89694.1	2	1130.65	Not Found	High	2.4
		FALSE	High	SFLDPEPLGVPLEELPLNDDHILNPVER		1	1	1	GET89694.1	0	3167.63	Not Found	High	3.06
		FALSE	High	SGEHPSQVLELEHLLNHR		1	1	1	GET89694.1	0	2095.07	Not Found	High	3.22
		FALSE	High	SSDIPRELLALDTDK		1	1	1	GET89694.1	1	1672.88	Not Found	High	2.82
		FALSE	High	SYEGVPTSELPLDTDAAFHEMEVER		1	1	1	GET89694.1	0	2822.28	Not Found	High	3.12
		FALSE	High	VAALEAQLLAR		1	1	1	GET89694.1	0	1154.69	Not Found	High	2.82
		FALSE	High	VDFVIDTPSDVHAVLR		1	1	1	GET89694.1	0	1782.94	Not Found	High	3.33
		FALSE	High	VEIDDRIPMVK		3	3	1	GET89693.1; GET89691.1; GET89694.1	1	1314.71	Not Found	High	2.78
		FALSE	High	VLAELYEGVLTSELPLDTDAAFHEMEVER		1	1	1	GET89694.1	0	3276.6	Not Found	High	3.78
FALSE	Master Protein	GET86704.1	gene=LtaPh_1109700	21	12	18	12	914	100.9	8.29	57.43	12	other metabolic processes		kinase activity;other molecular function	Pf00391, Pf01326, Pf02896		A0A640KCE1; GET86704.1		0	Not Found	1
	Checked	Protein Group ID	# Proteins	# Unique Peptides	# Peptides	# PSMs	Group Description	Found in Sample: [S12] F12: Sample
	FALSE	425	1	12	12	18	[Master Protein] gene=LtaPh_1109700	Not Found
		Checked	Confidence	Sequence	Modifications	# Protein Groups	# Proteins	# PSMs	Master Protein Accessions	# Missed Cleavages	Theo. MH+ [Da]	Found in Sample: [S12] F12: Sample	Confidence (by Search Engine): Sequest HT	XCorr (by Search Engine): Sequest HT
		FALSE	High	ALHEMNPMLGLR		1	1	2	GET86704.1	0	1381.71	Not Found	High	3.12
		FALSE	High	DPFQSLDQEGVGLLVSTAITK		1	1	1	GET86704.1	0	2218.16	Not Found	High	4.16
		FALSE	High	FVEGDVITLDGTR		1	1	1	GET86704.1	0	1421.73	Not Found	High	2.82
		FALSE	High	GANLAEMVNIGIPVPPGFTITTK		1	1	4	GET86704.1	0	2340.26	Not Found	High	4.22
		FALSE	High	GLAASPGAAVGQVVFDADSAK		1	1	2	GET86704.1	0	1930.99	Not Found	High	3.94
		FALSE	High	HVYYFGGSK		1	1	1	GET86704.1	0	1057.51	Not Found	High	2.53
		FALSE	High	LLDPPLHEFVPHDK		1	1	1	GET86704.1	0	1656.87	Not Found	High	2.73
		FALSE	High	RLGVRANADTPVDANK		1	1	1	GET86704.1	2	1696.91	Not Found	High	3.03
		FALSE	High	TEHMFFESDRIDSIR		1	1	1	GET86704.1	1	1882.88	Not Found	High	3.62
		FALSE	High	TGTPFPQDPWVQLFAAIR		1	1	1	GET86704.1	0	2044.07	Not Found	High	2.14
		FALSE	High	VHYTIGTMIEVPR		1	1	2	GET86704.1	0	1515.8	Not Found	High	3.46
		FALSE	High	VPVAIVAAAHAAVK		1	1	1	GET86704.1	0	1316.8	Not Found	High	4.33
FALSE	Master Protein	GET85782.1	gene=LtaPh_0505031	29	13	17	13	574	62.5	9.72	54.97	13	other metabolic processes;transport	other membranes	transporter activity;other molecular function	Pf00006, Pf00306		A0A640K8A1; GET85782.1		0	Not Found	1
	Checked	Protein Group ID	# Proteins	# Unique Peptides	# Peptides	# PSMs	Group Description	Found in Sample: [S12] F12: Sample
	FALSE	297	1	13	13	17	[Master Protein] gene=LtaPh_0505031	Not Found
		Checked	Confidence	Sequence	Modifications	# Protein Groups	# Proteins	# PSMs	Master Protein Accessions	# Missed Cleavages	Theo. MH+ [Da]	Found in Sample: [S12] F12: Sample	Confidence (by Search Engine): Sequest HT	XCorr (by Search Engine): Sequest HT
		FALSE	High	AVDTMIPIGR		1	1	1	GET85782.1	0	1072.58	Not Found	High	2.39
		FALSE	High	DGRIGIILMDNITEVQSGQK		1	1	2	GET85782.1	1	2187.14	Not Found	High	3.56
		FALSE	High	EAYPGDVFYLHSR		1	1	1	GET85782.1	0	1553.74	Not Found	High	2.88
		FALSE	High	FFTLNHPILNAEVEEMLK		1	1	1	GET85782.1	0	2145.1	Not Found	High	4.33
		FALSE	High	LAADSVGGSQVQTVPMIR		1	1	2	GET85782.1	0	1828.96	Not Found	High	4.17
		FALSE	High	IGIILMDNITEVQSGQK		1	1	2	GET85782.1	0	1858.99	Not Found	High	4.4
		FALSE	High	LLYIPVGAGVLGK		1	1	1	GET85782.1	0	1299.8	Not Found	High	2.28
		FALSE	High	LYEYLLVNK		1	1	1	GET85782.1	0	1154.65	Not Found	High	2.83
		FALSE	High	QHTHLFLQHYQSK		1	1	1	GET85782.1	0	1666.84	Not Found	High	4.41
		FALSE	High	QISLLLR		1	1	1	GET85782.1	0	842.546	Not Found	High	1.99
		FALSE	High	SPVNYNLLTGFK		1	1	1	GET85782.1	0	1352.72	Not Found	High	3.05
		FALSE	High	TSIAVSTIINQVRNNQQILSK		1	1	2	GET85782.1	1	2327.3	Not Found	High	3.66
		FALSE	High	VDAGAPNIVSRSPVNYNLLTGFK		1	1	1	GET85782.1	1	2432.29	Not Found	High	2.77
FALSE	Master Protein	GET93807.1	gene=LtaPh_3672100	36	12	17	12	477	52.9	5.22	51.74	12		ER/Golgi	other molecular function	Pf00085, Pf13848		A0A640L1Z0; GET93807.1		0	Not Found	1
	Checked	Protein Group ID	# Proteins	# Unique Peptides	# Peptides	# PSMs	Group Description	Found in Sample: [S12] F12: Sample
	FALSE	671	1	12	12	17	[Master Protein] gene=LtaPh_3672100	Not Found
		Checked	Confidence	Sequence	Modifications	# Protein Groups	# Proteins	# PSMs	Master Protein Accessions	# Missed Cleavages	Theo. MH+ [Da]	Found in Sample: [S12] F12: Sample	Confidence (by Search Engine): Sequest HT	XCorr (by Search Engine): Sequest HT
		FALSE	High	AADALAGVATLAEVDCTK	1xCarbamidomethyl [C16]	1	1	1	GET93807.1	0	1775.88	Not Found	High	2.4
		FALSE	High	DYDGPRTAAGIVSYMK		1	1	3	GET93807.1	1	1743.84	Not Found	High	3.26
		FALSE	High	EREAYSGITPMTEESVEK		1	1	2	GET93807.1	1	2055.95	Not Found	High	3.67
		FALSE	High	ETVNGLTTVVGHTIEK		1	1	1	GET93807.1	0	1697.91	Not Found	High	2.36
		FALSE	High	FPAFVMDLERR		1	1	1	GET93807.1	1	1380.71	Not Found	High	2.94
		FALSE	High	GFPTLYIFR		1	1	1	GET93807.1	0	1113.61	Not Found	High	2.02
		FALSE	High	HHVMDTDIPVTPESIAEFVEK		1	1	1	GET93807.1	0	2394.16	Not Found	High	4.42
		FALSE	High	LASMMTK		1	1	1	GET93807.1	0	781.395	Not Found	High	1.91
		FALSE	High	NLESENVIIAQLDATTNDFDRK		1	1	2	GET93807.1	1	2506.24	Not Found	High	4.92
		FALSE	High	VLLTHIDGEQYRPVSR		1	1	2	GET93807.1	0	1883.01	Not Found	High	2.97
		FALSE	High	VLLTHIDGEQYRPVSRQLGFPEDVK		1	1	1	GET93807.1	1	2896.53	Not Found	High	3.56
		FALSE	High	VVSGDLTLVK		1	1	1	GET93807.1	0	1030.61	Not Found	High	2.25
FALSE	Master Protein	GET90854.1	gene=LtaPh_3024981	19	9	12	9	660	71.5	5.91	48.58	9	other biological processes		other molecular function	Pf00012		A0A640KMB0; GET90854.1		0	Not Found	1
	Checked	Protein Group ID	# Proteins	# Unique Peptides	# Peptides	# PSMs	Group Description	Found in Sample: [S12] F12: Sample
	FALSE	510	6	9	9	12	[Master Protein] gene=LtaPh_3024981	Not Found
		Checked	Confidence	Sequence	Modifications	# Protein Groups	# Proteins	# PSMs	Master Protein Accessions	# Missed Cleavages	Theo. MH+ [Da]	Found in Sample: [S12] F12: Sample	Confidence (by Search Engine): Sequest HT	XCorr (by Search Engine): Sequest HT
		FALSE	High	DPFRGVNPDEAVALGAATLGGVLR		1	6	1	GET90854.1	1	2395.27	Not Found	High	5.05
		FALSE	High	DPFRGVNPDEAVALGAATLGGVLRGDVK		1	4	3	GET90854.1	2	2794.48	Not Found	High	6.36
		FALSE	High	DQIEQMIRDSEQHAEADRVK		1	4	1	GET90854.1	2	2398.14	Not Found	High	3.51
		FALSE	High	EINDVVLVGGMTRMPK		1	4	1	GET90854.1	1	1758.92	Not Found	High	3.59
		FALSE	High	GVNPDEAVALGAATLGGVLR		1	6	1	GET90854.1	0	1880.02	Not Found	High	3.05
		FALSE	High	QYSPSQIGAFVLEK		1	5	1	GET90854.1	0	1566.82	Not Found	High	4.09
		FALSE	High	RQAITNPQSTFYAVK		1	5	2	GET90854.1	1	1723.91	Not Found	High	4.25
		FALSE	High	SQTFSTAADNQTQVGIK		1	4	1	GET90854.1	0	1795.88	Not Found	High	4.79
		FALSE	High	VVNEPTAAALAYGMDK		1	5	1	GET90854.1	0	1649.82	Not Found	High	3.3
FALSE	Master Protein	GET91647.1	gene=LtaPh_3232300	21	10	13	10	827	91.5	4.91	46.64	10				Pf12799, Pf16561		A0A640KVR7; GET91647.1		0	Not Found	1
	Checked	Protein Group ID	# Proteins	# Unique Peptides	# Peptides	# PSMs	Group Description	Found in Sample: [S12] F12: Sample
	FALSE	428	1	10	10	13	[Master Protein] gene=LtaPh_3232300	Not Found
		Checked	Confidence	Sequence	Modifications	# Protein Groups	# Proteins	# PSMs	Master Protein Accessions	# Missed Cleavages	Theo. MH+ [Da]	Found in Sample: [S12] F12: Sample	Confidence (by Search Engine): Sequest HT	XCorr (by Search Engine): Sequest HT
		FALSE	High	IGSPNSNFVTLTNK		1	1	1	GET91647.1	0	1491.78	Not Found	High	3.08
		FALSE	High	IIGNLAEGSK		1	1	1	GET91647.1	0	1001.56	Not Found	High	2.07
		FALSE	High	ISPSGDEVTVEAADPWAGYEVTR		1	1	2	GET91647.1	0	2449.15	Not Found	High	5.4
		FALSE	High	MLRVTYTPVRSDGHEGAPK		1	1	2	GET91647.1	2	2114.08	Not Found	High	5.93
		FALSE	High	RTPHLHHLYMTGNK		1	1	2	GET91647.1	1	1704.88	Not Found	High	4.4
		FALSE	High	TTEVFQSSYLYPVIFK		1	1	1	GET91647.1	0	1921.99	Not Found	High	3.05
		FALSE	High	VAELEPQEEDQDTILHIR		1	1	1	GET91647.1	0	2135.06	Not Found	High	3.14
		FALSE	High	VLDIVGDPVVGK		1	1	1	GET91647.1	0	1210.7	Not Found	High	3.19
		FALSE	High	VSGEASEVFVVGSMNNWTEPISLER		1	1	1	GET91647.1	0	2737.31	Not Found	High	2.3
		FALSE	High	WEVEDPQTEEFNVVATDAK		1	1	1	GET91647.1	0	2207.01	Not Found	High	2.69
FALSE	Master Protein	GET89733.1	gene=LtaPh_2708900	19	11	14	11	756	85	6.07	46.41	11			other molecular function	Pf06565, Pf13833		A0A640KJJ1; GET89733.1		0	Not Found	1
	Checked	Protein Group ID	# Proteins	# Unique Peptides	# Peptides	# PSMs	Group Description	Found in Sample: [S12] F12: Sample
	FALSE	10	1	11	11	14	[Master Protein] gene=LtaPh_2708900	Not Found
		Checked	Confidence	Sequence	Modifications	# Protein Groups	# Proteins	# PSMs	Master Protein Accessions	# Missed Cleavages	Theo. MH+ [Da]	Found in Sample: [S12] F12: Sample	Confidence (by Search Engine): Sequest HT	XCorr (by Search Engine): Sequest HT
		FALSE	High	DAGTAVVAAAGADGESAEDLTGR		1	1	1	GET89733.1	0	2103.98	Not Found	High	3.84
		FALSE	High	EFHAITDYAK		1	1	1	GET89733.1	0	1194.58	Not Found	High	2.15
		FALSE	High	ELNLDLTEQEILTVLR		1	1	2	GET89733.1	0	1899.04	Not Found	High	3.23
		FALSE	High	ELNLDLTEQEILTVLRYFDK		1	1	1	GET89733.1	1	2452.3	Not Found	High	3.43
		FALSE	High	FDSSSLGSVTFK		1	1	1	GET89733.1	0	1274.63	Not Found	High	2.63
		FALSE	High	IGNVLNLYGR		1	1	1	GET89733.1	0	1118.63	Not Found	High	2.62
		FALSE	High	LVLSSISDEEMNALAK		1	1	1	GET89733.1	0	1719.88	Not Found	High	3.49
		FALSE	High	QDNSGFAFPANLK		1	1	1	GET89733.1	0	1408.69	Not Found	High	2.72
		FALSE	High	RHIVPNPDGTPITAAHLK		1	1	3	GET89733.1	1	1937.07	Not Found	High	5.25
		FALSE	High	TYELYDVDPFTR		1	1	1	GET89733.1	0	1518.71	Not Found	High	2.91
		FALSE	High	VGQSVSFYGR		1	1	1	GET89733.1	0	1099.55	Not Found	High	2.99
FALSE	Master Protein	GET91374.1	gene=LtaPh_3204800	45	9	14	9	259	28.2	9.8	46.38	9	protein metabolism;other metabolic processes	translational apparatus	nucleic acid binding activity;other molecular function	Pf00333, Pf03719		A0A640KQS2; GET91374.1		0	Not Found	1
	Checked	Protein Group ID	# Proteins	# Unique Peptides	# Peptides	# PSMs	Group Description	Found in Sample: [S12] F12: Sample
	FALSE	317	2	9	9	14	[Master Protein] gene=LtaPh_3204800	Not Found
		Checked	Confidence	Sequence	Modifications	# Protein Groups	# Proteins	# PSMs	Master Protein Accessions	# Missed Cleavages	Theo. MH+ [Da]	Found in Sample: [S12] F12: Sample	Confidence (by Search Engine): Sequest HT	XCorr (by Search Engine): Sequest HT
		FALSE	High	AFNVVGDGDGHIGIGAR		1	2	2	GET91374.1	0	1654.83	Not Found	High	3.25
		FALSE	High	EHQIIDTLIAEGR		1	2	2	GET91374.1	0	1494.79	Not Found	High	4.21
		FALSE	High	EHQIIDTLIAEGRLRDEMMK		1	2	1	GET91374.1	2	2398.22	Not Found	High	4.28
		FALSE	High	ILEFAGVEDVYTSSRGK		1	2	2	GET91374.1	1	1870.95	Not Found	High	4.72
		FALSE	High	LNIVPVRR		1	2	1	GET91374.1	1	966.621	Not Found	High	1.97
		FALSE	High	LNIVPVRRGYWGNK		1	2	1	GET91374.1	2	1671.94	Not Found	High	2.78
		FALSE	High	MADAHPSENPAVEAPR	1xMet-loss+Acetyl [N-Term]	1	1	1	GET91374.1	0	1602.75	Not Found	High	2.83
		FALSE	High	TRTHGNLIMATFYALRK		1	2	1	GET91374.1	2	1993.08	Not Found	High	4.45
		FALSE	High	VTSLEEIFLFSMPIK		1	2	2	GET91374.1	0	1753.94	Not Found	High	3.71
		FALSE	High	VTSLEEIFLFSMPIK	1xOxidation [M12]	1	2	1	GET91374.1	0	1769.94	Not Found	High	2.61
FALSE	Master Protein	GET93591.1	gene=LtaPh_3650521	39	11	15	11	360	42.8	9.22	44.83	11						A0A640KWI5; GET93591.1		0	Not Found	1
	Checked	Protein Group ID	# Proteins	# Unique Peptides	# Peptides	# PSMs	Group Description	Found in Sample: [S12] F12: Sample
	FALSE	221	1	11	11	15	[Master Protein] gene=LtaPh_3650521	Not Found
		Checked	Confidence	Sequence	Modifications	# Protein Groups	# Proteins	# PSMs	Master Protein Accessions	# Missed Cleavages	Theo. MH+ [Da]	Found in Sample: [S12] F12: Sample	Confidence (by Search Engine): Sequest HT	XCorr (by Search Engine): Sequest HT
		FALSE	High	AADSYNADGTNSGRPLPGSVAR		1	1	1	GET93591.1	0	2176.04	Not Found	High	3.4
		FALSE	High	AMEEERQYMERLK		1	1	1	GET93591.1	2	1712.81	Not Found	High	2.13
		FALSE	High	ASREEHLEEIAAMEER		1	1	1	GET93591.1	1	1899.89	Not Found	High	3.95
		FALSE	High	DLMDQIMAK		1	1	1	GET93591.1	0	1064.51	Not Found	High	2.17
		FALSE	High	EQFRQDFEDCIAR	1xCarbamidomethyl [C10]	1	1	1	GET93591.1	1	1713.76	Not Found	High	2.42
		FALSE	High	EQLAVRAATLK		1	1	1	GET93591.1	1	1199.71	Not Found	High	2.7
		FALSE	High	ETYRMTHLGEAGI		1	1	2	GET93591.1	1	1477.71	Not Found	High	2.91
		FALSE	High	MLQLQNEEFHR		1	1	2	GET93591.1	0	1444.7	Not Found	High	3.04
		FALSE	High	MPLPPVESGPGAMTR	1xMet-loss [N-Term]	1	1	2	GET93591.1	0	1408.73	Not Found	High	3.46
		FALSE	High	NVTRMLQLQNEEFHREAMK		1	1	2	GET93591.1	2	2374.18	Not Found	High	4.3
		FALSE	High	VSQYEPLRK		1	1	1	GET93591.1	1	1119.62	Not Found	High	2.28
FALSE	Master Protein	GET91658.1	gene=LtaPh_3427900	28	10	12	10	457	52.1	11.08	42.82	10	protein metabolism;other metabolic processes	translational apparatus	other molecular function	Pf00297		A0A640KQI9; GET91658.1		0	Not Found	1
	Checked	Protein Group ID	# Proteins	# Unique Peptides	# Peptides	# PSMs	Group Description	Found in Sample: [S12] F12: Sample
	FALSE	236	2	10	10	12	[Master Protein] gene=LtaPh_3427900	Not Found
		Checked	Confidence	Sequence	Modifications	# Protein Groups	# Proteins	# PSMs	Master Protein Accessions	# Missed Cleavages	Theo. MH+ [Da]	Found in Sample: [S12] F12: Sample	Confidence (by Search Engine): Sequest HT	XCorr (by Search Engine): Sequest HT
		FALSE	High	AGMTHIVRDVDRPGSK		1	2	1	GET91658.1	1	1738.9	Not Found	High	3.53
		FALSE	High	EVVEPVTILEAPPMVIVGIVGYR		1	2	2	GET91658.1	0	2480.38	Not Found	High	5.6
		FALSE	High	EVVEPVTILEAPPMVIVGIVGYRQTPVGLK		1	2	1	GET91658.1	1	3203.81	Not Found	High	5.09
		FALSE	High	KAHVQEIQINGGNVAAK	1xBiotin [K1]	1	2	1	GET91658.1	1	2003.05	Not Found	High	2.64
		FALSE	High	IYQIGRSVAVEPNQATTTYDLTAK		1	2	2	GET91658.1	1	2639.37	Not Found	High	3.91
		FALSE	High	NQWFGPLK		1	2	1	GET91658.1	0	989.52	Not Found	High	1.91
		FALSE	High	QSAQLAFSRQK		1	2	1	GET91658.1	1	1263.68	Not Found	High	3.52
		FALSE	High	SVAVEPNQATTTYDLTAK		1	2	1	GET91658.1	0	1908.95	Not Found	High	2.93
		FALSE	High	TITPMGGFVGYGTVR		1	2	1	GET91658.1	0	1555.79	Not Found	High	3.23
		FALSE	High	TITPMGGFVGYGTVRNDYVMLK	1xOxidation [M20]	1	2	1	GET91658.1	1	2435.21	Not Found	High	2.37
FALSE	Master Protein	GET89560.1	gene=LtaPh_2621000	27	13	13	13	726	81.8	5.08	41.93	13						A0A640KIM8; GET89560.1		0	Not Found	1
	Checked	Protein Group ID	# Proteins	# Unique Peptides	# Peptides	# PSMs	Group Description	Found in Sample: [S12] F12: Sample
	FALSE	460	1	13	13	13	[Master Protein] gene=LtaPh_2621000	Not Found
		Checked	Confidence	Sequence	Modifications	# Protein Groups	# Proteins	# PSMs	Master Protein Accessions	# Missed Cleavages	Theo. MH+ [Da]	Found in Sample: [S12] F12: Sample	Confidence (by Search Engine): Sequest HT	XCorr (by Search Engine): Sequest HT
		FALSE	High	DAVISSNVRHDAEEMEELLARK		1	1	1	GET89560.1	2	2512.25	Not Found	High	3.75
		FALSE	High	EAVIINFGPIAEEDAEGYVR		1	1	1	GET89560.1	0	2192.09	Not Found	High	4.73
		FALSE	High	FHGPAPISGMGIK		1	1	1	GET89560.1	0	1311.69	Not Found	High	3.48
		FALSE	High	FVQEIILR		1	1	1	GET89560.1	0	1017.61	Not Found	High	2.31
		FALSE	High	LNPTQVGLLR		1	1	1	GET89560.1	0	1110.66	Not Found	High	2.15
		FALSE	High	NAILGIDDTPKPIMPLDAYPTDTVFYK		1	1	1	GET89560.1	0	3008.53	Not Found	High	4.6
		FALSE	High	SSLPSPEMVGVMR		1	1	1	GET89560.1	0	1389.69	Not Found	High	1.92
		FALSE	High	SSNPSNLSILDK		1	1	1	GET89560.1	0	1274.66	Not Found	High	2.62
		FALSE	High	TSPLNTSQQQMAYDLEQR		1	1	1	GET89560.1	0	2109.99	Not Found	High	2.13
		FALSE	High	VAHFDAVNDTTVTQDPISEQMVR		1	1	1	GET89560.1	0	2573.23	Not Found	High	2.93
		FALSE	High	VAHFDAVNDTTVTQDPISEQMVRQK		1	1	1	GET89560.1	1	2829.38	Not Found	High	4.4
		FALSE	High	VGISTMEVQMLEMK		1	1	1	GET89560.1	0	1595.78	Not Found	High	4.18
		FALSE	High	VIALPTELTVK		1	1	1	GET89560.1	0	1183.73	Not Found	High	2.73
FALSE	Master Protein	GET91370.1	gene=LtaPh_3204300	30	15	15	15	618	67.5	8.88	41.52	15			nucleic acid binding activity;other molecular function	Pf00270, Pf00271		A0A640KNQ9; GET91370.1		0	Not Found	1
	Checked	Protein Group ID	# Proteins	# Unique Peptides	# Peptides	# PSMs	Group Description	Found in Sample: [S12] F12: Sample
	FALSE	217	1	15	15	15	[Master Protein] gene=LtaPh_3204300	Not Found
		Checked	Confidence	Sequence	Modifications	# Protein Groups	# Proteins	# PSMs	Master Protein Accessions	# Missed Cleavages	Theo. MH+ [Da]	Found in Sample: [S12] F12: Sample	Confidence (by Search Engine): Sequest HT	XCorr (by Search Engine): Sequest HT
		FALSE	High	AKPTNSQSAPSALVLSPTR		1	1	1	GET91370.1	0	1925.05	Not Found	High	2.18
		FALSE	High	AIVQGPDSDMPPPGER		1	1	1	GET91370.1	0	1665.79	Not Found	High	2.69
		FALSE	High	EFLYHHHFLQVGR		1	1	1	GET91370.1	0	1682.86	Not Found	High	3.18
		FALSE	High	EHQGERVLVFVEK		1	1	1	GET91370.1	1	1569.84	Not Found	High	3.37
		FALSE	High	EHTPGINFDQYEAIK		1	1	1	GET91370.1	0	1761.84	Not Found	High	2.73
		FALSE	High	EREEALDMFK		1	1	1	GET91370.1	1	1267.6	Not Found	High	2.9
		FALSE	High	ETNQTVLPEVQALAK		1	1	1	GET91370.1	0	1640.89	Not Found	High	3.2
		FALSE	High	FLVLDEADR		1	1	1	GET91370.1	0	1077.56	Not Found	High	1.99
		FALSE	High	GLDIPNVAVVVQYDLPSNIDDYVHR		1	1	1	GET91370.1	0	2811.43	Not Found	High	2.79
		FALSE	High	LSDMFTR		1	1	1	GET91370.1	0	869.419	Not Found	High	2.19
		FALSE	High	MLDMGFEPQIR		1	1	1	GET91370.1	0	1336.64	Not Found	High	2.63
		FALSE	High	NIVDDLIPLLR		1	1	1	GET91370.1	0	1280.76	Not Found	High	2.38
		FALSE	High	NRNIVDDLIPLLR		1	1	1	GET91370.1	1	1550.9	Not Found	High	3.5
		FALSE	High	QTLLYSATFPK		1	1	1	GET91370.1	0	1268.69	Not Found	High	3.2
		FALSE	High	VLVATDVASR		1	1	1	GET91370.1	0	1030.59	Not Found	High	2.6
FALSE	Master Protein	GET91035.1	gene=LtaPh_3104600	29	12	13	12	716	79.2	5.58	41.36	12	protein metabolism		other molecular function	Pf00648, Pf09149		A0A640KPP5; GET91035.1		0	Not Found	1
	Checked	Protein Group ID	# Proteins	# Unique Peptides	# Peptides	# PSMs	Group Description	Found in Sample: [S12] F12: Sample
	FALSE	100	1	12	12	13	[Master Protein] gene=LtaPh_3104600	Not Found
		Checked	Confidence	Sequence	Modifications	# Protein Groups	# Proteins	# PSMs	Master Protein Accessions	# Missed Cleavages	Theo. MH+ [Da]	Found in Sample: [S12] F12: Sample	Confidence (by Search Engine): Sequest HT	XCorr (by Search Engine): Sequest HT
		FALSE	High	AVGAYRVMINK		1	1	1	GET91035.1	1	1221.68	Not Found	High	2.37
		FALSE	High	FAPGSQITAGERTPLEEAEDGWTR		1	1	1	GET91035.1	1	2618.25	Not Found	High	2.91
		FALSE	High	GSQRDHAASGAAELEGEDPRK		1	1	1	GET91035.1	2	2181.03	Not Found	High	2.87
		FALSE	High	LAEALVQLSR		1	1	1	GET91035.1	0	1099.65	Not Found	High	2.36
		FALSE	High	LHGSYATITGGDALQALADLTGSPMCRFDK	1xCarbamidomethyl [C26]	1	1	2	GET91035.1	1	3166.53	Not Found	High	6.34
		FALSE	High	ILIVDDYFPTISR		1	1	1	GET91035.1	0	1551.84	Not Found	High	2.55
		FALSE	High	RGVDRTEGAALFAPIMLTVSR		1	1	1	GET91035.1	2	2260.22	Not Found	High	2.74
		FALSE	High	SDYDRPYVVGIISADK		1	1	1	GET91035.1	0	1797.9	Not Found	High	2.9
		FALSE	High	SGACVVLSTPGHNSESYLGR	1xCarbamidomethyl [C4]	1	1	1	GET91035.1	0	2090.99	Not Found	High	4.38
		FALSE	High	SLVTDDMDEEAILQR		1	1	1	GET91035.1	0	1734.82	Not Found	High	3.39
		FALSE	High	SYDNRAELWTSLLQK		1	1	1	GET91035.1	1	1823.93	Not Found	High	2.95
		FALSE	High	YQVVPRMHSK		1	1	1	GET91035.1	1	1244.66	Not Found	High	2.06
FALSE	Master Protein	GET93684.1	gene=LtaPh_3660000	29	11	13	11	494	54.7	9.91	39.76	11						A0A640KXF6; GET93684.1		0	Not Found	1
	Checked	Protein Group ID	# Proteins	# Unique Peptides	# Peptides	# PSMs	Group Description	Found in Sample: [S12] F12: Sample
	FALSE	176	1	11	11	13	[Master Protein] gene=LtaPh_3660000	Not Found
		Checked	Confidence	Sequence	Modifications	# Protein Groups	# Proteins	# PSMs	Master Protein Accessions	# Missed Cleavages	Theo. MH+ [Da]	Found in Sample: [S12] F12: Sample	Confidence (by Search Engine): Sequest HT	XCorr (by Search Engine): Sequest HT
		FALSE	High	DTANLFHGGVMPR		1	1	1	GET93684.1	0	1414.69	Not Found	High	3.52
		FALSE	High	GRGEFYQNSQSTIALV		1	1	1	GET93684.1	1	1769.88	Not Found	High	3
		FALSE	High	KREDPVFEDNYRPHK		1	1	1	GET93684.1	2	1929.96	Not Found	High	4.25
		FALSE	High	LDDSNTPYVMGK		1	1	1	GET93684.1	0	1339.62	Not Found	High	2.49
		FALSE	High	ITHPQGVMEAPYFEDNDPRPPR		1	1	1	GET93684.1	0	2566.21	Not Found	High	3.05
		FALSE	High	ITHPQGVMEAPYFEDNDPRPPRDTPPVTGK		1	1	2	GET93684.1	1	3361.63	Not Found	High	4.91
		FALSE	High	MTSVMAHQTSPPR	1xMet-loss+Acetyl [N-Term]	1	1	1	GET93684.1	0	1353.66	Not Found	High	2.63
		FALSE	High	NNFSSPCEFFGGPR	1xCarbamidomethyl [C7]	1	1	1	GET93684.1	0	1615.7	Not Found	High	2.16
		FALSE	High	QEHDVLGTGRWGSPEK		1	1	2	GET93684.1	1	1795.87	Not Found	High	3.47
		FALSE	High	REDPVFEDNYRPHK		1	1	1	GET93684.1	1	1801.86	Not Found	High	2.81
		FALSE	High	YYDPTIDPAPASPPK		1	1	1	GET93684.1	0	1631.8	Not Found	High	2.26
FALSE	Master Protein	GET88541.1	gene=LtaPh_2206800	19	8	12	8	398	45.1	5.59	39.44	8						A0A640KH63; GET88541.1		0	Not Found	1
	Checked	Protein Group ID	# Proteins	# Unique Peptides	# Peptides	# PSMs	Group Description	Found in Sample: [S12] F12: Sample
	FALSE	315	1	8	8	12	[Master Protein] gene=LtaPh_2206800	Not Found
		Checked	Confidence	Sequence	Modifications	# Protein Groups	# Proteins	# PSMs	Master Protein Accessions	# Missed Cleavages	Theo. MH+ [Da]	Found in Sample: [S12] F12: Sample	Confidence (by Search Engine): Sequest HT	XCorr (by Search Engine): Sequest HT
		FALSE	High	ADIQAVLHYVR		1	1	2	GET88541.1	0	1284.71	Not Found	High	3.09
		FALSE	High	ADIQAVLHYVRAK		1	1	1	GET88541.1	1	1483.84	Not Found	High	4.28
		FALSE	High	DELLELMEQVK		1	1	1	GET88541.1	0	1346.69	Not Found	High	2.48
		FALSE	High	LQLHSEVVSLR		1	1	1	GET88541.1	0	1280.73	Not Found	High	2.94
		FALSE	High	LRQQLATAEAVIASSDPTVGK		1	1	2	GET88541.1	1	2155.17	Not Found	High	4.98
		FALSE	High	MKDELLELMEQVK		1	1	1	GET88541.1	1	1605.82	Not Found	High	2.93
		FALSE	High	MKDELLELMEQVK	1xOxidation [M1]	1	1	1	GET88541.1	1	1621.82	Not Found	High	2.71
		FALSE	High	QQLATAEAVIASSDPTVGK		1	1	2	GET88541.1	0	1885.99	Not Found	High	4.31
		FALSE	High	VVPIYEDEAQQSSLQK		1	1	1	GET88541.1	0	1833.92	Not Found	High	2.4
FALSE	Master Protein	GET88457.1	gene=LtaPh_2121081	45	11	13	11	249	28.3	11.4	39.41	11	protein metabolism;other metabolic processes	translational apparatus	other molecular function	Pf01092		A0A640KSX7; GET88457.1		0	Not Found	1
	Checked	Protein Group ID	# Proteins	# Unique Peptides	# Peptides	# PSMs	Group Description	Found in Sample: [S12] F12: Sample
	FALSE	722	1	11	11	13	[Master Protein] gene=LtaPh_2121081	Not Found
		Checked	Confidence	Sequence	Modifications	# Protein Groups	# Proteins	# PSMs	Master Protein Accessions	# Missed Cleavages	Theo. MH+ [Da]	Found in Sample: [S12] F12: Sample	Confidence (by Search Engine): Sequest HT	XCorr (by Search Engine): Sequest HT
		FALSE	High	DGFPMVPGVLASSR		1	1	1	GET88457.1	0	1432.73	Not Found	High	2.17
		FALSE	High	LFNLSRTEDVRK		1	1	1	GET88457.1	2	1477.81	Not Found	High	1.91
		FALSE	High	LGNEVDGAIFGSEFK		1	1	1	GET88457.1	0	1582.77	Not Found	High	3.42
		FALSE	High	IQRLITPRIK		1	1	1	GET88457.1	2	1237.81	Not Found	High	3.13
		FALSE	High	QFEISDEVLR		1	1	1	GET88457.1	0	1235.63	Not Found	High	2.98
		FALSE	High	QFEISDEVLRR		1	1	1	GET88457.1	1	1391.73	Not Found	High	2.76
		FALSE	High	RGAIGFNTFR		1	1	2	GET88457.1	1	1138.61	Not Found	High	3.04
		FALSE	High	RVQLQDYR		1	1	1	GET88457.1	1	1077.58	Not Found	High	2.5
		FALSE	High	VGDQPIEGVTDTTAPR		1	1	1	GET88457.1	0	1655.82	Not Found	High	3.03
		FALSE	High	VGDQPIEGVTDTTAPRRLGPK		1	1	2	GET88457.1	2	2207.18	Not Found	High	3.91
		FALSE	High	VHHQRAEVAAFQK		1	1	1	GET88457.1	1	1520.81	Not Found	High	4.48
FALSE	Master Protein	GET87905.1	gene=LtaPh_1901701	23	5	13	5	317	35	9.69	39.11	5	transport	other membranes;mitochondrion	transporter activity	Pf00153		A0A640KFP4; GET87905.1		0	Not Found	1
	Checked	Protein Group ID	# Proteins	# Unique Peptides	# Peptides	# PSMs	Group Description	Found in Sample: [S12] F12: Sample
	FALSE	216	1	5	5	13	[Master Protein] gene=LtaPh_1901701	Not Found
		Checked	Confidence	Sequence	Modifications	# Protein Groups	# Proteins	# PSMs	Master Protein Accessions	# Missed Cleavages	Theo. MH+ [Da]	Found in Sample: [S12] F12: Sample	Confidence (by Search Engine): Sequest HT	XCorr (by Search Engine): Sequest HT
		FALSE	High	LGFWEEFMISGVAAGAAK		1	1	7	GET87905.1	0	1883.94	Not Found	High	3.88
		FALSE	High	LLVQNQGEMIK		1	1	1	GET87905.1	0	1272.7	Not Found	High	2.55
		FALSE	High	LLVQNQGEMIK	1xOxidation [M9]	1	1	1	GET87905.1	0	1288.69	Not Found	High	2.72
		FALSE	High	NYRNSFECFMLCVK	2xCarbamidomethyl [C8; C12]	1	1	1	GET87905.1	1	1867.83	Not Found	High	2.87
		FALSE	High	QGTLDRPYTGVMNCLTRTVK	1xCarbamidomethyl [C14]	1	1	1	GET87905.1	1	2310.17	Not Found	High	3.2
		FALSE	High	TAAAPIERVK		1	1	2	GET87905.1	1	1055.62	Not Found	High	2.89
FALSE	Master Protein	GET88455.1	gene=LtaPh_2121000	41	9	12	9	303	34.3	9.2	38.9	9	other metabolic processes;transport	other membranes	transporter activity	Pf00231		A0A640KHE2; GET88455.1		0	Not Found	1
	Checked	Protein Group ID	# Proteins	# Unique Peptides	# Peptides	# PSMs	Group Description	Found in Sample: [S12] F12: Sample
	FALSE	125	1	9	9	12	[Master Protein] gene=LtaPh_2121000	Not Found
		Checked	Confidence	Sequence	Modifications	# Protein Groups	# Proteins	# PSMs	Master Protein Accessions	# Missed Cleavages	Theo. MH+ [Da]	Found in Sample: [S12] F12: Sample	Confidence (by Search Engine): Sequest HT	XCorr (by Search Engine): Sequest HT
		FALSE	High	FRQAQVRIK		1	1	2	GET88455.1	2	1145.69	Not Found	High	3.55
		FALSE	High	GVQRTNFWEGARAK		1	1	1	GET88455.1	2	1619.84	Not Found	High	3.25
		FALSE	High	LVAVEGQLSNISTLQQK		1	1	2	GET88455.1	0	1828.02	Not Found	High	4.61
		FALSE	High	QSSITSSLIEIISAMTSLEGNAAK		1	1	1	GET88455.1	0	2451.26	Not Found	High	1.98
		FALSE	High	TRDYTLRYTEK		1	1	1	GET88455.1	2	1445.74	Not Found	High	2.24
		FALSE	High	TRQSSITSSLIEIISAMTSLEGNAAK		1	1	1	GET88455.1	1	2708.41	Not Found	High	4.55
		FALSE	High	VIDSVASSRAYLMPLGK		1	1	2	GET88455.1	1	1806.98	Not Found	High	3.52
		FALSE	High	WKEDLVDASSTENQK		1	1	1	GET88455.1	1	1749.83	Not Found	High	3.6
		FALSE	High	YLFANTLLNEDEQMIR		1	1	1	GET88455.1	0	1969.97	Not Found	High	4.25
FALSE	Master Protein	GET87867.1	gene=LtaPh_1814800	16	10	12	10	973	107	5.57	37.85	10	transport	plasma membrane;other membranes	transporter activity;other molecular function	Pf00122, Pf00690, Pf00702		A0A640KJE9; GET87867.1		0	Not Found	1
	Checked	Protein Group ID	# Proteins	# Unique Peptides	# Peptides	# PSMs	Group Description	Found in Sample: [S12] F12: Sample
	FALSE	725	2	10	10	12	[Master Protein] gene=LtaPh_1814800	Not Found
		Checked	Confidence	Sequence	Modifications	# Protein Groups	# Proteins	# PSMs	Master Protein Accessions	# Missed Cleavages	Theo. MH+ [Da]	Found in Sample: [S12] F12: Sample	Confidence (by Search Engine): Sequest HT	XCorr (by Search Engine): Sequest HT
		FALSE	High	ATGPATDLLPPSK		1	2	1	GET87867.1	0	1267.69	Not Found	High	2.32
		FALSE	High	GLTTAEVEELLK		1	2	1	GET87867.1	0	1302.72	Not Found	High	2.97
		FALSE	High	MLDLDPNILTADK		1	2	1	GET87867.1	0	1458.75	Not Found	High	2.32
		FALSE	High	MLDLDPNILTADK	1xOxidation [M1]	1	2	1	GET87867.1	0	1474.75	Not Found	High	1.99
		FALSE	High	MITGDHLLIAK		1	2	1	GET87867.1	0	1211.68	Not Found	High	2.81
		FALSE	High	NSLKPTATVYRDSK		1	2	1	GET87867.1	1	1579.84	Not Found	High	3.45
		FALSE	High	RADVGIAVHGATDAAR		1	2	1	GET87867.1	1	1579.83	Not Found	High	4.37
		FALSE	High	TEPDGVLTEGLAWGETNSEK		1	2	1	GET87867.1	0	2133	Not Found	High	3.58
		FALSE	High	VLEDVQEETHSPIDVPSPVNVHVPR		1	2	1	GET87867.1	0	2792.42	Not Found	High	3.57
		FALSE	High	WQQIDAAVLVPGDLVK		1	2	2	GET87867.1	0	1751.97	Not Found	High	3.55
		FALSE	High	YGDMMLSVGGFAQVFPEHK		1	2	1	GET87867.1	0	2112.99	Not Found	High	3.95
FALSE	Master Protein	GET87146.1	gene=LtaPh_1412100	37	9	12	9	429	46	5.81	35.51	9	other metabolic processes	cytosol	other molecular function	Pf00113, Pf03952		A0A640KBT1; GET87146.1		0	Not Found	1
	Checked	Protein Group ID	# Proteins	# Unique Peptides	# Peptides	# PSMs	Group Description	Found in Sample: [S12] F12: Sample
	FALSE	262	1	9	9	12	[Master Protein] gene=LtaPh_1412100	Not Found
		Checked	Confidence	Sequence	Modifications	# Protein Groups	# Proteins	# PSMs	Master Protein Accessions	# Missed Cleavages	Theo. MH+ [Da]	Found in Sample: [S12] F12: Sample	Confidence (by Search Engine): Sequest HT	XCorr (by Search Engine): Sequest HT
		FALSE	High	AGVPLYRYIAGLAGTK		1	1	2	GET87146.1	1	1649.94	Not Found	High	2.53
		FALSE	High	AQIVGDDLTVTNVERVK		1	1	1	GET87146.1	1	1857.01	Not Found	High	3.09
		FALSE	High	ATSFREALRMGSEVYHALK		1	1	1	GET87146.1	2	2166.11	Not Found	High	3.44
		FALSE	High	INQIGTISESIAAAK		1	1	1	GET87146.1	0	1515.84	Not Found	High	2.82
		FALSE	High	LNQLLRIEEEMGSAAK		1	1	1	GET87146.1	1	1801.95	Not Found	High	3.65
		FALSE	High	NVNEILAPALVGK		1	1	1	GET87146.1	0	1337.78	Not Found	High	2.76
		FALSE	High	QIDEPLPILMEAIEK		1	1	3	GET87146.1	0	1738.93	Not Found	High	3.22
		FALSE	High	WVSEYPLVSIEDPFAEDNFDEFSAITK		1	1	1	GET87146.1	0	3148.47	Not Found	High	3.78
		FALSE	High	YGQDAVNVGDEGGFAPPIK		1	1	1	GET87146.1	0	1933.93	Not Found	High	2.85
FALSE	Master Protein	GET90838.1	gene=LtaPh_3023700	33	7	10	7	349	38.4	5.77	34.48	7						A0A640KNB9; GET90838.1		0	Not Found	1
	Checked	Protein Group ID	# Proteins	# Unique Peptides	# Peptides	# PSMs	Group Description	Found in Sample: [S12] F12: Sample
	FALSE	729	1	7	7	10	[Master Protein] gene=LtaPh_3023700	Not Found
		Checked	Confidence	Sequence	Modifications	# Protein Groups	# Proteins	# PSMs	Master Protein Accessions	# Missed Cleavages	Theo. MH+ [Da]	Found in Sample: [S12] F12: Sample	Confidence (by Search Engine): Sequest HT	XCorr (by Search Engine): Sequest HT
		FALSE	High	ALSDMIIDYTASVRAAEDPYA		1	1	1	GET90838.1	1	2272.08	Not Found	High	2.72
		FALSE	High	KQDTTARITLTAAK		1	1	2	GET90838.1	2	1517.86	Not Found	High	4.22
		FALSE	High	IVTFPGQISDDYGNNLEEHTEHGAK		1	1	2	GET90838.1	0	2771.29	Not Found	High	2.97
		FALSE	High	MPAATAHSVFGVEDFK	1xMet-loss [N-Term]	1	1	1	GET90838.1	0	1575.78	Not Found	High	3.87
		FALSE	High	SAFFVR		1	1	1	GET90838.1	0	726.393	Not Found	High	2.01
		FALSE	High	SFLVMHTETNEIVGR		1	1	2	GET90838.1	0	1732.87	Not Found	High	3.72
		FALSE	High	SRNTAVAEAADAMDAEFQR		1	1	1	GET90838.1	1	2052.94	Not Found	High	5.66
FALSE	Master Protein	GET90168.1	gene=LtaPh_2825000	33	9	12	9	389	41.7	8.56	34.47	9			other molecular function	Pf00198, Pf00364		A0A640KLE9; GET90168.1		0	Not Found	1
	Checked	Protein Group ID	# Proteins	# Unique Peptides	# Peptides	# PSMs	Group Description	Found in Sample: [S12] F12: Sample
	FALSE	171	1	9	9	12	[Master Protein] gene=LtaPh_2825000	Not Found
		Checked	Confidence	Sequence	Modifications	# Protein Groups	# Proteins	# PSMs	Master Protein Accessions	# Missed Cleavages	Theo. MH+ [Da]	Found in Sample: [S12] F12: Sample	Confidence (by Search Engine): Sequest HT	XCorr (by Search Engine): Sequest HT
		FALSE	High	AAAPAAAARAAPAAPAAAAKPPVNTVAGSDPRTK		1	1	1	GET90168.1	2	3079.68	Not Found	High	3.41
		FALSE	High	AAPAAPAAAAKPPVNTVAGSDPR		1	1	1	GET90168.1	0	2100.12	Not Found	High	3.9
		FALSE	High	DTIDYHEFVDIAIAVATPR		1	1	2	GET90168.1	0	2146.08	Not Found	High	2.87
		FALSE	High	DVPIVNASFGK		1	1	1	GET90168.1	0	1146.62	Not Found	High	2.43
		FALSE	High	DVQNMNLANIETAISDYAAR		1	1	2	GET90168.1	0	2209.06	Not Found	High	4.84
		FALSE	High	GLVVPVIR		1	1	1	GET90168.1	0	852.567	Not Found	High	2
		FALSE	High	LGLMSPFVK		1	1	1	GET90168.1	0	991.564	Not Found	High	2.27
		FALSE	High	LIDGSDAVTFLVK		1	1	2	GET90168.1	0	1377.76	Not Found	High	2.02
		FALSE	High	NLIEDPARMVLDLS		1	1	1	GET90168.1	1	1585.83	Not Found	High	2.45
FALSE	Master Protein	GET93193.1	gene=LtaPh_3612400	21	6	11	6	491	54.5	8.92	34.42	6	other metabolic processes		other molecular function	Pf00274		A0A640KU78; GET93193.1		0	Not Found	1
	Checked	Protein Group ID	# Proteins	# Unique Peptides	# Peptides	# PSMs	Group Description	Found in Sample: [S12] F12: Sample
	FALSE	362	1	6	6	11	[Master Protein] gene=LtaPh_3612400	Not Found
		Checked	Confidence	Sequence	Modifications	# Protein Groups	# Proteins	# PSMs	Master Protein Accessions	# Missed Cleavages	Theo. MH+ [Da]	Found in Sample: [S12] F12: Sample	Confidence (by Search Engine): Sequest HT	XCorr (by Search Engine): Sequest HT
		FALSE	High	ALMLEAEGFEQYISGVILHDETVGQK		1	1	2	GET93193.1	0	2877.43	Not Found	High	4
		FALSE	High	ALMLEAEGFEQYISGVILHDETVGQK	1xOxidation [M3]	1	1	1	GET93193.1	0	2893.43	Not Found	High	3.01
		FALSE	High	RFQPIGLSNTEEHRR		1	1	3	GET93193.1	2	1839.96	Not Found	High	3.74
		FALSE	High	RSDDDASSSSLYVK		1	1	1	GET93193.1	1	1529.71	Not Found	High	2.51
		FALSE	High	TPYESELIATVK		1	1	1	GET93193.1	0	1350.72	Not Found	High	3
		FALSE	High	VTVLQSQLPAYNR		1	1	2	GET93193.1	0	1488.82	Not Found	High	3.02
		FALSE	High	YAILSQMSGLVPIVEPEVMIDGK		1	1	1	GET93193.1	0	2489.3	Not Found	High	3.17
FALSE	Master Protein	GET92523.1	gene=LtaPh_3501800	31	6	9	6	305	33.7	9.23	33.11	6		other membranes;mitochondrion		Pf01145		A0A640KSF0; GET92523.1		0	Not Found	1
	Checked	Protein Group ID	# Proteins	# Unique Peptides	# Peptides	# PSMs	Group Description	Found in Sample: [S12] F12: Sample
	FALSE	39	1	6	6	9	[Master Protein] gene=LtaPh_3501800	Not Found
		Checked	Confidence	Sequence	Modifications	# Protein Groups	# Proteins	# PSMs	Master Protein Accessions	# Missed Cleavages	Theo. MH+ [Da]	Found in Sample: [S12] F12: Sample	Confidence (by Search Engine): Sequest HT	XCorr (by Search Engine): Sequest HT
		FALSE	High	HIGVNYAETVLPSLINEIIR		1	1	2	GET92523.1	0	2251.24	Not Found	High	5.36
		FALSE	High	IGVMLAER		1	1	1	GET92523.1	0	888.497	Not Found	High	1.96
		FALSE	High	QAAILLAQGEAEAATLVGNAVK		1	1	1	GET92523.1	0	2138.18	Not Found	High	5.03
		FALSE	High	RPEVSHRIGVMLAERAK		1	1	2	GET92523.1	2	1949.09	Not Found	High	5.05
		FALSE	High	SVFFVPGGFRAVK		1	1	1	GET92523.1	1	1410.79	Not Found	High	2.5
		FALSE	High	TYGEGANFAIPFLETPVIFDIR		1	1	2	GET92523.1	0	2470.27	Not Found	High	3.03
FALSE	Master Protein	GET85843.1	gene=LtaPh_0511600	22	11	11	11	724	80.9	5.01	32.83	11				Pf02493		A0A640K8G3; GET85843.1		0	Not Found	1
	Checked	Protein Group ID	# Proteins	# Unique Peptides	# Peptides	# PSMs	Group Description	Found in Sample: [S12] F12: Sample
	FALSE	223	1	11	11	11	[Master Protein] gene=LtaPh_0511600	Not Found
		Checked	Confidence	Sequence	Modifications	# Protein Groups	# Proteins	# PSMs	Master Protein Accessions	# Missed Cleavages	Theo. MH+ [Da]	Found in Sample: [S12] F12: Sample	Confidence (by Search Engine): Sequest HT	XCorr (by Search Engine): Sequest HT
		FALSE	High	ENQRDGRGVYWWSK		1	1	1	GET85843.1	2	1780.85	Not Found	High	2.92
		FALSE	High	GRYVYADGSSYDGAWVK		1	1	1	GET85843.1	1	1893.88	Not Found	High	2.95
		FALSE	High	HGSGTYHLLDGSSFIGTFHHNR		1	1	1	GET85843.1	0	2440.15	Not Found	High	2.78
		FALSE	High	LGQLIR		1	1	1	GET85843.1	0	699.451	Not Found	High	2.02
		FALSE	High	ISEDSSVDGDVVDTVGPALR		1	1	1	GET85843.1	0	2030.99	Not Found	High	4.15
		FALSE	High	RIGELGVYVGPR		1	1	1	GET85843.1	1	1315.75	Not Found	High	2.31
		FALSE	High	RIGELGVYVGPRLSDGTK		1	1	1	GET85843.1	2	1917.06	Not Found	High	3.94
		FALSE	High	WVEMSQELPTTAEVAER		1	1	1	GET85843.1	0	1975.94	Not Found	High	1.94
		FALSE	High	YDAAEPDTITEVTILPILVDSVGR		1	1	1	GET85843.1	0	2587.35	Not Found	High	3.3
		FALSE	High	YDAAEPDTITEVTILPILVDSVGRR		1	1	1	GET85843.1	1	2743.45	Not Found	High	2.62
		FALSE	High	YGLKPDTFQQEGTYSAEGK		1	1	1	GET85843.1	0	2119	Not Found	High	3.89
FALSE	Master Protein	GET87178.1	gene=LtaPh_1415101	11	9	12	9	1008	114.3	4.44	32.2	9				Pf00168		A0A640KD07; GET87178.1		0	Not Found	1
	Checked	Protein Group ID	# Proteins	# Unique Peptides	# Peptides	# PSMs	Group Description	Found in Sample: [S12] F12: Sample
	FALSE	70	1	9	9	12	[Master Protein] gene=LtaPh_1415101	Not Found
		Checked	Confidence	Sequence	Modifications	# Protein Groups	# Proteins	# PSMs	Master Protein Accessions	# Missed Cleavages	Theo. MH+ [Da]	Found in Sample: [S12] F12: Sample	Confidence (by Search Engine): Sequest HT	XCorr (by Search Engine): Sequest HT
		FALSE	High	EGYYYLPGNPSQVMR		1	1	2	GET87178.1	0	1773.83	Not Found	High	3.19
		FALSE	High	ESLFFTIVR		1	1	1	GET87178.1	0	1111.61	Not Found	High	2.22
		FALSE	High	FIEVDPAEK		1	1	1	GET87178.1	0	1047.54	Not Found	High	2.05
		FALSE	High	LMQLDVFEER		1	1	1	GET87178.1	0	1279.64	Not Found	High	2.84
		FALSE	High	MSLFGEPLPFEDDTATSLIR	1xMet-loss+Acetyl [N-Term]	1	1	2	GET87178.1	0	2150.07	Not Found	High	3.11
		FALSE	High	MSLFGEPLPFEDDTATSLIRR	1xMet-loss+Acetyl [N-Term]	1	1	1	GET87178.1	1	2306.17	Not Found	High	2.38
		FALSE	High	QEESSAEEEELLVIGAVPLEFER		1	1	2	GET87178.1	0	2603.27	Not Found	High	3.69
		FALSE	High	QEESSAEEEELLVIGAVPLEFERLYTK		1	1	1	GET87178.1	1	3108.56	Not Found	High	2.61
		FALSE	High	QPWYPCGSPETDQHVPFSK	1xCarbamidomethyl [C6]	1	1	1	GET87178.1	0	2260.01	Not Found	High	2.43
FALSE	Master Protein	GET86049.1	gene=LtaPh_0705141	32	7	9	7	264	29.8	10.95	30.81	7		cytosol;translational apparatus	nucleic acid binding activity	Pf01248		A0A640KAA6; GET86049.1		0	Not Found	1
	Checked	Protein Group ID	# Proteins	# Unique Peptides	# Peptides	# PSMs	Group Description	Found in Sample: [S12] F12: Sample
	FALSE	137	1	7	7	9	[Master Protein] gene=LtaPh_0705141	Not Found
		Checked	Confidence	Sequence	Modifications	# Protein Groups	# Proteins	# PSMs	Master Protein Accessions	# Missed Cleavages	Theo. MH+ [Da]	Found in Sample: [S12] F12: Sample	Confidence (by Search Engine): Sequest HT	XCorr (by Search Engine): Sequest HT
		FALSE	High	APLAVVTGLQEVTR		1	1	1	GET86049.1	0	1453.84	Not Found	High	3.28
		FALSE	High	DMARLGDAIGRK		1	1	2	GET86049.1	2	1302.69	Not Found	High	3.18
		FALSE	High	HARNAGVDAAAIVQ		1	1	1	GET86049.1	1	1392.73	Not Found	High	2.17
		FALSE	High	KPAAVSHFTARPK		1	1	1	GET86049.1	0	1409.8	Not Found	High	5.62
		FALSE	High	NFGIGQDVPYAR		1	1	1	GET86049.1	0	1336.66	Not Found	High	2.36
		FALSE	High	TVSTRAPLAVVTGLQEVTRAIEK		1	1	2	GET86049.1	2	2439.39	Not Found	High	5.21
		FALSE	High	VPPALNQFTK		1	1	1	GET86049.1	0	1114.63	Not Found	High	2.32
FALSE	Master Protein	GET93273.1	gene=LtaPh_3620241	19	9	10	9	565	60.5	5.49	30.21	9	other biological processes		other molecular function	Pf00118		A0A640KUF9; GET93273.1		0	Not Found	1
	Checked	Protein Group ID	# Proteins	# Unique Peptides	# Peptides	# PSMs	Group Description	Found in Sample: [S12] F12: Sample
	FALSE	459	3	9	9	10	[Master Protein] gene=LtaPh_3620241	Not Found
		Checked	Confidence	Sequence	Modifications	# Protein Groups	# Proteins	# PSMs	Master Protein Accessions	# Missed Cleavages	Theo. MH+ [Da]	Found in Sample: [S12] F12: Sample	Confidence (by Search Engine): Sequest HT	XCorr (by Search Engine): Sequest HT
		FALSE	High	AAVQEGIVAGGGTALLR		1	2	1	GET93273.1	0	1582.89	Not Found	High	3.27
		FALSE	High	AVAAVATTLGPK		1	2	1	GET93273.1	0	1098.65	Not Found	High	2.52
		FALSE	High	GRNVIIEQAYGAPK		1	2	1	GET93273.1	1	1515.83	Not Found	High	3.09
		FALSE	High	GVTRAVAAVATTLGPK		1	2	2	GET93273.1	1	1511.89	Not Found	High	4.07
		FALSE	High	GYVSPYFVTDAK		1	2	1	GET93273.1	0	1346.66	Not Found	High	2.88
		FALSE	High	LSGGVAVIK		1	3	1	GET93273.1	0	843.53	Not Found	High	2.49
		FALSE	High	NFDPSILGSVK		1	2	1	GET93273.1	0	1176.63	Not Found	High	2.31
		FALSE	High	TMATELEVVEGMK		1	2	1	GET93273.1	0	1437.7	Not Found	High	2.93
		FALSE	High	VLEASEESTGYDALNDK		1	2	1	GET93273.1	0	1840.84	Not Found	High	3.83
FALSE	Master Protein	GET90546.1	gene=LtaPh_2927100	21	7	10	7	486	54	8.84	29.98	7	other metabolic processes	other cytoplasmic organelle	kinase activity;other molecular function	Pf00365		A0A640KLF4; GET90546.1	pfk	0	Not Found	1
	Checked	Protein Group ID	# Proteins	# Unique Peptides	# Peptides	# PSMs	Group Description	Found in Sample: [S12] F12: Sample
	FALSE	167	1	7	7	10	[Master Protein] gene=LtaPh_2927100	Not Found
		Checked	Confidence	Sequence	Modifications	# Protein Groups	# Proteins	# PSMs	Master Protein Accessions	# Missed Cleavages	Theo. MH+ [Da]	Found in Sample: [S12] F12: Sample	Confidence (by Search Engine): Sequest HT	XCorr (by Search Engine): Sequest HT
		FALSE	High	EITVGLSDDVHQWNEQDLRR		1	1	1	GET90546.1	1	2410.17	Not Found	High	2.92
		FALSE	High	EMVDTLVRMK		1	1	1	GET90546.1	1	1221.63	Not Found	High	2.53
		FALSE	High	LVDIGSILK		1	1	1	GET90546.1	0	957.598	Not Found	High	2.3
		FALSE	High	MVPSHQAPLSEVTAADLAVER		1	1	2	GET90546.1	0	2221.13	Not Found	High	3.63
		FALSE	High	RRGENIAVLGVPK		1	1	1	GET90546.1	2	1408.84	Not Found	High	2.14
		FALSE	High	TFGFQTAVEQAVNAVR		1	1	3	GET90546.1	0	1737.89	Not Found	High	4.34
		FALSE	High	TIDNDLAFSHR		1	1	1	GET90546.1	0	1288.63	Not Found	High	2.58
FALSE	Master Protein	GET89249.1	gene=LtaPh_2515200	13	8	10	8	774	88.6	6.64	29.69	8				Pf06565		A0A640KP69; GET89249.1		0	Not Found	1
	Checked	Protein Group ID	# Proteins	# Unique Peptides	# Peptides	# PSMs	Group Description	Found in Sample: [S12] F12: Sample
	FALSE	351	1	8	8	10	[Master Protein] gene=LtaPh_2515200	Not Found
		Checked	Confidence	Sequence	Modifications	# Protein Groups	# Proteins	# PSMs	Master Protein Accessions	# Missed Cleavages	Theo. MH+ [Da]	Found in Sample: [S12] F12: Sample	Confidence (by Search Engine): Sequest HT	XCorr (by Search Engine): Sequest HT
		FALSE	High	DMRNPNDILLLSDFR		1	1	1	GET89249.1	1	1818.92	Not Found	High	2.73
		FALSE	High	DMRNPNDILLLSDFRIGDSVK		1	1	1	GET89249.1	2	2418.24	Not Found	High	4.08
		FALSE	High	DVPDGQSIPQDSFSR		1	1	1	GET89249.1	0	1647.76	Not Found	High	2.14
		FALSE	High	ILGYFTEDVSESSTEK		1	1	1	GET89249.1	0	1804.85	Not Found	High	3.36
		FALSE	High	IYGQTFHIVDMDK		1	1	2	GET89249.1	0	1566.76	Not Found	High	3.6
		FALSE	High	RAVEQQLTGIYTK		1	1	1	GET89249.1	1	1506.83	Not Found	High	3.45
		FALSE	High	RNSGMLGGRFLAK		1	1	1	GET89249.1	2	1406.77	Not Found	High	3.13
		FALSE	High	SHNLLLERK		1	1	2	GET89249.1	1	1109.64	Not Found	High	2.52
FALSE	Master Protein	GET88273.1	gene=LtaPh_2103900	31	5	10	5	214	24.6	8.85	29.23	5				Pf05018		A0A640KF93; GET88273.1		0	Not Found	1
	Checked	Protein Group ID	# Proteins	# Unique Peptides	# Peptides	# PSMs	Group Description	Found in Sample: [S12] F12: Sample
	FALSE	95	1	5	5	10	[Master Protein] gene=LtaPh_2103900	Not Found
		Checked	Confidence	Sequence	Modifications	# Protein Groups	# Proteins	# PSMs	Master Protein Accessions	# Missed Cleavages	Theo. MH+ [Da]	Found in Sample: [S12] F12: Sample	Confidence (by Search Engine): Sequest HT	XCorr (by Search Engine): Sequest HT
		FALSE	High	LDEGWNQIQFNLSDFTR		1	1	2	GET88273.1	0	2082.99	Not Found	High	3.32
		FALSE	High	LFLPITQQPPAAAGEQR		1	1	2	GET88273.1	0	1837	Not Found	High	3.47
		FALSE	High	LPFLVMIIK		1	1	2	GET88273.1	0	1073.68	Not Found	High	2.53
		FALSE	High	LYAEEELPPEFK		1	1	1	GET88273.1	0	1464.73	Not Found	High	2.92
		FALSE	High	RAYGTNYVETLR		1	1	3	GET88273.1	1	1442.74	Not Found	High	3.02
FALSE	Master Protein	GET90982.1	gene=LtaPh_3037200	20	7	11	7	442	50.4	6.14	29.17	7						A0A640KNC5; GET90982.1		0	Not Found	1
	Checked	Protein Group ID	# Proteins	# Unique Peptides	# Peptides	# PSMs	Group Description	Found in Sample: [S12] F12: Sample
	FALSE	59	1	7	7	11	[Master Protein] gene=LtaPh_3037200	Not Found
		Checked	Confidence	Sequence	Modifications	# Protein Groups	# Proteins	# PSMs	Master Protein Accessions	# Missed Cleavages	Theo. MH+ [Da]	Found in Sample: [S12] F12: Sample	Confidence (by Search Engine): Sequest HT	XCorr (by Search Engine): Sequest HT
		FALSE	High	AQDYRIAQLDK		1	1	1	GET90982.1	1	1320.69	Not Found	High	2.66
		FALSE	High	EELIAALTARQEK		1	1	3	GET90982.1	1	1471.81	Not Found	High	3.21
		FALSE	High	IHPGIYNLLLTEK		1	1	2	GET90982.1	0	1510.86	Not Found	High	3.13
		FALSE	High	IVDRDTTIATEELAR		1	1	1	GET90982.1	1	1702.9	Not Found	High	2.32
		FALSE	High	MLAEQTGIDINWFTER		1	1	2	GET90982.1	0	1923.93	Not Found	High	2.91
		FALSE	High	QQKLITK		1	1	1	GET90982.1	1	858.541	Not Found	High	2.04
		FALSE	High	STIDEIDSLYNEIR		1	1	1	GET90982.1	0	1667.81	Not Found	High	2.33
FALSE	Master Protein	GET88201.1	gene=LtaPh_2014200	25	8	9	8	510	55.1	5.87	29.02	8				Pf00514		A0A640KG81; GET88201.1		0	Not Found	1
	Checked	Protein Group ID	# Proteins	# Unique Peptides	# Peptides	# PSMs	Group Description	Found in Sample: [S12] F12: Sample
	FALSE	139	1	8	8	9	[Master Protein] gene=LtaPh_2014200	Not Found
		Checked	Confidence	Sequence	Modifications	# Protein Groups	# Proteins	# PSMs	Master Protein Accessions	# Missed Cleavages	Theo. MH+ [Da]	Found in Sample: [S12] F12: Sample	Confidence (by Search Engine): Sequest HT	XCorr (by Search Engine): Sequest HT
		FALSE	High	AAAAWSLGQLGR		1	1	1	GET88201.1	0	1200.65	Not Found	High	3.21
		FALSE	High	ESAAWALGYVAR		1	1	1	GET88201.1	0	1293.66	Not Found	High	2.33
		FALSE	High	HSPQLAQAVADSQAVEALVGCLEEFDPTVK	1xCarbamidomethyl [C21]	1	1	1	GET88201.1	0	3209.58	Not Found	High	2.91
		FALSE	High	HTPELSQLVVNAGGVGALVEYTSTTK		1	1	1	GET88201.1	0	2671.39	Not Found	High	4.24
		FALSE	High	IFLLLADSDEVVQK		1	1	1	GET88201.1	0	1589.88	Not Found	High	2.74
		FALSE	High	LLDVYLSPGSSDDLQTK		1	1	1	GET88201.1	0	1850.94	Not Found	High	4.13
		FALSE	High	MSNRVILQTFDEYQK	1xMet-loss+Acetyl [N-Term]	1	1	2	GET88201.1	1	1782.9	Not Found	High	4.1
		FALSE	High	VILQTFDEYQK		1	1	1	GET88201.1	0	1383.72	Not Found	High	2.88
FALSE	Master Protein	GET93436.1	gene=LtaPh_3635700	17	9	9	9	1012	114.7	6.83	28.28	9	other metabolic processes		other molecular function	Pf00676, Pf02779, Pf16078, Pf16870		A0A640KV29; GET93436.1		0	Not Found	1
	Checked	Protein Group ID	# Proteins	# Unique Peptides	# Peptides	# PSMs	Group Description	Found in Sample: [S12] F12: Sample
	FALSE	71	1	9	9	9	[Master Protein] gene=LtaPh_3635700	Not Found
		Checked	Confidence	Sequence	Modifications	# Protein Groups	# Proteins	# PSMs	Master Protein Accessions	# Missed Cleavages	Theo. MH+ [Da]	Found in Sample: [S12] F12: Sample	Confidence (by Search Engine): Sequest HT	XCorr (by Search Engine): Sequest HT
		FALSE	High	EFVGVTGQELHPFQIQSDVK		1	1	1	GET93436.1	0	2258.15	Not Found	High	3.73
		FALSE	High	NETIETGEGIEWGTAEALAVGSLLLEGHQVR		1	1	1	GET93436.1	0	3279.65	Not Found	High	4.28
		FALSE	High	RFDVILK		1	1	1	GET93436.1	1	890.546	Not Found	High	1.93
		FALSE	High	RTYVPLAHISDTQGK		1	1	1	GET93436.1	1	1685.9	Not Found	High	4
		FALSE	High	RYTETLIAQGVVTPQQSTQK		1	1	1	GET93436.1	1	2248.19	Not Found	High	2
		FALSE	High	SSEFGVESINLGMAHR		1	1	1	GET93436.1	0	1733.83	Not Found	High	2.83
		FALSE	High	VGFQNQMGGVYDTSSPPMTIR		1	1	1	GET93436.1	0	2285.07	Not Found	High	3.89
		FALSE	High	YGSYQEAATQVNYAEYLK		1	1	1	GET93436.1	0	2097.98	Not Found	High	3.03
		FALSE	High	YSDELGNVTQHPTAITHETVK		1	1	1	GET93436.1	0	2340.15	Not Found	High	2.59
FALSE	Master Protein	GET90338.1	gene=LtaPh_2908000	14	8	10	8	789	89.5	5.1	28.23	8	other biological processes		other molecular function	Pf00183, Pf02518		A0A640KLW3; GET90338.1		0	Not Found	1
	Checked	Protein Group ID	# Proteins	# Unique Peptides	# Peptides	# PSMs	Group Description	Found in Sample: [S12] F12: Sample
	FALSE	295	1	8	8	10	[Master Protein] gene=LtaPh_2908000	Not Found
		Checked	Confidence	Sequence	Modifications	# Protein Groups	# Proteins	# PSMs	Master Protein Accessions	# Missed Cleavages	Theo. MH+ [Da]	Found in Sample: [S12] F12: Sample	Confidence (by Search Engine): Sequest HT	XCorr (by Search Engine): Sequest HT
		FALSE	High	DGEAPTMDIRISFDK		1	1	1	GET90338.1	1	1694.81	Not Found	High	2.36
		FALSE	High	EELATHLGSLGTSGTK		1	1	2	GET90338.1	0	1600.82	Not Found	High	3.53
		FALSE	High	GIYYLSGDSVERIK		1	1	1	GET90338.1	1	1599.84	Not Found	High	2.76
		FALSE	High	LFGYLEVRK		1	1	1	GET90338.1	1	1124.65	Not Found	High	2.3
		FALSE	High	IRVLYLTSPK		1	1	1	GET90338.1	1	1189.73	Not Found	High	2.6
		FALSE	High	RMTNEAFIVSSSENQVTAR		1	1	2	GET90338.1	1	2140.05	Not Found	High	4.01
		FALSE	High	VHVIPDETGTNDQSDL		1	1	1	GET90338.1	0	1739.81	Not Found	High	2.36
		FALSE	High	YDAFFTHLRK		1	1	1	GET90338.1	1	1297.67	Not Found	High	2.95
FALSE	Master Protein	GET93869.1	gene=LtaPh_9905301	14	9	10	9	701	80.5	5.11	28.1	9	other biological processes		other molecular function	Pf00183, Pf02518		A0A640KXM1; GET93869.1		0	Not Found	1
	Checked	Protein Group ID	# Proteins	# Unique Peptides	# Peptides	# PSMs	Group Description	Found in Sample: [S12] F12: Sample
	FALSE	501	7	9	9	10	[Master Protein] gene=LtaPh_9905301	Not Found
		Checked	Confidence	Sequence	Modifications	# Protein Groups	# Proteins	# PSMs	Master Protein Accessions	# Missed Cleavages	Theo. MH+ [Da]	Found in Sample: [S12] F12: Sample	Confidence (by Search Engine): Sequest HT	XCorr (by Search Engine): Sequest HT
		FALSE	High	EEYAAFYK		1	7	1	GET93869.1	0	1020.47	Not Found	High	1.9
		FALSE	High	GLEVLFMTEPIDEYVMQQVK		1	7	1	GET93869.1	0	2369.18	Not Found	High	3.57
		FALSE	High	GVVDSEDLPLNISR		1	7	1	GET93869.1	0	1513.79	Not Found	High	3.53
		FALSE	High	GVVDSEDLPLNISRENLQQNK		1	7	1	GET93869.1	1	2368.21	Not Found	High	2.69
		FALSE	High	KLESSPFIEQAK		1	7	1	GET93869.1	1	1376.74	Not Found	High	2.09
		FALSE	High	RGTRITLHLK		1	7	1	GET93869.1	2	1194.74	Not Found	High	2.59
		FALSE	High	RRGLEVLFMTEPIDEYVMQQVK		1	7	2	GET93869.1	2	2681.38	Not Found	High	4.19
		FALSE	High	SIYYITGDSK		1	7	1	GET93869.1	0	1146.57	Not Found	High	2.3
		FALSE	High	TMELNPSHPIIK		1	6	1	GET93869.1	0	1379.74	Not Found	High	2.69
FALSE	Master Protein	GET89279.1	gene=LtaPh_2518000	25	5	8	5	350	38	5.62	27.96	5	other metabolic processes		other molecular function	Pf02779, Pf02780		A0A640KP99; GET89279.1		0	Not Found	1
	Checked	Protein Group ID	# Proteins	# Unique Peptides	# Peptides	# PSMs	Group Description	Found in Sample: [S12] F12: Sample
	FALSE	575	1	5	5	8	[Master Protein] gene=LtaPh_2518000	Not Found
		Checked	Confidence	Sequence	Modifications	# Protein Groups	# Proteins	# PSMs	Master Protein Accessions	# Missed Cleavages	Theo. MH+ [Da]	Found in Sample: [S12] F12: Sample	Confidence (by Search Engine): Sequest HT	XCorr (by Search Engine): Sequest HT
		FALSE	High	AAIRDENPVVVLEHELLYSESFPVTDEAADK		1	1	3	GET89279.1	1	3456.72	Not Found	High	4.38
		FALSE	High	DAIHSALDEELARDDK		1	1	1	GET89279.1	1	1797.86	Not Found	High	2.18
		FALSE	High	LAAEGVQAEVINLR		1	1	2	GET89279.1	0	1482.83	Not Found	High	4.56
		FALSE	High	SLYMSGGQMK		1	1	1	GET89279.1	0	1101.51	Not Found	High	2.22
		FALSE	High	VFVIGEEVGQYQGAYK		1	1	1	GET89279.1	0	1786.9	Not Found	High	3.72
FALSE	Master Protein	GET86333.1	gene=LtaPh_0908200	6	5	7	5	1214	130.2	6.8	27.55	5		other membranes				A0A640K9T5; GET86333.1		0	Not Found	1
	Checked	Protein Group ID	# Proteins	# Unique Peptides	# Peptides	# PSMs	Group Description	Found in Sample: [S12] F12: Sample
	FALSE	36	1	5	5	7	[Master Protein] gene=LtaPh_0908200	Not Found
		Checked	Confidence	Sequence	Modifications	# Protein Groups	# Proteins	# PSMs	Master Protein Accessions	# Missed Cleavages	Theo. MH+ [Da]	Found in Sample: [S12] F12: Sample	Confidence (by Search Engine): Sequest HT	XCorr (by Search Engine): Sequest HT
		FALSE	High	APWSVLDGTVTSAWSAAK		1	1	2	GET86333.1	0	1846.93	Not Found	High	4.5
		FALSE	High	FLSESTPLLDASVQK		1	1	1	GET86333.1	0	1634.86	Not Found	High	3.46
		FALSE	High	LLTGVTLDEHLIAK		1	1	2	GET86333.1	0	1522.88	Not Found	High	4.11
		FALSE	High	LQAENAQMAVALQASQEAVQR		1	1	1	GET86333.1	0	2256.14	Not Found	High	5.55
		FALSE	High	SAAAATRFLSESTPLLDASVQK		1	1	1	GET86333.1	1	2263.19	Not Found	High	3.74
FALSE	Master Protein	GET91365.1	gene=LtaPh_3203800	18	7	10	7	468	51.9	8.28	27.3	7						A0A640KQI0; GET91365.1		0	Not Found	1
	Checked	Protein Group ID	# Proteins	# Unique Peptides	# Peptides	# PSMs	Group Description	Found in Sample: [S12] F12: Sample
	FALSE	434	1	7	7	10	[Master Protein] gene=LtaPh_3203800	Not Found
		Checked	Confidence	Sequence	Modifications	# Protein Groups	# Proteins	# PSMs	Master Protein Accessions	# Missed Cleavages	Theo. MH+ [Da]	Found in Sample: [S12] F12: Sample	Confidence (by Search Engine): Sequest HT	XCorr (by Search Engine): Sequest HT
		FALSE	High	DLALTAELVPVR		1	1	1	GET91365.1	0	1296.75	Not Found	High	2.84
		FALSE	High	DRLQELVLLENK		1	1	2	GET91365.1	1	1469.83	Not Found	High	3.59
		FALSE	High	LQELVLLENK		1	1	1	GET91365.1	0	1198.7	Not Found	High	2.53
		FALSE	High	NIVDEDPAPSSHPLTREQVYK		1	1	3	GET91365.1	1	2395.19	Not Found	High	3.15
		FALSE	High	RFLEFQK		1	1	1	GET91365.1	1	967.536	Not Found	High	1.98
		FALSE	High	SQNAVGSQSTRFRASFNNNIGK		1	1	1	GET91365.1	2	2383.19	Not Found	High	2.68
		FALSE	High	VINPEEGIK		1	1	1	GET91365.1	0	998.552	Not Found	High	2.28
FALSE	Master Protein	GET93601.1	gene=LtaPh_3501100	43	6	8	6	246	27.5	7.78	27.27	6	cell organization and biogenesis;protein metabolism;other metabolic processes	cytosol;translational apparatus	other molecular function	Pf00318		A0A640KWJ5; GET93601.1		0	Not Found	1
	Checked	Protein Group ID	# Proteins	# Unique Peptides	# Peptides	# PSMs	Group Description	Found in Sample: [S12] F12: Sample
	FALSE	51	1	6	6	8	[Master Protein] gene=LtaPh_3501100	Not Found
		Checked	Confidence	Sequence	Modifications	# Protein Groups	# Proteins	# PSMs	Master Protein Accessions	# Missed Cleavages	Theo. MH+ [Da]	Found in Sample: [S12] F12: Sample	Confidence (by Search Engine): Sequest HT	XCorr (by Search Engine): Sequest HT
		FALSE	High	AAAAAAAPAAEAEEGFGWVERNDDNAWEA		1	1	1	GET93601.1	1	2960.31	Not Found	High	2.87
		FALSE	High	FSQHVGTSFHGGR		1	1	3	GET93601.1	0	1416.68	Not Found	High	4.12
		FALSE	High	FSQHVGTSFHGGRFIPGTFTNQIQK		1	1	1	GET93601.1	1	2791.41	Not Found	High	3.75
		FALSE	High	LILAARVIAAVENPK		1	1	1	GET93601.1	1	1577.97	Not Found	High	2.83
		FALSE	High	VDLFFYRDPNEAAEEK		1	1	1	GET93601.1	1	1942.92	Not Found	High	4.07
		FALSE	High	YIYGRTAEGSHIIDMHMLWEK		1	1	1	GET93601.1	1	2550.23	Not Found	High	3.23
FALSE	Master Protein	GET85888.1	gene=LtaPh_0602400	26	7	9	7	312	34.7	8.82	26.79	7						A0A640K9D8; GET85888.1		0	Not Found	1
	Checked	Protein Group ID	# Proteins	# Unique Peptides	# Peptides	# PSMs	Group Description	Found in Sample: [S12] F12: Sample
	FALSE	190	1	7	7	9	[Master Protein] gene=LtaPh_0602400	Not Found
		Checked	Confidence	Sequence	Modifications	# Protein Groups	# Proteins	# PSMs	Master Protein Accessions	# Missed Cleavages	Theo. MH+ [Da]	Found in Sample: [S12] F12: Sample	Confidence (by Search Engine): Sequest HT	XCorr (by Search Engine): Sequest HT
		FALSE	High	EPSSAAVPTSYAVLSLPSK		1	1	1	GET85888.1	0	1904	Not Found	High	3.02
		FALSE	High	LNFSDGRYEQFER		1	1	1	GET85888.1	1	1660.77	Not Found	High	2.48
		FALSE	High	IRLNFSDGRYEQFER		1	1	1	GET85888.1	2	1929.96	Not Found	High	2.39
		FALSE	High	SVQSNFMHSK		1	1	2	GET85888.1	0	1164.55	Not Found	High	2.34
		FALSE	High	SYLRPEEVTGTSHASR		1	1	2	GET85888.1	0	1789.88	Not Found	High	6.39
		FALSE	High	TFAPEELYK		1	1	1	GET85888.1	0	1097.55	Not Found	High	2.17
		FALSE	High	TFSLPVGCTYK	1xCarbamidomethyl [C8]	1	1	1	GET85888.1	0	1272.63	Not Found	High	2.41
FALSE	Master Protein	GET87851.1	gene=LtaPh_1813400	18	5	7	5	378	43	8.44	26.34	5			other molecular function	Pf00676		A0A640KF87; GET87851.1		0	Not Found	1
	Checked	Protein Group ID	# Proteins	# Unique Peptides	# Peptides	# PSMs	Group Description	Found in Sample: [S12] F12: Sample
	FALSE	222	1	5	5	7	[Master Protein] gene=LtaPh_1813400	Not Found
		Checked	Confidence	Sequence	Modifications	# Protein Groups	# Proteins	# PSMs	Master Protein Accessions	# Missed Cleavages	Theo. MH+ [Da]	Found in Sample: [S12] F12: Sample	Confidence (by Search Engine): Sequest HT	XCorr (by Search Engine): Sequest HT
		FALSE	High	GGKPEEVFAEMFGR		1	1	1	GET87851.1	0	1553.74	Not Found	High	2.54
		FALSE	High	HPMTTLDELFK		1	1	1	GET87851.1	0	1331.67	Not Found	High	3.03
		FALSE	High	LHTAGRTDMAPLPTEAVYDTEQLK		1	1	1	GET87851.1	1	2657.32	Not Found	High	3.82
		FALSE	High	MREFMAAEGIMSEDQLNK		1	1	3	GET87851.1	1	2099.96	Not Found	High	4.74
		FALSE	High	TDMAPLPTEAVYDTEQLK		1	1	1	GET87851.1	0	2021.97	Not Found	High	3.77
FALSE	Master Protein	GET93787.1	gene=LtaPh_3670100	39	6	8	6	258	29	5.44	25.74	6	other metabolic processes;transport	other membranes	transporter activity	Pf00213		A0A640L1X1; GET93787.1		0	Not Found	1
	Checked	Protein Group ID	# Proteins	# Unique Peptides	# Peptides	# PSMs	Group Description	Found in Sample: [S12] F12: Sample
	FALSE	519	1	6	6	8	[Master Protein] gene=LtaPh_3670100	Not Found
		Checked	Confidence	Sequence	Modifications	# Protein Groups	# Proteins	# PSMs	Master Protein Accessions	# Missed Cleavages	Theo. MH+ [Da]	Found in Sample: [S12] F12: Sample	Confidence (by Search Engine): Sequest HT	XCorr (by Search Engine): Sequest HT
		FALSE	High	AQFPANIVPSDSVTFAK		1	1	2	GET93787.1	0	1791.93	Not Found	High	2.42
		FALSE	High	ETQTSGEVDYTTIPPPR		1	1	1	GET93787.1	0	1890.91	Not Found	High	2.65
		FALSE	High	LSTTTWEDNIETEVLRK		1	1	2	GET93787.1	1	2035.03	Not Found	High	4.45
		FALSE	High	LYASDFERAQFPANIVPSDSVTFAK		1	1	1	GET93787.1	1	2773.38	Not Found	High	2.89
		FALSE	High	VLVDRSIVEGFAVDVQGTYVNEAVGRK		1	1	1	GET93787.1	2	2920.55	Not Found	High	4.92
		FALSE	High	YLDSLSLYDAEELK		1	1	1	GET93787.1	0	1658.82	Not Found	High	2.76
FALSE	Master Protein	GET89771.1	gene=LtaPh_2712600	21	5	7	5	413	46.8	7.17	24.76	5						A0A640KKJ5; GET89771.1		0	Not Found	1
	Checked	Protein Group ID	# Proteins	# Unique Peptides	# Peptides	# PSMs	Group Description	Found in Sample: [S12] F12: Sample
	FALSE	346	1	5	5	7	[Master Protein] gene=LtaPh_2712600	Not Found
		Checked	Confidence	Sequence	Modifications	# Protein Groups	# Proteins	# PSMs	Master Protein Accessions	# Missed Cleavages	Theo. MH+ [Da]	Found in Sample: [S12] F12: Sample	Confidence (by Search Engine): Sequest HT	XCorr (by Search Engine): Sequest HT
		FALSE	High	AEDATEAAEQEYLGIIEITGIDADDK		1	1	2	GET89771.1	0	2780.3	Not Found	High	3.76
		FALSE	High	ALRNEVEHLRATK		1	1	1	GET89771.1	2	1536.86	Not Found	High	4.03
		FALSE	High	EINELYDSHIVANLR		1	1	2	GET89771.1	0	1785.91	Not Found	High	4.27
		FALSE	High	RSGTVGSTSLSLPQDFMDDLAHK		1	1	1	GET89771.1	1	2462.2	Not Found	High	3.7
		FALSE	High	VALHELSK		1	1	1	GET89771.1	0	896.52	Not Found	High	1.94
FALSE	Master Protein	GET87889.1	gene=LtaPh_1900201	42	5	8	5	111	12.3	11.53	24.62	5		other cell component	nucleic acid binding activity;other molecular function	Pf00125		A0A640KF31; GET87889.1		0	Not Found	1
	Checked	Protein Group ID	# Proteins	# Unique Peptides	# Peptides	# PSMs	Group Description	Found in Sample: [S12] F12: Sample
	FALSE	689	1	5	5	8	[Master Protein] gene=LtaPh_1900201	Not Found
		Checked	Confidence	Sequence	Modifications	# Protein Groups	# Proteins	# PSMs	Master Protein Accessions	# Missed Cleavages	Theo. MH+ [Da]	Found in Sample: [S12] F12: Sample	Confidence (by Search Engine): Sequest HT	XCorr (by Search Engine): Sequest HT
		FALSE	High	AINSQMSMSNRTMK		1	1	1	GET87889.1	1	1598.74	Not Found	High	2.84
		FALSE	High	IVLPAELAK		1	1	1	GET87889.1	0	953.603	Not Found	High	2.01
		FALSE	High	IVNSYVNDVMER		1	1	1	GET87889.1	0	1438.7	Not Found	High	2.44
		FALSE	High	IVNSYVNDVMER	1xOxidation [M10]	1	1	1	GET87889.1	0	1454.69	Not Found	High	2.37
		FALSE	High	RTWNVYVGR		1	1	2	GET87889.1	1	1150.61	Not Found	High	3.64
		FALSE	High	RTWNVYVGRSLK		1	1	2	GET87889.1	2	1478.82	Not Found	High	4.46
FALSE	Master Protein	GET86973.1	gene=LtaPh_1311141	37	8	9	8	273	30.6	10.29	24.56	8	protein metabolism;other metabolic processes	translational apparatus	nucleic acid binding activity;other molecular function	Pf00900, Pf01479, Pf08071, Pf16121		A0A640KBM0; GET86973.1		0	Not Found	1
	Checked	Protein Group ID	# Proteins	# Unique Peptides	# Peptides	# PSMs	Group Description	Found in Sample: [S12] F12: Sample
	FALSE	150	1	8	8	9	[Master Protein] gene=LtaPh_1311141	Not Found
		Checked	Confidence	Sequence	Modifications	# Protein Groups	# Proteins	# PSMs	Master Protein Accessions	# Missed Cleavages	Theo. MH+ [Da]	Found in Sample: [S12] F12: Sample	Confidence (by Search Engine): Sequest HT	XCorr (by Search Engine): Sequest HT
		FALSE	High	AANIFVIGK		1	1	1	GET86973.1	0	932.556	Not Found	High	2.54
		FALSE	High	DASGAEFATRAANIFVIGK		1	1	1	GET86973.1	1	1938.01	Not Found	High	2.48
		FALSE	High	DLNNLQVTVPK		1	1	1	GET86973.1	0	1240.69	Not Found	High	2.41
		FALSE	High	GRFALVNVSEAEAQIK		1	1	1	GET86973.1	1	1731.94	Not Found	High	3.94
		FALSE	High	LRECLPLLVIIR	1xCarbamidomethyl [C4]	1	1	1	GET86973.1	1	1494.92	Not Found	High	2.63
		FALSE	High	IRYPDPHTSIGDTIVYNLK		1	1	1	GET86973.1	1	2202.16	Not Found	High	2.82
		FALSE	High	LTGVFAPRPRPGPHK		1	1	2	GET86973.1	0	1629.93	Not Found	High	3.09
		FALSE	High	VVNLYTATGR		1	1	1	GET86973.1	0	1093.6	Not Found	High	2.65
FALSE	Master Protein	GET92323.1	gene=LtaPh_3424900	43	7	9	7	207	22.8	9.83	24.5	7			nucleic acid binding activity	Pf01918		A0A640KRU5; GET92323.1		0	Not Found	1
	Checked	Protein Group ID	# Proteins	# Unique Peptides	# Peptides	# PSMs	Group Description	Found in Sample: [S12] F12: Sample
	FALSE	268	1	7	7	9	[Master Protein] gene=LtaPh_3424900	Not Found
		Checked	Confidence	Sequence	Modifications	# Protein Groups	# Proteins	# PSMs	Master Protein Accessions	# Missed Cleavages	Theo. MH+ [Da]	Found in Sample: [S12] F12: Sample	Confidence (by Search Engine): Sequest HT	XCorr (by Search Engine): Sequest HT
		FALSE	High	IAGLHQITELGSELVR		1	1	1	GET92323.1	0	1735.97	Not Found	High	2.32
		FALSE	High	IAGLHQITELGSELVRDEYEPIDR		1	1	2	GET92323.1	1	2753.41	Not Found	High	2.79
		FALSE	High	ISGMGGAIYNAVNIAEIVK		1	1	1	GET92323.1	0	1920.03	Not Found	High	2.47
		FALSE	High	SNPGYQEPIPESEVTEQEK		1	1	2	GET92323.1	0	2160.99	Not Found	High	2.91
		FALSE	High	TQNPENLVVER		1	1	1	GET92323.1	0	1298.67	Not Found	High	2.39
		FALSE	High	VSTILITLSR		1	1	1	GET92323.1	0	1102.68	Not Found	High	2.96
		FALSE	High	VSTILITLSRNCLDK	1xCarbamidomethyl [C12]	1	1	1	GET92323.1	1	1732.96	Not Found	High	3.35
FALSE	Master Protein	GET88419.1	gene=LtaPh_2117900	19	4	6	4	398	46.6	6.8	24.27	4		other membranes				A0A640KLU7; GET88419.1		0	Not Found	1
	Checked	Protein Group ID	# Proteins	# Unique Peptides	# Peptides	# PSMs	Group Description	Found in Sample: [S12] F12: Sample
	FALSE	543	1	4	4	6	[Master Protein] gene=LtaPh_2117900	Not Found
		Checked	Confidence	Sequence	Modifications	# Protein Groups	# Proteins	# PSMs	Master Protein Accessions	# Missed Cleavages	Theo. MH+ [Da]	Found in Sample: [S12] F12: Sample	Confidence (by Search Engine): Sequest HT	XCorr (by Search Engine): Sequest HT
		FALSE	High	LHHQMSDEDLHDYAWR		1	1	2	GET88419.1	0	2052.9	Not Found	High	4.48
		FALSE	High	LIADRAAAAAAEATATAPQVTAQAS		1	1	1	GET88419.1	1	2340.22	Not Found	High	4.58
		FALSE	High	VLRPAAEMYDGFLK		1	1	2	GET88419.1	0	1609.84	Not Found	High	4.59
		FALSE	High	YGPQEFSDQAEAYTPDYWK		1	1	1	GET88419.1	0	2294.99	Not Found	High	3.25
FALSE	Master Protein	GET91612.1	gene=LtaPh_3228851	35	5	8	5	134	15.3	11.63	24.25	5	protein metabolism;other metabolic processes	translational apparatus	other molecular function	Pf00467, Pf01777		A0A640KRG8; GET91612.1		0	Not Found	1
	Checked	Protein Group ID	# Proteins	# Unique Peptides	# Peptides	# PSMs	Group Description	Found in Sample: [S12] F12: Sample
	FALSE	426	1	5	5	8	[Master Protein] gene=LtaPh_3228851	Not Found
		Checked	Confidence	Sequence	Modifications	# Protein Groups	# Proteins	# PSMs	Master Protein Accessions	# Missed Cleavages	Theo. MH+ [Da]	Found in Sample: [S12] F12: Sample	Confidence (by Search Engine): Sequest HT	XCorr (by Search Engine): Sequest HT
		FALSE	High	AVIVQNSDAATK		1	1	1	GET91612.1	0	1216.65	Not Found	High	2.87
		FALSE	High	ERPYGRALLAGIK		1	1	2	GET91612.1	1	1443.84	Not Found	High	3.46
		FALSE	High	HFLPTR		1	1	1	GET91612.1	0	770.431	Not Found	High	1.9
		FALSE	High	HFLPTRYNVDMSK		1	1	2	GET91612.1	1	1607.8	Not Found	High	3.66
		FALSE	High	HFLPTRYNVDMSK	1xOxidation [M11]	1	1	1	GET91612.1	1	1623.79	Not Found	High	3.11
		FALSE	High	RSQVGVFLR		1	1	1	GET91612.1	1	1061.62	Not Found	High	2.51
FALSE	Master Protein	GET91366.1	gene=LtaPh_3203900	16	5	7	5	484	51.2	8.5	24.1	5						A0A640KNU0; GET91366.1		0	Not Found	1
	Checked	Protein Group ID	# Proteins	# Unique Peptides	# Peptides	# PSMs	Group Description	Found in Sample: [S12] F12: Sample
	FALSE	31	1	5	5	7	[Master Protein] gene=LtaPh_3203900	Not Found
		Checked	Confidence	Sequence	Modifications	# Protein Groups	# Proteins	# PSMs	Master Protein Accessions	# Missed Cleavages	Theo. MH+ [Da]	Found in Sample: [S12] F12: Sample	Confidence (by Search Engine): Sequest HT	XCorr (by Search Engine): Sequest HT
		FALSE	High	ARTQATMEANRLK		1	1	2	GET91366.1	2	1489.79	Not Found	High	4.93
		FALSE	High	GAGVVWVPTQVSAAASPSATK		1	1	2	GET91366.1	0	1984.05	Not Found	High	3.96
		FALSE	High	LQDTMDDVRK		1	1	1	GET91366.1	1	1220.59	Not Found	High	3.01
		FALSE	High	TTSGTELNAFGTSLAQIR		1	1	1	GET91366.1	0	1866.96	Not Found	High	2.84
		FALSE	High	VTADPVHTGNRRALQK		1	1	1	GET91366.1	2	1762.97	Not Found	High	2.69
FALSE	Master Protein	GET87407.1	gene=LtaPh_1605300	29	6	7	6	344	37.5	9.51	23.8	6	other metabolic processes		other molecular function	Pf00156, Pf00215		A0A640KI23; GET87407.1		0	Not Found	1
	Checked	Protein Group ID	# Proteins	# Unique Peptides	# Peptides	# PSMs	Group Description	Found in Sample: [S12] F12: Sample
	FALSE	186	1	6	6	7	[Master Protein] gene=LtaPh_1605300	Not Found
		Checked	Confidence	Sequence	Modifications	# Protein Groups	# Proteins	# PSMs	Master Protein Accessions	# Missed Cleavages	Theo. MH+ [Da]	Found in Sample: [S12] F12: Sample	Confidence (by Search Engine): Sequest HT	XCorr (by Search Engine): Sequest HT
		FALSE	High	APTLWFLVPGVGAQGGSLK		1	1	2	GET87407.1	0	1898.05	Not Found	High	3.47
		FALSE	High	FGNFTLK		1	1	1	GET87407.1	0	826.446	Not Found	High	1.98
		FALSE	High	KGDRVVIIDDLVSTGETK		1	1	1	GET87407.1	2	1945.06	Not Found	High	3.3
		FALSE	High	NIGLVVGATDPVALAR		1	1	1	GET87407.1	0	1565.9	Not Found	High	3.36
		FALSE	High	SAGLEVVSIVVLVDRDMGAK		1	1	1	GET87407.1	1	2058.13	Not Found	High	4.7
		FALSE	High	SNAITSQQEAEVRSFLSQWK		1	1	1	GET87407.1	1	2309.15	Not Found	High	4.21
FALSE	Master Protein	GET91120.1	gene=LtaPh_3111800	7	5	8	5	802	83.5	5.38	23.65	5	transport	other membranes	transporter activity;other molecular function	Pf03030		A0A640KN15; GET91120.1		0	Not Found	1
	Checked	Protein Group ID	# Proteins	# Unique Peptides	# Peptides	# PSMs	Group Description	Found in Sample: [S12] F12: Sample
	FALSE	369	1	5	5	8	[Master Protein] gene=LtaPh_3111800	Not Found
		Checked	Confidence	Sequence	Modifications	# Protein Groups	# Proteins	# PSMs	Master Protein Accessions	# Missed Cleavages	Theo. MH+ [Da]	Found in Sample: [S12] F12: Sample	Confidence (by Search Engine): Sequest HT	XCorr (by Search Engine): Sequest HT
		FALSE	High	EITDALDAAGNTTAAIGK		1	1	2	GET91120.1	0	1731.88	Not Found	High	3.35
		FALSE	High	GSPQHGAAVIGDTVGDPLK		1	1	2	GET91120.1	0	1818.93	Not Found	High	4.18
		FALSE	High	NVYVIYTR		1	1	1	GET91120.1	0	1027.56	Not Found	High	1.97
		FALSE	High	SVGVAAMDMVNEIR		1	1	1	GET91120.1	0	1491.73	Not Found	High	3.02
		FALSE	High	SVGVAAMDMVNEIRR		1	1	2	GET91120.1	1	1647.83	Not Found	High	2.72
FALSE	Master Protein	GET93078.1	gene=LtaPh_3601651	16	8	8	8	847	94.3	6.34	23.64	8	protein metabolism;other metabolic processes	other membranes;mitochondrion	nucleic acid binding activity;other molecular function	Pf00009, Pf00679, Pf03144, Pf03764, Pf14492		A0A640KUN7; GET93078.1		0	Not Found	1
	Checked	Protein Group ID	# Proteins	# Unique Peptides	# Peptides	# PSMs	Group Description	Found in Sample: [S12] F12: Sample
	FALSE	636	2	8	8	8	[Master Protein] gene=LtaPh_3601651	Not Found
		Checked	Confidence	Sequence	Modifications	# Protein Groups	# Proteins	# PSMs	Master Protein Accessions	# Missed Cleavages	Theo. MH+ [Da]	Found in Sample: [S12] F12: Sample	Confidence (by Search Engine): Sequest HT	XCorr (by Search Engine): Sequest HT
		FALSE	High	AILELQLDPEEAYQGFVK		1	2	1	GET93078.1	0	2063.07	Not Found	High	4.18
		FALSE	High	AYLPVAESFGFTADLR		1	2	1	GET93078.1	0	1756.89	Not Found	High	2.35
		FALSE	High	FLADNYEWDVQEAR		1	2	1	GET93078.1	0	1755.8	Not Found	High	3.4
		FALSE	High	GAPLTEELALAMEEGTAGPEADPK		1	2	1	GET93078.1	0	2397.15	Not Found	High	2.13
		FALSE	High	STLSDSLVGAAGIIK		1	2	1	GET93078.1	0	1431.81	Not Found	High	2.95
		FALSE	High	TLQNVNVVVATYNDPSMGDVQVSPEK		1	2	1	GET93078.1	0	2804.38	Not Found	High	3.97
		FALSE	High	VRIMGNNYVYGK		1	2	1	GET93078.1	1	1413.73	Not Found	High	2.32
		FALSE	High	YSVSPVVRVAVEAK		1	2	1	GET93078.1	1	1503.85	Not Found	High	2.33
FALSE	Master Protein	GET88923.1	gene=LtaPh_2409300	39	7	8	7	251	27.2	8.15	23.63	7	other metabolic processes	other cytoplasmic organelle	other molecular function	Pf00121		A0A640KHA5; GET88923.1; P48499		0	Not Found	1
	Checked	Protein Group ID	# Proteins	# Unique Peptides	# Peptides	# PSMs	Group Description	Found in Sample: [S12] F12: Sample
	FALSE	277	1	7	7	8	[Master Protein] gene=LtaPh_2409300	Not Found
		Checked	Confidence	Sequence	Modifications	# Protein Groups	# Proteins	# PSMs	Master Protein Accessions	# Missed Cleavages	Theo. MH+ [Da]	Found in Sample: [S12] F12: Sample	Confidence (by Search Engine): Sequest HT	XCorr (by Search Engine): Sequest HT
		FALSE	High	DAWNQVVLAYEPVWAIGTGK		1	1	1	GET88923.1	0	2217.13	Not Found	High	3.58
		FALSE	High	DIGVHWVILGHSER		1	1	1	GET88923.1	0	1617.85	Not Found	High	3.88
		FALSE	High	SGAFTGEVSMPILK		1	1	1	GET88923.1	0	1436.75	Not Found	High	2.24
		FALSE	High	VATPEQAQEVHLLLR		1	1	2	GET88923.1	0	1703.94	Not Found	High	3.94
		FALSE	High	VVLSQTSAIAAK		1	1	1	GET88923.1	0	1187.7	Not Found	High	2.57
		FALSE	High	WVSENIGTDVAAK		1	1	1	GET88923.1	0	1389.7	Not Found	High	2.23
		FALSE	High	YVISAENAIAK		1	1	1	GET88923.1	0	1178.64	Not Found	High	2.15
FALSE	Master Protein	GET85400.1	gene=LtaPh_0104361	24	4	6	4	200	24	11.11	23.32	4	protein metabolism;other metabolic processes	translational apparatus	other molecular function	Pf01251		A0A640K785; GET85400.1		0	Not Found	1
	Checked	Protein Group ID	# Proteins	# Unique Peptides	# Peptides	# PSMs	Group Description	Found in Sample: [S12] F12: Sample
	FALSE	172	1	4	4	6	[Master Protein] gene=LtaPh_0104361	Not Found
		Checked	Confidence	Sequence	Modifications	# Protein Groups	# Proteins	# PSMs	Master Protein Accessions	# Missed Cleavages	Theo. MH+ [Da]	Found in Sample: [S12] F12: Sample	Confidence (by Search Engine): Sequest HT	XCorr (by Search Engine): Sequest HT
		FALSE	High	RHPGYLVMLVAQRK		1	1	1	GET85400.1	2	1667.95	Not Found	High	4.76
		FALSE	High	TLFELEASHK		1	1	1	GET85400.1	0	1174.61	Not Found	High	2.02
		FALSE	High	TSTAVFENILDDMIYPSDVVGR		1	1	3	GET85400.1	0	2442.19	Not Found	High	4.01
		FALSE	High	TSTAVFENILDDMIYPSDVVGRR		1	1	1	GET85400.1	1	2598.29	Not Found	High	4.95
FALSE	Master Protein	GET88348.1	gene=LtaPh_2111061	31	4	7	4	132	13.9	11.14	23.28	4		nucleus;other cell component	nucleic acid binding activity;other molecular function	Pf00125, Pf16211		A0A640KGB8; GET88348.1		0	Not Found	1
	Checked	Protein Group ID	# Proteins	# Unique Peptides	# Peptides	# PSMs	Group Description	Found in Sample: [S12] F12: Sample
	FALSE	757	4	4	4	7	[Master Protein] gene=LtaPh_2111061	Not Found
		Checked	Confidence	Sequence	Modifications	# Protein Groups	# Proteins	# PSMs	Master Protein Accessions	# Missed Cleavages	Theo. MH+ [Da]	Found in Sample: [S12] F12: Sample	Confidence (by Search Engine): Sequest HT	XCorr (by Search Engine): Sequest HT
		FALSE	High	AGLIFPVGR		1	3	1	GET88348.1	0	929.557	Not Found	High	2.15
		FALSE	High	HDDDIGTLLK		1	3	1	GET88348.1	0	1126.57	Not Found	High	3.11
		FALSE	High	NVTLSHSGVVPNISK		1	3	3	GET88348.1	0	1551.85	Not Found	High	4.14
		FALSE	High	TVMLAVRHDDDIGTLLK		1	3	2	GET88348.1	1	1897.02	Not Found	High	3.34
FALSE	Master Protein	GET91167.1	gene=LtaPh_3121600	29	4	7	4	275	30.4	8.44	22.76	4						A0A640KUF4; GET91167.1		0	Not Found	1
	Checked	Protein Group ID	# Proteins	# Unique Peptides	# Peptides	# PSMs	Group Description	Found in Sample: [S12] F12: Sample
	FALSE	683	1	4	4	7	[Master Protein] gene=LtaPh_3121600	Not Found
		Checked	Confidence	Sequence	Modifications	# Protein Groups	# Proteins	# PSMs	Master Protein Accessions	# Missed Cleavages	Theo. MH+ [Da]	Found in Sample: [S12] F12: Sample	Confidence (by Search Engine): Sequest HT	XCorr (by Search Engine): Sequest HT
		FALSE	High	EIMDELEYVAGQPVGSK		1	1	2	GET91167.1	0	1864.9	Not Found	High	4.01
		FALSE	High	LRSGLDSTSRDPSTVLTPGEQYR		1	1	2	GET91167.1	2	2535.28	Not Found	High	2.75
		FALSE	High	RAALEADMGLMGTHHGEEYEASQR		1	1	1	GET91167.1	1	2659.2	Not Found	High	3.93
		FALSE	High	SVLRDEMLAHMDAEGK		1	1	2	GET91167.1	1	1801.86	Not Found	High	3.89
FALSE	Master Protein	GET85525.1	gene=LtaPh_0302200	14	8	8	8	705	79.1	7.83	22.75	8				Pf00501		A0A640K8S8; GET85525.1		0	Not Found	1
	Checked	Protein Group ID	# Proteins	# Unique Peptides	# Peptides	# PSMs	Group Description	Found in Sample: [S12] F12: Sample
	FALSE	704	1	8	8	8	[Master Protein] gene=LtaPh_0302200	Not Found
		Checked	Confidence	Sequence	Modifications	# Protein Groups	# Proteins	# PSMs	Master Protein Accessions	# Missed Cleavages	Theo. MH+ [Da]	Found in Sample: [S12] F12: Sample	Confidence (by Search Engine): Sequest HT	XCorr (by Search Engine): Sequest HT
		FALSE	High	ASEVEYTPYK		1	1	1	GET85525.1	0	1186.56	Not Found	High	1.97
		FALSE	High	GLQVIGLTK		1	1	1	GET85525.1	0	928.583	Not Found	High	2.42
		FALSE	High	HTDQPEPRGEVLLRGPFLFK		1	1	1	GET85525.1	2	2336.25	Not Found	High	4.39
		FALSE	High	IHDLLGEMK		1	1	1	GET85525.1	0	1055.56	Not Found	High	2.28
		FALSE	High	IRSGAFPAILDDAAFLSVVLQSFQK		1	1	1	GET85525.1	1	2693.47	Not Found	High	2.95
		FALSE	High	SGAFPAILDDAAFLSVVLQSFQK		1	1	1	GET85525.1	0	2424.28	Not Found	High	3.83
		FALSE	High	SYITIIALTNENLVK		1	1	1	GET85525.1	0	1691.96	Not Found	High	2.84
		FALSE	High	TGNLEYNSVGQILK		1	1	1	GET85525.1	0	1535.81	Not Found	High	2.07
FALSE	Master Protein	GET92891.1	gene=LtaPh_3537500	16	2	6	2	225	24.9	8.29	22.71	2	cell organization and biogenesis	other membranes;other cytoplasmic organelle		Pf05648		A0A640KUF8; GET92891.1		0	Not Found	1
	Checked	Protein Group ID	# Proteins	# Unique Peptides	# Peptides	# PSMs	Group Description	Found in Sample: [S12] F12: Sample
	FALSE	47	1	2	2	6	[Master Protein] gene=LtaPh_3537500	Not Found
		Checked	Confidence	Sequence	Modifications	# Protein Groups	# Proteins	# PSMs	Master Protein Accessions	# Missed Cleavages	Theo. MH+ [Da]	Found in Sample: [S12] F12: Sample	Confidence (by Search Engine): Sequest HT	XCorr (by Search Engine): Sequest HT
		FALSE	High	GGPQLLEDVSGPLVPLHK		1	1	3	GET92891.1	0	1856.03	Not Found	High	4.19
		FALSE	High	MSAAIFEYLGNTGDRDK	1xMet-loss+Acetyl [N-Term]	1	1	3	GET92891.1	1	1798.86	Not Found	High	4.06
FALSE	Master Protein	GET89734.1	gene=LtaPh_2709000	11	6	7	6	1006	112.7	6.77	22.41	6	other metabolic processes		other molecular function	Pf00676, Pf02779, Pf16870		A0A640KL34; GET89734.1		0	Not Found	1
	Checked	Protein Group ID	# Proteins	# Unique Peptides	# Peptides	# PSMs	Group Description	Found in Sample: [S12] F12: Sample
	FALSE	144	1	6	6	7	[Master Protein] gene=LtaPh_2709000	Not Found
		Checked	Confidence	Sequence	Modifications	# Protein Groups	# Proteins	# PSMs	Master Protein Accessions	# Missed Cleavages	Theo. MH+ [Da]	Found in Sample: [S12] F12: Sample	Confidence (by Search Engine): Sequest HT	XCorr (by Search Engine): Sequest HT
		FALSE	High	DESPVVATFSRPTDAK		1	1	1	GET89734.1	0	1719.85	Not Found	High	2.09
		FALSE	High	ETPGVHDDVVLVTVEQLAPFPWEQVADVMEK		1	1	2	GET89734.1	0	3477.72	Not Found	High	3.71
		FALSE	High	HRFGLDGGEVLIPALK		1	1	1	GET89734.1	1	1721.97	Not Found	High	3.7
		FALSE	High	LSDMTQGSSFK		1	1	1	GET89734.1	0	1200.56	Not Found	High	3.01
		FALSE	High	VMPVFDPESENTSADLSSAK		1	1	1	GET89734.1	0	2123.98	Not Found	High	3.06
		FALSE	High	VPPPVLPVDTGVETETLR		1	1	1	GET89734.1	0	1919.05	Not Found	High	3.15
FALSE	Master Protein	GET90395.1	gene=LtaPh_2912561	20	5	7	5	427	47.1	11.56	21.98	5	protein metabolism;other metabolic processes	translational apparatus	other molecular function	Pf00573, Pf14374		A0A640KLM9; GET90395.1		0	Not Found	1
	Checked	Protein Group ID	# Proteins	# Unique Peptides	# Peptides	# PSMs	Group Description	Found in Sample: [S12] F12: Sample
	FALSE	326	3	5	5	7	[Master Protein] gene=LtaPh_2912561	Not Found
		Checked	Confidence	Sequence	Modifications	# Protein Groups	# Proteins	# PSMs	Master Protein Accessions	# Missed Cleavages	Theo. MH+ [Da]	Found in Sample: [S12] F12: Sample	Confidence (by Search Engine): Sequest HT	XCorr (by Search Engine): Sequest HT
		FALSE	High	GFTLPAPMLTNTDVTR		1	3	2	GET90395.1	0	1733.89	Not Found	High	2.66
		FALSE	High	IDNVPEVPLVVEDSIQGYEK		1	3	2	GET90395.1	0	2243.14	Not Found	High	4.58
		FALSE	High	IFGTFTEASAVK		1	3	1	GET90395.1	0	1270.67	Not Found	High	2.43
		FALSE	High	LSGMNHSAHSWGTGR		1	3	1	GET90395.1	0	1597.73	Not Found	High	2.87
		FALSE	High	RFAVVSALAASSVPSLVMSRGHK		1	3	1	GET90395.1	2	2370.31	Not Found	High	4.24
FALSE	Master Protein	GET85480.1	gene=LtaPh_0203900	24	7	8	7	291	31.8	8.87	21.97	7	transport	other membranes;mitochondrion	transporter activity	Pf01459		A0A640K7G0; GET85480.1		0	Not Found	1
	Checked	Protein Group ID	# Proteins	# Unique Peptides	# Peptides	# PSMs	Group Description	Found in Sample: [S12] F12: Sample
	FALSE	161	1	7	7	8	[Master Protein] gene=LtaPh_0203900	Not Found
		Checked	Confidence	Sequence	Modifications	# Protein Groups	# Proteins	# PSMs	Master Protein Accessions	# Missed Cleavages	Theo. MH+ [Da]	Found in Sample: [S12] F12: Sample	Confidence (by Search Engine): Sequest HT	XCorr (by Search Engine): Sequest HT
		FALSE	High	ATAHYTIQGHK		1	1	1	GET85480.1	0	1226.63	Not Found	High	3.38
		FALSE	High	GVTVTAGMGATCPVYPGNTIK	1xCarbamidomethyl [C12]	1	1	1	GET85480.1	0	2094.04	Not Found	High	3.46
		FALSE	High	MRVGVQMTHA		1	1	2	GET85480.1	1	1129.56	Not Found	High	2.47
		FALSE	High	VTVTPEIMR		1	1	1	GET85480.1	0	1045.57	Not Found	High	2.34
		FALSE	High	VTVTPEIMREIK		1	1	1	GET85480.1	1	1415.79	Not Found	High	3.65
		FALSE	High	VYSTPSLFK		1	1	1	GET85480.1	0	1041.56	Not Found	High	2.27
		FALSE	High	WAVSYIAK		1	1	1	GET85480.1	0	937.514	Not Found	High	2.11
FALSE	Master Protein	GET92734.1	gene=LtaPh_3522500	36	6	7	6	274	30.3	8.13	21.86	6			nucleic acid binding activity	Pf00076		A0A640KUN9; GET92734.1		0	Not Found	1
	Checked	Protein Group ID	# Proteins	# Unique Peptides	# Peptides	# PSMs	Group Description	Found in Sample: [S12] F12: Sample
	FALSE	208	1	6	6	7	[Master Protein] gene=LtaPh_3522500	Not Found
		Checked	Confidence	Sequence	Modifications	# Protein Groups	# Proteins	# PSMs	Master Protein Accessions	# Missed Cleavages	Theo. MH+ [Da]	Found in Sample: [S12] F12: Sample	Confidence (by Search Engine): Sequest HT	XCorr (by Search Engine): Sequest HT
		FALSE	High	AQYTAGGYYQGTAASGAAAGYNR		1	1	1	GET92734.1	0	2269.03	Not Found	High	4.39
		FALSE	High	GSALVTMMTPEGADNAIR		1	1	1	GET92734.1	0	1833.88	Not Found	High	3.66
		FALSE	High	MFNETDFEGRR		1	1	2	GET92734.1	1	1401.62	Not Found	High	2.48
		FALSE	High	RFDDGPRPPLVQR		1	1	1	GET92734.1	1	1552.83	Not Found	High	3.48
		FALSE	High	SEDEAQIAIAEFDGIEMANR		1	1	1	GET92734.1	0	2209.01	Not Found	High	2.49
		FALSE	High	VRYTDLIADRTGRPK		1	1	1	GET92734.1	2	1760.98	Not Found	High	3.44
FALSE	Master Protein	GET86027.1	gene=LtaPh_0703100	13	6	6	6	831	91.5	5.29	21.58	6		cytoskeleton	other molecular function	Pf05149		A0A640KE57; GET86027.1		0	Not Found	1
	Checked	Protein Group ID	# Proteins	# Unique Peptides	# Peptides	# PSMs	Group Description	Found in Sample: [S12] F12: Sample
	FALSE	115	1	6	6	6	[Master Protein] gene=LtaPh_0703100	Not Found
		Checked	Confidence	Sequence	Modifications	# Protein Groups	# Proteins	# PSMs	Master Protein Accessions	# Missed Cleavages	Theo. MH+ [Da]	Found in Sample: [S12] F12: Sample	Confidence (by Search Engine): Sequest HT	XCorr (by Search Engine): Sequest HT
		FALSE	High	LHYNPGDYSQR		1	1	1	GET86027.1	0	1349.62	Not Found	High	2.25
		FALSE	High	LIGLAHESDYIAQQGQLLMQEVQAVEEK		1	1	1	GET86027.1	0	3140.59	Not Found	High	6.74
		FALSE	High	LVQLSWSGEGEVAAPPAK		1	1	1	GET86027.1	0	1838.96	Not Found	High	2.54
		FALSE	High	SPYLLAPLDTHLTQLSFLDK		1	1	1	GET86027.1	0	2272.22	Not Found	High	4.97
		FALSE	High	TPLPEIEVMSQMPVVPMDTMR		1	1	1	GET86027.1	0	2401.16	Not Found	High	2.1
		FALSE	High	YYEQFVYVAEEAR		1	1	1	GET86027.1	0	1666.77	Not Found	High	2.99
FALSE	Master Protein	GET87152.1	gene=LtaPh_1412700	12	6	6	6	917	99.2	5.22	21.38	6						A0A640KCL0; GET87152.1		0	Not Found	1
	Checked	Protein Group ID	# Proteins	# Unique Peptides	# Peptides	# PSMs	Group Description	Found in Sample: [S12] F12: Sample
	FALSE	123	1	6	6	6	[Master Protein] gene=LtaPh_1412700	Not Found
		Checked	Confidence	Sequence	Modifications	# Protein Groups	# Proteins	# PSMs	Master Protein Accessions	# Missed Cleavages	Theo. MH+ [Da]	Found in Sample: [S12] F12: Sample	Confidence (by Search Engine): Sequest HT	XCorr (by Search Engine): Sequest HT
		FALSE	High	ANRTELPDQSLLEK		1	1	1	GET87152.1	1	1613.85	Not Found	High	3.28
		FALSE	High	EANVPLVEPVSSVSQQLR		1	1	1	GET87152.1	0	1952.04	Not Found	High	2.57
		FALSE	High	LNELLGDLQEGAER		1	1	1	GET87152.1	0	1556.79	Not Found	High	3.51
		FALSE	High	QQDLIDSAVPVGDIILNK		1	1	1	GET87152.1	0	1938.05	Not Found	High	4.04
		FALSE	High	SAATPPAHSYESGAGNVSTSQR		1	1	1	GET87152.1	0	2175.01	Not Found	High	3.57
		FALSE	High	VQQFSSTGAVDEAAAPDLATR		1	1	1	GET87152.1	0	2134.04	Not Found	High	4.42
FALSE	Master Protein	GET92964.1	gene=LtaPh_3544561	16	4	6	4	317	34.5	9.16	21.34	4	transport	other membranes	transporter activity	Pf00153		A0A640KVE8; GET92964.1		0	Not Found	1
	Checked	Protein Group ID	# Proteins	# Unique Peptides	# Peptides	# PSMs	Group Description	Found in Sample: [S12] F12: Sample
	FALSE	77	2	4	4	6	[Master Protein] gene=LtaPh_3544561	Not Found
		Checked	Confidence	Sequence	Modifications	# Protein Groups	# Proteins	# PSMs	Master Protein Accessions	# Missed Cleavages	Theo. MH+ [Da]	Found in Sample: [S12] F12: Sample	Confidence (by Search Engine): Sequest HT	XCorr (by Search Engine): Sequest HT
		FALSE	High	ADPSSGFPYK		1	2	1	GET92964.1	0	1068.5	Not Found	High	2.12
		FALSE	High	GTFPTGMLAAMAAMRADPSSGFPYK		1	2	1	GET92964.1	1	2575.21	Not Found	High	4.1
		FALSE	High	SLGQGISLIMK		1	2	1	GET92964.1	0	1146.66	Not Found	High	2.89
		FALSE	High	YVNPDHPHDTSYYMK		1	1	3	GET92964.1	0	1866.81	Not Found	High	4.36
FALSE	Master Protein	GET93613.1	gene=LtaPh_3652700	13	6	7	6	722	81.6	6.37	21.17	6	other biological processes	other membranes	cytoskeletal activity;other molecular function	Pf00225		A0A640KVE2; GET93613.1		0	Not Found	1
	Checked	Protein Group ID	# Proteins	# Unique Peptides	# Peptides	# PSMs	Group Description	Found in Sample: [S12] F12: Sample
	FALSE	587	1	6	6	7	[Master Protein] gene=LtaPh_3652700	Not Found
		Checked	Confidence	Sequence	Modifications	# Protein Groups	# Proteins	# PSMs	Master Protein Accessions	# Missed Cleavages	Theo. MH+ [Da]	Found in Sample: [S12] F12: Sample	Confidence (by Search Engine): Sequest HT	XCorr (by Search Engine): Sequest HT
		FALSE	High	AAAPSHERAELEEEIAMYEK		1	1	1	GET93613.1	1	2274.07	Not Found	High	3.34
		FALSE	High	EFQQMQNSLDAAAK		1	1	1	GET93613.1	0	1580.74	Not Found	High	1.91
		FALSE	High	FTETFEFEDPENIDQSVSK		1	1	1	GET93613.1	0	2262.01	Not Found	High	3.77
		FALSE	High	FYTLYGSGVEGAHR		1	1	1	GET93613.1	0	1556.75	Not Found	High	3.04
		FALSE	High	THDALSVVQNELNTR		1	1	2	GET93613.1	0	1696.86	Not Found	High	3.31
		FALSE	High	TRADAVETMLK		1	1	1	GET93613.1	1	1234.65	Not Found	High	2.69
FALSE	Master Protein	GET91675.1	gene=LtaPh_3235200	18	6	6	6	476	50.6	7.31	21.09	6	other biological processes		other molecular function	Pf02852, Pf07992		A0A640KRD1; GET91675.1		0	Not Found	1
	Checked	Protein Group ID	# Proteins	# Unique Peptides	# Peptides	# PSMs	Group Description	Found in Sample: [S12] F12: Sample
	FALSE	170	1	6	6	6	[Master Protein] gene=LtaPh_3235200	Not Found
		Checked	Confidence	Sequence	Modifications	# Protein Groups	# Proteins	# PSMs	Master Protein Accessions	# Missed Cleavages	Theo. MH+ [Da]	Found in Sample: [S12] F12: Sample	Confidence (by Search Engine): Sequest HT	XCorr (by Search Engine): Sequest HT
		FALSE	High	ALTDALVK		1	1	1	GET91675.1	0	830.498	Not Found	High	2.04
		FALSE	High	ALTGGVEYLFK		1	1	1	GET91675.1	0	1197.65	Not Found	High	2.77
		FALSE	High	DGQHQTLEADALLCSVGR	1xCarbamidomethyl [C14]	1	1	1	GET91675.1	0	1969.94	Not Found	High	5.3
		FALSE	High	LGSEVTVVEFASR		1	1	1	GET91675.1	0	1393.73	Not Found	High	3.71
		FALSE	High	TIVATGSEPTELPFLPFDEK		1	1	1	GET91675.1	0	2191.12	Not Found	High	2.45
		FALSE	High	VVLSSTGALDLDHVPK		1	1	1	GET91675.1	0	1650.91	Not Found	High	4.82
FALSE	Master Protein	GET87216.1	gene=LtaPh_1503261	26	4	6	4	187	21.3	7.15	20.67	4		other membranes;mitochondrion	nucleic acid binding activity;other molecular function			A0A640KBZ5; GET87216.1; Q25423		0	Not Found	1
	Checked	Protein Group ID	# Proteins	# Unique Peptides	# Peptides	# PSMs	Group Description	Found in Sample: [S12] F12: Sample
	FALSE	260	1	4	4	6	[Master Protein] gene=LtaPh_1503261	Not Found
		Checked	Confidence	Sequence	Modifications	# Protein Groups	# Proteins	# PSMs	Master Protein Accessions	# Missed Cleavages	Theo. MH+ [Da]	Found in Sample: [S12] F12: Sample	Confidence (by Search Engine): Sequest HT	XCorr (by Search Engine): Sequest HT
		FALSE	High	EHPSTLAQQQSLFDIK		1	1	2	GET87216.1	0	1841.94	Not Found	High	4.13
		FALSE	High	KYDLFGYEVDTNTAPWIEK		1	1	2	GET87216.1	1	2289.11	Not Found	High	4.62
		FALSE	High	VKPNEESWTWVMK		1	1	1	GET87216.1	0	1633.8	Not Found	High	2.8
		FALSE	High	YDLFGYEVDTNTAPWIEK		1	1	1	GET87216.1	0	2161.01	Not Found	High	2.17
FALSE	Master Protein	GET86348.1	gene=LtaPh_0909431	53	6	6	6	149	16.8	4.25	20.26	6	signal transduction;other biological processes	cytosol;other cytoplasmic organelle	enzyme regulator activity;other molecular function	Pf13499	13392060; 13392113; 13447526; 13447527; 13447528; 22572662; 22572663; 26907256; 26907257; 3534910; 3534911; 3538434; 5066974; 5066989; 5413188; 5413189; 5413190; 5649523; 5649524; 5649525	A0A061IWB1; A0A088RJ41; A0A0M9FWZ5; A0A0N0P206; A0A0S4IS38; A0A1E1IQM0; A0A1X0NMM5; A0A2K4YMP7; A0A2V2UIG3; A0A381MB98; A0A3P3YZF1; A0A640KFS0; A0A7S1PPL5; A4H5R9; A4HU13; B1PSN3; E9AMU3; E9B9Y3; GET86348.1; lbz:LBRM_09_0960; lbz:LBRM_09_0970; lbz:LBRM_09_0980; ldo:LDBPK_090970; ldo:LDBPK_090980; lif:LINJ_09_0970; lif:LINJ_09_0980; lma:LMJF_09_0910; lma:LMJF_09_0920; lma:LMJF_09_0930; lmi:LMXM_09…	CALA2; LgM4147LRVhigh.09.00290.00260	0	Not Found	1
	Checked	Protein Group ID	# Proteins	# Unique Peptides	# Peptides	# PSMs	Group Description	Found in Sample: [S12] F12: Sample
	FALSE	64	2	6	6	6	[Master Protein] gene=LtaPh_0909431	Not Found
		Checked	Confidence	Sequence	Modifications	# Protein Groups	# Proteins	# PSMs	Master Protein Accessions	# Missed Cleavages	Theo. MH+ [Da]	Found in Sample: [S12] F12: Sample	Confidence (by Search Engine): Sequest HT	XCorr (by Search Engine): Sequest HT
		FALSE	High	DGNGFISAAELRHVMTNLGEK		1	1	1	GET86348.1	1	2259.12	Not Found	High	3.09
		FALSE	High	EADVDGDGQINYEEFVK		1	1	1	GET86348.1	0	1927.86	Not Found	High	2.72
		FALSE	High	EAFRVFDK		1	2	1	GET86348.1	1	1011.53	Not Found	High	2.92
		FALSE	High	EAFSLFDK		1	1	1	GET86348.1	0	956.472	Not Found	High	1.94
		FALSE	High	LTDEEVDEMIREADVDGDGQINYEEFVK		1	1	1	GET86348.1	1	3258.46	Not Found	High	5.65
		FALSE	High	MADQLSNEQISEFK	1xMet-loss+Acetyl [N-Term]	1	1	1	GET86348.1	0	1550.73	Not Found	High	3.94
FALSE	Master Protein	GET91166.1	gene=LtaPh_3121500	26	5	6	5	282	31.6	8.44	20.09	5						A0A640KN81; GET91166.1		0	Not Found	1
	Checked	Protein Group ID	# Proteins	# Unique Peptides	# Peptides	# PSMs	Group Description	Found in Sample: [S12] F12: Sample
	FALSE	80	1	5	5	6	[Master Protein] gene=LtaPh_3121500	Not Found
		Checked	Confidence	Sequence	Modifications	# Protein Groups	# Proteins	# PSMs	Master Protein Accessions	# Missed Cleavages	Theo. MH+ [Da]	Found in Sample: [S12] F12: Sample	Confidence (by Search Engine): Sequest HT	XCorr (by Search Engine): Sequest HT
		FALSE	High	FLSQISDAELQDLLR		1	1	1	GET91166.1	0	1747.92	Not Found	High	4.52
		FALSE	High	LEDLEALILEEHQQR		1	1	1	GET91166.1	0	1835.95	Not Found	High	3.75
		FALSE	High	MRVEEDVDELAAIQR		1	1	1	GET91166.1	1	1773.88	Not Found	High	4.25
		FALSE	High	MSLTASTLPPVK	1xMet-loss+Acetyl [N-Term]	1	1	2	GET91166.1	0	1155.66	Not Found	High	2.61
		FALSE	High	YISDRPLNQTNMDLLR		1	1	1	GET91166.1	0	1948.99	Not Found	High	2.64
FALSE	Master Protein	GET92992.1	gene=LtaPh_3547000	24	5	7	4	314	34.6	9.26	20.04	5				Pf10274		A0A640KTZ9; GET92992.1		0	Not Found	1
	Checked	Protein Group ID	# Proteins	# Unique Peptides	# Peptides	# PSMs	Group Description	Found in Sample: [S12] F12: Sample
	FALSE	96	1	4	5	7	[Master Protein] gene=LtaPh_3547000	Not Found
		Checked	Confidence	Sequence	Modifications	# Protein Groups	# Proteins	# PSMs	Master Protein Accessions	# Missed Cleavages	Theo. MH+ [Da]	Found in Sample: [S12] F12: Sample	Confidence (by Search Engine): Sequest HT	XCorr (by Search Engine): Sequest HT
		FALSE	High	AAQASILIGHTGTGGMAVSTFK		1	1	2	GET92992.1	0	2118.1	Not Found	High	3.19
		FALSE	High	LDYHHYLPIFFDGIR		2	2	2	GET92992.1; GET89329.1	0	1905.96	Not Found	High	3.52
		FALSE	High	ILPTVPQLIMPLK		1	1	1	GET92992.1	0	1462.91	Not Found	High	2.16
		FALSE	High	NSNDLSSIINDTLYLLER		1	1	2	GET92992.1	0	2080.06	Not Found	High	3.43
		FALSE	High	VFHVIQK		1	1	1	GET92992.1	0	870.52	Not Found	High	2.73
FALSE	Master Protein	GET88278.1	gene=LtaPh_2104400	9	5	6	5	592	66.1	9.72	19.8	5						A0A640KG52; GET88278.1		0	Not Found	1
	Checked	Protein Group ID	# Proteins	# Unique Peptides	# Peptides	# PSMs	Group Description	Found in Sample: [S12] F12: Sample
	FALSE	472	1	5	5	6	[Master Protein] gene=LtaPh_2104400	Not Found
		Checked	Confidence	Sequence	Modifications	# Protein Groups	# Proteins	# PSMs	Master Protein Accessions	# Missed Cleavages	Theo. MH+ [Da]	Found in Sample: [S12] F12: Sample	Confidence (by Search Engine): Sequest HT	XCorr (by Search Engine): Sequest HT
		FALSE	High	AELVGQGFSELK		1	1	1	GET88278.1	0	1277.67	Not Found	High	2.54
		FALSE	High	EVIPEGAVVIAADQVAAYLEESR		1	1	2	GET88278.1	0	2429.26	Not Found	High	4.44
		FALSE	High	EVIPEGAVVIAADQVAAYLEESRR		1	1	1	GET88278.1	1	2585.36	Not Found	High	3.1
		FALSE	High	TYHIASDYLR		1	1	1	GET88278.1	0	1238.62	Not Found	High	2.52
		FALSE	High	TYHIASDYLRFVDSEK		1	1	1	GET88278.1	1	1943.95	Not Found	High	3.08
FALSE	Master Protein	GET89329.1	gene=LtaPh_2523200	35	7	7	6	310	34.1	9.2	19.71	7				Pf10274		A0A640KPE2; GET89329.1		0	Not Found	1
	Checked	Protein Group ID	# Proteins	# Unique Peptides	# Peptides	# PSMs	Group Description	Found in Sample: [S12] F12: Sample
	FALSE	603	1	6	7	7	[Master Protein] gene=LtaPh_2523200	Not Found
		Checked	Confidence	Sequence	Modifications	# Protein Groups	# Proteins	# PSMs	Master Protein Accessions	# Missed Cleavages	Theo. MH+ [Da]	Found in Sample: [S12] F12: Sample	Confidence (by Search Engine): Sequest HT	XCorr (by Search Engine): Sequest HT
		FALSE	High	AAGAGPFGAAPASLRTK		1	1	1	GET89329.1	1	1542.84	Not Found	High	2.53
		FALSE	High	LDYHHYLPIFFDGIR		2	2	2	GET92992.1; GET89329.1	0	1905.96	Not Found	High	3.52
		FALSE	High	ILPTIPQLIIPIK		1	1	1	GET89329.1	0	1458.97	Not Found	High	1.91
		FALSE	High	NRDDVGDLVNETLQLLEQHGGDDAYINIK		1	1	1	GET89329.1	1	3254.59	Not Found	High	4.25
		FALSE	High	RVIPPTEFR		1	1	1	GET89329.1	1	1114.64	Not Found	High	2.16
		FALSE	High	RVIPPTEFRR		1	1	1	GET89329.1	2	1270.74	Not Found	High	3
		FALSE	High	SAPDQSAAAPPSPGGAANTPVNAVR		1	1	1	GET89329.1	0	2303.14	Not Found	High	2.33
FALSE	Master Protein	GET92556.1	gene=LtaPh_3505931	22	5	5	5	343	38.6	9.96	19.46	5	protein metabolism;other metabolic processes	cytosol;translational apparatus	other molecular function	Pf01015		A0A640KSF9; GET92556.1		0	Not Found	1
	Checked	Protein Group ID	# Proteins	# Unique Peptides	# Peptides	# PSMs	Group Description	Found in Sample: [S12] F12: Sample
	FALSE	726	2	5	5	5	[Master Protein] gene=LtaPh_3505931	Not Found
		Checked	Confidence	Sequence	Modifications	# Protein Groups	# Proteins	# PSMs	Master Protein Accessions	# Missed Cleavages	Theo. MH+ [Da]	Found in Sample: [S12] F12: Sample	Confidence (by Search Engine): Sequest HT	XCorr (by Search Engine): Sequest HT
		FALSE	High	EAVSLLTR		1	2	1	GET92556.1	0	888.515	Not Found	High	2.33
		FALSE	High	FDAQALLSAHGAIPASVEAEQR		1	2	1	GET92556.1	0	2281.16	Not Found	High	4.9
		FALSE	High	FDAQALLSAHGAIPASVEAEQREVEEAVEAAPAAEK		1	2	1	GET92556.1	1	3704.84	Not Found	High	4.11
		FALSE	High	NVLSDVLVR		1	2	1	GET92556.1	0	1014.59	Not Found	High	2.18
		FALSE	High	VFEANLADLNQSAGEEEAYRK		1	2	1	GET92556.1	1	2354.13	Not Found	High	5.94
FALSE	Master Protein	GET90152.1	gene=LtaPh_2823400	23	4	6	4	222	23.9	9.85	19.26	4	cell organization and biogenesis	other membranes;other cytoplasmic organelle		Pf05648		A0A640KKY8; GET90152.1		0	Not Found	1
	Checked	Protein Group ID	# Proteins	# Unique Peptides	# Peptides	# PSMs	Group Description	Found in Sample: [S12] F12: Sample
	FALSE	193	1	4	4	6	[Master Protein] gene=LtaPh_2823400	Not Found
		Checked	Confidence	Sequence	Modifications	# Protein Groups	# Proteins	# PSMs	Master Protein Accessions	# Missed Cleavages	Theo. MH+ [Da]	Found in Sample: [S12] F12: Sample	Confidence (by Search Engine): Sequest HT	XCorr (by Search Engine): Sequest HT
		FALSE	High	AYVAIGNSIGSARSLMRMGK		1	1	2	GET90152.1	2	2082.09	Not Found	High	3.71
		FALSE	High	IADSVAVR		1	1	1	GET90152.1	0	830.473	Not Found	High	2.02
		FALSE	High	IADSVAVRGFAGTESK		1	1	1	GET90152.1	1	1607.84	Not Found	High	3.54
		FALSE	High	ILAVVAASNQDSRAK		1	1	2	GET90152.1	1	1542.86	Not Found	High	3.31
FALSE	Master Protein	GET93366.1	gene=LtaPh_3630021	45	4	6	4	137	15.8	11.21	19.06	4	protein metabolism;other metabolic processes	translational apparatus	other molecular function	Pf01282		A0A640KUV0; GET93366.1		0	Not Found	1
	Checked	Protein Group ID	# Proteins	# Unique Peptides	# Peptides	# PSMs	Group Description	Found in Sample: [S12] F12: Sample
	FALSE	289	1	4	4	6	[Master Protein] gene=LtaPh_3630021	Not Found
		Checked	Confidence	Sequence	Modifications	# Protein Groups	# Proteins	# PSMs	Master Protein Accessions	# Missed Cleavages	Theo. MH+ [Da]	Found in Sample: [S12] F12: Sample	Confidence (by Search Engine): Sequest HT	XCorr (by Search Engine): Sequest HT
		FALSE	High	QFIVEVNHPHWCGTVPTQLIRK	1xCarbamidomethyl [C12]	1	1	1	GET93366.1	1	2659.39	Not Found	High	2.42
		FALSE	High	SEVSIRTSQFK		1	1	1	GET93366.1	1	1281.68	Not Found	High	2.75
		FALSE	High	TTGFGLIYDDLASLK		1	1	2	GET93366.1	0	1613.84	Not Found	High	3.54
		FALSE	High	VPDASQVSLFGFK		1	1	2	GET93366.1	0	1394.73	Not Found	High	3.76
FALSE	Master Protein	GET92099.1	gene=LtaPh_3401400	39	6	7	6	218	24.5	7.3	18.82	6	other metabolic processes		kinase activity;other molecular function	Pf00406, Pf05191		A0A640KX64; GET92099.1		0	Not Found	1
	Checked	Protein Group ID	# Proteins	# Unique Peptides	# Peptides	# PSMs	Group Description	Found in Sample: [S12] F12: Sample
	FALSE	58	1	6	6	7	[Master Protein] gene=LtaPh_3401400	Not Found
		Checked	Confidence	Sequence	Modifications	# Protein Groups	# Proteins	# PSMs	Master Protein Accessions	# Missed Cleavages	Theo. MH+ [Da]	Found in Sample: [S12] F12: Sample	Confidence (by Search Engine): Sequest HT	XCorr (by Search Engine): Sequest HT
		FALSE	High	DGVYSMINANETIDEVRK		1	1	1	GET92099.1	1	2053.99	Not Found	High	2.06
		FALSE	High	LVSDDIVFGIVK		1	1	1	GET92099.1	0	1304.75	Not Found	High	2.74
		FALSE	High	NETRPLAEYFTK		1	1	1	GET92099.1	0	1468.74	Not Found	High	2.9
		FALSE	High	SIAALLDPIAIATGLK		1	1	2	GET92099.1	0	1566.95	Not Found	High	3.73
		FALSE	High	SSGRTYHEVFRPPK		1	1	1	GET92099.1	1	1660.86	Not Found	High	1.93
		FALSE	High	VIEFSVPDEVILER		1	1	1	GET92099.1	0	1644.88	Not Found	High	3.07
FALSE	Master Protein	GET87958.1	gene=LtaPh_1906800	30	6	6	6	322	33.9	8.94	18.56	6	other metabolic processes		other molecular function	Pf00056, Pf02866		A0A640KFA5; GET87958.1		0	Not Found	1
	Checked	Protein Group ID	# Proteins	# Unique Peptides	# Peptides	# PSMs	Group Description	Found in Sample: [S12] F12: Sample
	FALSE	328	1	6	6	6	[Master Protein] gene=LtaPh_1906800	Not Found
		Checked	Confidence	Sequence	Modifications	# Protein Groups	# Proteins	# PSMs	Master Protein Accessions	# Missed Cleavages	Theo. MH+ [Da]	Found in Sample: [S12] F12: Sample	Confidence (by Search Engine): Sequest HT	XCorr (by Search Engine): Sequest HT
		FALSE	High	AGRGSATLSMAEAGARFALK		1	1	1	GET87958.1	2	1965.03	Not Found	High	4.83
		FALSE	High	LLEEALPLIK		1	1	1	GET87958.1	0	1138.71	Not Found	High	2.76
		FALSE	High	LIGVSFLDGMR		1	1	1	GET87958.1	0	1207.65	Not Found	High	2.4
		FALSE	High	QLPYGSTLSLFDVVGAAGVAADLSHVDNAGVQVK		1	1	1	GET87958.1	0	3398.76	Not Found	High	3.48
		FALSE	High	RDPALAELAK		1	1	1	GET87958.1	1	1083.62	Not Found	High	2.13
		FALSE	High	RLPIGPLHPTEERLLEEALPLIK		1	1	1	GET87958.1	2	2634.53	Not Found	High	2.96
FALSE	Master Protein	GET89564.1	gene=LtaPh_2621400	16	5	6	5	349	39.4	8.13	18.46	5		other membranes		Pf13489		A0A640KKH2; GET89564.1		0	Not Found	1
	Checked	Protein Group ID	# Proteins	# Unique Peptides	# Peptides	# PSMs	Group Description	Found in Sample: [S12] F12: Sample
	FALSE	529	1	5	5	6	[Master Protein] gene=LtaPh_2621400	Not Found
		Checked	Confidence	Sequence	Modifications	# Protein Groups	# Proteins	# PSMs	Master Protein Accessions	# Missed Cleavages	Theo. MH+ [Da]	Found in Sample: [S12] F12: Sample	Confidence (by Search Engine): Sequest HT	XCorr (by Search Engine): Sequest HT
		FALSE	High	DGILILADPYSWWEDATEK		1	1	1	GET89564.1	0	2222.07	Not Found	High	2.86
		FALSE	High	KVTYTAPVQGEITETR		1	1	2	GET89564.1	1	1792.94	Not Found	High	3.83
		FALSE	High	MQQLQSRLSDK	1xAcetyl [N-Term]	1	1	1	GET89564.1	1	1375.7	Not Found	High	3.48
		FALSE	High	SVNEAYDFPTR		1	1	1	GET89564.1	0	1298.6	Not Found	High	2.49
		FALSE	High	VTYTAPVQGEITETR		1	1	1	GET89564.1	0	1664.85	Not Found	High	2.68
FALSE	Master Protein	GET89163.1	gene=LtaPh_2507700	39	5	5	5	280	31.9	5.82	17.91	5						A0A640KHY1; GET89163.1		0	Not Found	1
	Checked	Protein Group ID	# Proteins	# Unique Peptides	# Peptides	# PSMs	Group Description	Found in Sample: [S12] F12: Sample
	FALSE	626	1	5	5	5	[Master Protein] gene=LtaPh_2507700	Not Found
		Checked	Confidence	Sequence	Modifications	# Protein Groups	# Proteins	# PSMs	Master Protein Accessions	# Missed Cleavages	Theo. MH+ [Da]	Found in Sample: [S12] F12: Sample	Confidence (by Search Engine): Sequest HT	XCorr (by Search Engine): Sequest HT
		FALSE	High	AYVDPGVPLMLPYNAER		1	1	1	GET89163.1	0	1904.96	Not Found	High	4.13
		FALSE	High	DIIAMEQSLFSEAPSYITNYIATQRTETDAWNK		1	1	1	GET89163.1	1	3806.82	Not Found	High	2.6
		FALSE	High	DLQVAVSAVDDAAEEK		1	1	1	GET89163.1	0	1659.81	Not Found	High	3.81
		FALSE	High	HPQLPYHGPYVFKPQQK		1	1	1	GET89163.1	0	2064.08	Not Found	High	2.3
		FALSE	High	VRPEGTYYDLFYGDGTQVIFSPPPDNK		1	1	1	GET89163.1	0	3075.47	Not Found	High	5.07
FALSE	Master Protein	GET88005.1	gene=LtaPh_1910800	20	5	5	5	397	44.8	7.49	17.69	5						A0A640KFZ4; GET88005.1		0	Not Found	1
	Checked	Protein Group ID	# Proteins	# Unique Peptides	# Peptides	# PSMs	Group Description	Found in Sample: [S12] F12: Sample
	FALSE	238	1	5	5	5	[Master Protein] gene=LtaPh_1910800	Not Found
		Checked	Confidence	Sequence	Modifications	# Protein Groups	# Proteins	# PSMs	Master Protein Accessions	# Missed Cleavages	Theo. MH+ [Da]	Found in Sample: [S12] F12: Sample	Confidence (by Search Engine): Sequest HT	XCorr (by Search Engine): Sequest HT
		FALSE	High	AAASGRTLTSALCTHPVTAE	1xCarbamidomethyl [C13]	1	1	1	GET88005.1	1	2014	Not Found	High	2.54
		FALSE	High	ALAGTNVSVPASEEHSLEK		1	1	1	GET88005.1	0	1938.98	Not Found	High	2.75
		FALSE	High	HRYNWMGYDGIESEEVDAALLR		1	1	1	GET88005.1	1	2624.22	Not Found	High	5.09
		FALSE	High	RDLGLISEEELRAEEEAR		1	1	1	GET88005.1	2	2115.07	Not Found	High	3.62
		FALSE	High	YNWMGYDGIESEEVDAALLR		1	1	1	GET88005.1	0	2331.06	Not Found	High	3.69
FALSE	Master Protein	GET86558.1	gene=LtaPh_1013000	37	6	7	5	208	23.4	7.71	17.44	6			other molecular function	Pf00071		A0A640KB79; GET86558.1		0	Not Found	1
	Checked	Protein Group ID	# Proteins	# Unique Peptides	# Peptides	# PSMs	Group Description	Found in Sample: [S12] F12: Sample
	FALSE	417	1	5	6	7	[Master Protein] gene=LtaPh_1013000	Not Found
		Checked	Confidence	Sequence	Modifications	# Protein Groups	# Proteins	# PSMs	Master Protein Accessions	# Missed Cleavages	Theo. MH+ [Da]	Found in Sample: [S12] F12: Sample	Confidence (by Search Engine): Sequest HT	XCorr (by Search Engine): Sequest HT
		FALSE	High	GAMLVYDITNQTSFDSIPTWLQELR		1	1	1	GET86558.1	0	2898.43	Not Found	High	2.3
		FALSE	High	IQIWDTAGQER		3	4	4	GET86584.1; GET89723.1; GET86558.1	0	1316.66	Not Found	High	2.32
		FALSE	High	IVLIGDSGVGK		1	1	1	GET86558.1	0	1057.63	Not Found	High	2.58
		FALSE	High	MEETNLSFK	1xAcetyl [N-Term]	1	1	1	GET86558.1	0	1140.52	Not Found	High	2.23
		FALSE	High	SVYEVVVTPQTR		1	1	1	GET86558.1	0	1377.74	Not Found	High	2.77
		FALSE	High	SVYEVVVTPQTREAERTAPK		1	1	1	GET86558.1	2	2260.19	Not Found	High	2.93
FALSE	Master Protein	GET85432.1	gene=LtaPh_0107451	18	5	6	5	403	45.3	6.23	17.36	5	protein metabolism;other metabolic processes		nucleic acid binding activity;other molecular function	Pf00270, Pf00271		A0A640K7M4; GET85432.1		0	Not Found	1
	Checked	Protein Group ID	# Proteins	# Unique Peptides	# Peptides	# PSMs	Group Description	Found in Sample: [S12] F12: Sample
	FALSE	676	1	5	5	6	[Master Protein] gene=LtaPh_0107451	Not Found
		Checked	Confidence	Sequence	Modifications	# Protein Groups	# Proteins	# PSMs	Master Protein Accessions	# Missed Cleavages	Theo. MH+ [Da]	Found in Sample: [S12] F12: Sample	Confidence (by Search Engine): Sequest HT	XCorr (by Search Engine): Sequest HT
		FALSE	High	LNQSNHTVSSMHAEMPK		1	1	1	GET85432.1	0	1910.88	Not Found	High	3.8
		FALSE	High	QFFIAVEEEHK		1	1	2	GET85432.1	0	1376.68	Not Found	High	2.48
		FALSE	High	RESLTLEGIK		1	1	1	GET85432.1	1	1145.65	Not Found	High	2.19
		FALSE	High	TGAFSIGLLQR		1	1	1	GET85432.1	0	1162.66	Not Found	High	2.69
		FALSE	High	VLVLDEADEMLSQGFADQIYEIFR		1	1	1	GET85432.1	0	2801.37	Not Found	High	3.77
FALSE	Master Protein	GET87854.1	gene=LtaPh_1813600	13	2	5	2	208	24.1	11.58	17.32	2	protein metabolism;other metabolic processes	translational apparatus	other molecular function	Pf01199		A0A640KFL3; GET87854.1		0	Not Found	1
	Checked	Protein Group ID	# Proteins	# Unique Peptides	# Peptides	# PSMs	Group Description	Found in Sample: [S12] F12: Sample
	FALSE	6	2	2	2	5	[Master Protein] gene=LtaPh_1813600	Not Found
		Checked	Confidence	Sequence	Modifications	# Protein Groups	# Proteins	# PSMs	Master Protein Accessions	# Missed Cleavages	Theo. MH+ [Da]	Found in Sample: [S12] F12: Sample	Confidence (by Search Engine): Sequest HT	XCorr (by Search Engine): Sequest HT
		FALSE	High	AYGGVLSHDQVR		1	2	2	GET87854.1	0	1301.66	Not Found	High	2.69
		FALSE	High	RSQGIHTPWVLGHK		1	2	3	GET87854.1	1	1615.88	Not Found	High	4.22
FALSE	Master Protein	GET85731.1	gene=LtaPh_0412100	23	4	5	4	375	42	5.72	17.28	4				Pf00022		A0A640K9C6; GET85731.1		0	Not Found	1
	Checked	Protein Group ID	# Proteins	# Unique Peptides	# Peptides	# PSMs	Group Description	Found in Sample: [S12] F12: Sample
	FALSE	160	1	4	4	5	[Master Protein] gene=LtaPh_0412100	Not Found
		Checked	Confidence	Sequence	Modifications	# Protein Groups	# Proteins	# PSMs	Master Protein Accessions	# Missed Cleavages	Theo. MH+ [Da]	Found in Sample: [S12] F12: Sample	Confidence (by Search Engine): Sequest HT	XCorr (by Search Engine): Sequest HT
		FALSE	High	AGFSGDDAPRHVFPSIVGRPK		1	1	1	GET85731.1	1	2210.15	Not Found	High	3.73
		FALSE	High	SANEEAFELPDGNVMMVGNQR		1	1	1	GET85731.1	0	2308.03	Not Found	High	2.12
		FALSE	High	TTGIVLDAGDGVTHTVPIYEGYSLPHAVR		1	1	2	GET85731.1	0	3038.56	Not Found	High	4.45
		FALSE	High	YPIEHGIVTNWDDMEK		1	1	1	GET85731.1	0	1946.9	Not Found	High	3.26
FALSE	Master Protein	GET87241.1	gene=LtaPh_1505200	14	6	6	6	675	75.4	8.57	17.14	6	cell organization and biogenesis;other biological processes	other cell component				A0A640KDI0; GET87241.1		0	Not Found	1
	Checked	Protein Group ID	# Proteins	# Unique Peptides	# Peptides	# PSMs	Group Description	Found in Sample: [S12] F12: Sample
	FALSE	184	1	6	6	6	[Master Protein] gene=LtaPh_1505200	Not Found
		Checked	Confidence	Sequence	Modifications	# Protein Groups	# Proteins	# PSMs	Master Protein Accessions	# Missed Cleavages	Theo. MH+ [Da]	Found in Sample: [S12] F12: Sample	Confidence (by Search Engine): Sequest HT	XCorr (by Search Engine): Sequest HT
		FALSE	High	ELGELVAVWK		1	1	1	GET87241.1	0	1143.64	Not Found	High	2.61
		FALSE	High	FAIPDTNVRVPEVLEAQR		1	1	1	GET87241.1	1	2054.1	Not Found	High	2.55
		FALSE	High	LRDVTMGTNVVDVLEK		1	1	1	GET87241.1	1	1788.95	Not Found	High	3.33
		FALSE	High	LSIAGAQPVSVNTAADTPATSQQQK		1	1	1	GET87241.1	0	2483.27	Not Found	High	3
		FALSE	High	TTAAELETSMEQLEK		1	1	1	GET87241.1	0	1680.8	Not Found	High	3.72
		FALSE	High	TYETLLER		1	1	1	GET87241.1	0	1024.53	Not Found	High	1.91
FALSE	Master Protein	GET88067.1	gene=LtaPh_2001061	17	5	6	5	479	51.6	8.79	17.06	5	other metabolic processes	other membranes	kinase activity;other molecular function	Pf00162		A0A640KK63; GET88067.1		0	Not Found	1
	Checked	Protein Group ID	# Proteins	# Unique Peptides	# Peptides	# PSMs	Group Description	Found in Sample: [S12] F12: Sample
	FALSE	206	2	5	5	6	[Master Protein] gene=LtaPh_2001061	Not Found
		Checked	Confidence	Sequence	Modifications	# Protein Groups	# Proteins	# PSMs	Master Protein Accessions	# Missed Cleavages	Theo. MH+ [Da]	Found in Sample: [S12] F12: Sample	Confidence (by Search Engine): Sequest HT	XCorr (by Search Engine): Sequest HT
		FALSE	High	DGLLSIIGGGDSASAAELSGEAK		1	2	1	GET88067.1	0	2118.06	Not Found	High	2.66
		FALSE	High	EGIWGGGFIVTEIVK		1	1	1	GET88067.1	0	1604.87	Not Found	High	3.3
		FALSE	High	NMSHVSTGGGASLELLEGK		1	2	2	GET88067.1	0	1886.93	Not Found	High	3.29
		FALSE	High	TLPGVAILTDK		1	2	1	GET88067.1	0	1127.67	Not Found	High	2.55
		FALSE	High	VLGSGYAGYLMEK		1	2	1	GET88067.1	0	1387.69	Not Found	High	2.87
FALSE	Master Protein	GET90206.1	gene=LtaPh_2827981	12	4	5	4	440	48.4	8.07	17	4	other metabolic processes		kinase activity	Pf00400		A0A640KKF5; GET90206.1		0	Not Found	1
	Checked	Protein Group ID	# Proteins	# Unique Peptides	# Peptides	# PSMs	Group Description	Found in Sample: [S12] F12: Sample
	FALSE	407	2	4	4	5	[Master Protein] gene=LtaPh_2827981	Not Found
		Checked	Confidence	Sequence	Modifications	# Protein Groups	# Proteins	# PSMs	Master Protein Accessions	# Missed Cleavages	Theo. MH+ [Da]	Found in Sample: [S12] F12: Sample	Confidence (by Search Engine): Sequest HT	XCorr (by Search Engine): Sequest HT
		FALSE	High	DGVALLWDLSTGEQLFK		1	2	2	GET90206.1	0	1891.98	Not Found	High	4.21
		FALSE	High	DVLAVAFSPDDR		1	2	1	GET90206.1	0	1304.65	Not Found	High	3.4
		FALSE	High	SLSVYDLESK		1	2	1	GET90206.1	0	1140.58	Not Found	High	1.96
		FALSE	High	VVSTSRDGTAIAWK		1	2	1	GET90206.1	1	1490.8	Not Found	High	3.48
FALSE	Master Protein	GET92319.1	gene=LtaPh_3424361	29	4	5	4	3626	396.3	4.64	16.85	4		cytoskeleton				A0A640KXS8; GET92319.1		0	Not Found	1
	Checked	Protein Group ID	# Proteins	# Unique Peptides	# Peptides	# PSMs	Group Description	Found in Sample: [S12] F12: Sample
	FALSE	339	2	4	4	5	[Master Protein] gene=LtaPh_3424361	Not Found
		Checked	Confidence	Sequence	Modifications	# Protein Groups	# Proteins	# PSMs	Master Protein Accessions	# Missed Cleavages	Theo. MH+ [Da]	Found in Sample: [S12] F12: Sample	Confidence (by Search Engine): Sequest HT	XCorr (by Search Engine): Sequest HT
		FALSE	High	ALEPQQIADEPLYAVTVEEYMDK		1	2	2	GET92319.1	0	2652.27	Not Found	High	4.99
		FALSE	High	DAAVEQLTAELEEQRAEAER		1	2	1	GET92319.1	1	2258.09	Not Found	High	4.29
		FALSE	High	DADGTLPVPAKPVPMSDAAAR		1	2	1	GET92319.1	0	2079.05	Not Found	High	1.98
		FALSE	High	SVEAIGENVAALESELQDVLVLLK		1	2	1	GET92319.1	0	2539.39	Not Found	High	3.3
FALSE	Master Protein	GET90347.1	gene=LtaPh_2909000	24	6	6	6	302	33.9	9.6	16.75	6				Pf00505		A0A640KS35; GET90347.1		0	Not Found	1
	Checked	Protein Group ID	# Proteins	# Unique Peptides	# Peptides	# PSMs	Group Description	Found in Sample: [S12] F12: Sample
	FALSE	243	1	6	6	6	[Master Protein] gene=LtaPh_2909000	Not Found
		Checked	Confidence	Sequence	Modifications	# Protein Groups	# Proteins	# PSMs	Master Protein Accessions	# Missed Cleavages	Theo. MH+ [Da]	Found in Sample: [S12] F12: Sample	Confidence (by Search Engine): Sequest HT	XCorr (by Search Engine): Sequest HT
		FALSE	High	GALSPYIIFVNENR		1	1	1	GET90347.1	0	1592.84	Not Found	High	3.21
		FALSE	High	GALSPYIIFVNENREK		1	1	1	GET90347.1	1	1849.98	Not Found	High	2.1
		FALSE	High	LMTTPEIQRELAK		1	1	1	GET90347.1	1	1529.84	Not Found	High	2.09
		FALSE	High	MDFTPLTAEVDRLVAK		1	1	1	GET90347.1	1	1805.95	Not Found	High	3.6
		FALSE	High	QQMSEAGAAWGK		1	1	1	GET90347.1	0	1263.58	Not Found	High	2.46
		FALSE	High	SMLEIMHDVGLSTLSK		1	1	1	GET90347.1	0	1760.89	Not Found	High	3.29
FALSE	Master Protein	GET86072.1	gene=LtaPh_0706900	32	5	6	5	190	22.1	10.77	16.66	5	protein metabolism;other metabolic processes	translational apparatus	nucleic acid binding activity;other molecular function	Pf00163, Pf01479		A0A640K9L7; GET86072.1		0	Not Found	1
	Checked	Protein Group ID	# Proteins	# Unique Peptides	# Peptides	# PSMs	Group Description	Found in Sample: [S12] F12: Sample
	FALSE	402	2	5	5	6	[Master Protein] gene=LtaPh_0706900	Not Found
		Checked	Confidence	Sequence	Modifications	# Protein Groups	# Proteins	# PSMs	Master Protein Accessions	# Missed Cleavages	Theo. MH+ [Da]	Found in Sample: [S12] F12: Sample	Confidence (by Search Engine): Sequest HT	XCorr (by Search Engine): Sequest HT
		FALSE	High	LLLTLPENHPR		1	2	2	GET86072.1	0	1302.75	Not Found	High	2.44
		FALSE	High	QIVTIPSFIVR		1	2	1	GET86072.1	0	1272.77	Not Found	High	2.1
		FALSE	High	REIWRVNMTLSK		1	2	1	GET86072.1	2	1532.84	Not Found	High	3.23
		FALSE	High	RLQTIVFK		1	2	1	GET86072.1	1	1004.63	Not Found	High	1.95
		FALSE	High	SVHHARVLIQQRHIAVAK		1	2	1	GET86072.1	2	2063.21	Not Found	High	4.58
FALSE	Master Protein	GET87203.1	gene=LtaPh_1502100	23	4	6	4	222	25.4	10.98	16.56	4	protein metabolism;other metabolic processes	translational apparatus	other molecular function	Pf00572		A0A640KCA4; GET87203.1		0	Not Found	1
	Checked	Protein Group ID	# Proteins	# Unique Peptides	# Peptides	# PSMs	Group Description	Found in Sample: [S12] F12: Sample
	FALSE	189	2	4	4	6	[Master Protein] gene=LtaPh_1502100	Not Found
		Checked	Confidence	Sequence	Modifications	# Protein Groups	# Proteins	# PSMs	Master Protein Accessions	# Missed Cleavages	Theo. MH+ [Da]	Found in Sample: [S12] F12: Sample	Confidence (by Search Engine): Sequest HT	XCorr (by Search Engine): Sequest HT
		FALSE	High	ALNSLVAYEGIPPNVVR		1	2	2	GET87203.1	0	1812	Not Found	High	2.56
		FALSE	High	DHVLGRAAAVVAK		1	2	1	GET87203.1	1	1306.76	Not Found	High	2.97
		FALSE	High	HRPEIIVIDLK		1	2	2	GET87203.1	0	1332.8	Not Found	High	3.68
		FALSE	High	YSDVVANLEK		1	2	1	GET87203.1	0	1137.58	Not Found	High	2.33
FALSE	Master Protein	GET85479.1	gene=LtaPh_0203800	24	4	5	4	275	29.8	9.17	16.49	4	transport	other membranes;mitochondrion	transporter activity			A0A640KD90; GET85479.1		0	Not Found	1
	Checked	Protein Group ID	# Proteins	# Unique Peptides	# Peptides	# PSMs	Group Description	Found in Sample: [S12] F12: Sample
	FALSE	89	1	4	4	5	[Master Protein] gene=LtaPh_0203800	Not Found
		Checked	Confidence	Sequence	Modifications	# Protein Groups	# Proteins	# PSMs	Master Protein Accessions	# Missed Cleavages	Theo. MH+ [Da]	Found in Sample: [S12] F12: Sample	Confidence (by Search Engine): Sequest HT	XCorr (by Search Engine): Sequest HT
		FALSE	High	AMELALSMAAGK		1	1	1	GET85479.1	0	1192.61	Not Found	High	2.33
		FALSE	High	GSYALATTSNTHGDVSVDVEGMTQSGAYHGK		1	1	2	GET85479.1	0	3140.42	Not Found	High	4.12
		FALSE	High	LLSFTADVVSK		1	1	1	GET85479.1	0	1179.66	Not Found	High	1.99
		FALSE	High	NHRVEAIIGHK		1	1	1	GET85479.1	1	1273.71	Not Found	High	4.49
FALSE	Master Protein	GET93741.1	gene=LtaPh_3665800	8	4	5	4	741	83.9	6.77	16.46	4				Pf06565		A0A640KWZ4; GET93741.1		0	Not Found	1
	Checked	Protein Group ID	# Proteins	# Unique Peptides	# Peptides	# PSMs	Group Description	Found in Sample: [S12] F12: Sample
	FALSE	84	1	4	4	5	[Master Protein] gene=LtaPh_3665800	Not Found
		Checked	Confidence	Sequence	Modifications	# Protein Groups	# Proteins	# PSMs	Master Protein Accessions	# Missed Cleavages	Theo. MH+ [Da]	Found in Sample: [S12] F12: Sample	Confidence (by Search Engine): Sequest HT	XCorr (by Search Engine): Sequest HT
		FALSE	High	APMTDDEIGALLYR		1	1	1	GET93741.1	0	1564.77	Not Found	High	3.31
		FALSE	High	LPGFSFAELQHPATHGK		1	1	1	GET93741.1	0	1836.94	Not Found	High	3.59
		FALSE	High	RFGASTMVFSDSAGEK		1	1	2	GET93741.1	1	1689.79	Not Found	High	3.12
		FALSE	High	VGNIVRLDGVDYLLK		1	1	1	GET93741.1	1	1673.96	Not Found	High	3.36
FALSE	Master Protein	GET88830.1	gene=LtaPh_2318600	12	4	5	4	490	59.1	9.32	16.45	4	cell organization and biogenesis;other biological processes			Pf13868		A0A640KGJ4; GET88830.1		0	Not Found	1
	Checked	Protein Group ID	# Proteins	# Unique Peptides	# Peptides	# PSMs	Group Description	Found in Sample: [S12] F12: Sample
	FALSE	17	1	4	4	5	[Master Protein] gene=LtaPh_2318600	Not Found
		Checked	Confidence	Sequence	Modifications	# Protein Groups	# Proteins	# PSMs	Master Protein Accessions	# Missed Cleavages	Theo. MH+ [Da]	Found in Sample: [S12] F12: Sample	Confidence (by Search Engine): Sequest HT	XCorr (by Search Engine): Sequest HT
		FALSE	High	EALDAILASLAAEK		1	1	2	GET88830.1	0	1414.78	Not Found	High	3.75
		FALSE	High	HAQQEVLVYMDR		1	1	1	GET88830.1	0	1488.73	Not Found	High	2.91
		FALSE	High	NRQLAQEMIEMNEELK		1	1	1	GET88830.1	1	1975.96	Not Found	High	3.61
		FALSE	High	RQEAAEDLLYAQQNAEAQR		1	1	1	GET88830.1	1	2204.07	Not Found	High	3.05
FALSE	Master Protein	GET90929.1	gene=LtaPh_3031800	12	5	6	5	446	52.9	8.47	16.42	5		nucleus		Pf13868		A0A640KTX6; GET90929.1		0	Not Found	1
	Checked	Protein Group ID	# Proteins	# Unique Peptides	# Peptides	# PSMs	Group Description	Found in Sample: [S12] F12: Sample
	FALSE	292	1	5	5	6	[Master Protein] gene=LtaPh_3031800	Not Found
		Checked	Confidence	Sequence	Modifications	# Protein Groups	# Proteins	# PSMs	Master Protein Accessions	# Missed Cleavages	Theo. MH+ [Da]	Found in Sample: [S12] F12: Sample	Confidence (by Search Engine): Sequest HT	XCorr (by Search Engine): Sequest HT
		FALSE	High	AIQAELARQK		1	1	1	GET90929.1	1	1127.65	Not Found	High	2.02
		FALSE	High	MLQLVSDYPEVR		1	1	1	GET90929.1	0	1449.74	Not Found	High	3.14
		FALSE	High	MLQLVSDYPEVRSLESQLK		1	1	1	GET90929.1	1	2235.17	Not Found	High	3
		FALSE	High	VQEQDFLENLAR		1	1	1	GET90929.1	0	1461.73	Not Found	High	3.02
		FALSE	High	YMEYLAGQDRLAK		1	1	2	GET90929.1	1	1557.77	Not Found	High	3.23
FALSE	Master Protein	GET89697.1	gene=LtaPh_2705300	11	4	5	4	592	69.1	8.79	16.31	4		cytoskeleton;other cell component		Pf06098		A0A640KQ85; GET89697.1		0	Not Found	1
	Checked	Protein Group ID	# Proteins	# Unique Peptides	# Peptides	# PSMs	Group Description	Found in Sample: [S12] F12: Sample
	FALSE	87	1	4	4	5	[Master Protein] gene=LtaPh_2705300	Not Found
		Checked	Confidence	Sequence	Modifications	# Protein Groups	# Proteins	# PSMs	Master Protein Accessions	# Missed Cleavages	Theo. MH+ [Da]	Found in Sample: [S12] F12: Sample	Confidence (by Search Engine): Sequest HT	XCorr (by Search Engine): Sequest HT
		FALSE	High	FDEAVEPILEVLVGK		1	1	1	GET89697.1	0	1657.9	Not Found	High	2.08
		FALSE	High	SRTAAAVAQEAPVMG		1	1	1	GET89697.1	1	1458.74	Not Found	High	2.15
		FALSE	High	TLEQAMLEVMQEEELELLR		1	1	1	GET89697.1	0	2304.15	Not Found	High	5.07
		FALSE	High	YNTQIQTDEYLEELTDK		1	1	2	GET89697.1	0	2102.98	Not Found	High	3.97
FALSE	Master Protein	GET86905.1	gene=LtaPh_1304401	9	2	5	2	256	28.7	11.31	16.15	2	protein metabolism;other metabolic processes	translational apparatus	other molecular function	Pf17135		A0A640KCP0; GET86905.1		0	Not Found	1
	Checked	Protein Group ID	# Proteins	# Unique Peptides	# Peptides	# PSMs	Group Description	Found in Sample: [S12] F12: Sample
	FALSE	371	2	2	2	5	[Master Protein] gene=LtaPh_1304401	Not Found
		Checked	Confidence	Sequence	Modifications	# Protein Groups	# Proteins	# PSMs	Master Protein Accessions	# Missed Cleavages	Theo. MH+ [Da]	Found in Sample: [S12] F12: Sample	Confidence (by Search Engine): Sequest HT	XCorr (by Search Engine): Sequest HT
		FALSE	High	APIAVVVGDVLDDVR		1	2	4	GET86905.1	0	1537.86	Not Found	High	4.28
		FALSE	High	IVYQRLIK		1	2	1	GET86905.1	1	1032.66	Not Found	High	2.1
FALSE	Master Protein	GET86218.1	gene=LtaPh_0808600	14	5	5	5	861	95.9	5.96	16.13	5				Pf06565		A0A640KA97; GET86218.1		0	Not Found	1
	Checked	Protein Group ID	# Proteins	# Unique Peptides	# Peptides	# PSMs	Group Description	Found in Sample: [S12] F12: Sample
	FALSE	623	1	5	5	5	[Master Protein] gene=LtaPh_0808600	Not Found
		Checked	Confidence	Sequence	Modifications	# Protein Groups	# Proteins	# PSMs	Master Protein Accessions	# Missed Cleavages	Theo. MH+ [Da]	Found in Sample: [S12] F12: Sample	Confidence (by Search Engine): Sequest HT	XCorr (by Search Engine): Sequest HT
		FALSE	High	AFQITEDRGAAAAIFAHIAPARDTGYFTSVDLMK		1	1	1	GET86218.1	2	3654.84	Not Found	High	3.89
		FALSE	High	LGLLSQDYSADEVEHSVR		1	1	1	GET86218.1	0	2017.98	Not Found	High	3.21
		FALSE	High	NAPKPPAVPGEVPHYTLSDLGEGK		1	1	1	GET86218.1	0	2473.27	Not Found	High	3.38
		FALSE	High	QREQFPGEEYVSLNFLNVGGSVR		1	1	1	GET86218.1	1	2625.31	Not Found	High	2.61
		FALSE	High	VVISFFPADDTILIEEPR		1	1	1	GET86218.1	0	2061.09	Not Found	High	3.04
FALSE	Master Protein	GET87131.1	gene=LtaPh_1410000	26	4	5	4	314	35.5	9.11	16.07	4						A0A640KD70; GET87131.1		0	Not Found	1
	Checked	Protein Group ID	# Proteins	# Unique Peptides	# Peptides	# PSMs	Group Description	Found in Sample: [S12] F12: Sample
	FALSE	648	1	4	4	5	[Master Protein] gene=LtaPh_1410000	Not Found
		Checked	Confidence	Sequence	Modifications	# Protein Groups	# Proteins	# PSMs	Master Protein Accessions	# Missed Cleavages	Theo. MH+ [Da]	Found in Sample: [S12] F12: Sample	Confidence (by Search Engine): Sequest HT	XCorr (by Search Engine): Sequest HT
		FALSE	High	AGGQFQYEYAGGGPYAAPIEPQHLNK		1	1	2	GET87131.1	0	2763.32	Not Found	High	4.31
		FALSE	High	GAGLDLTENNLPSLK		1	1	1	GET87131.1	0	1541.82	Not Found	High	3.05
		FALSE	High	RSLFSEYPYMPEGDGDGTGPSPR		1	1	1	GET87131.1	1	2515.12	Not Found	High	3.73
		FALSE	High	WSMPVHAPWSTGLATSEAR		1	1	1	GET87131.1	0	2084	Not Found	High	2.97
FALSE	Master Protein	GET88871.1	gene=LtaPh_2402700	13	5	5	5	686	75.7	6.38	16.03	5				Pf00400		A0A640KI43; GET88871.1		0	Not Found	1
	Checked	Protein Group ID	# Proteins	# Unique Peptides	# Peptides	# PSMs	Group Description	Found in Sample: [S12] F12: Sample
	FALSE	177	1	5	5	5	[Master Protein] gene=LtaPh_2402700	Not Found
		Checked	Confidence	Sequence	Modifications	# Protein Groups	# Proteins	# PSMs	Master Protein Accessions	# Missed Cleavages	Theo. MH+ [Da]	Found in Sample: [S12] F12: Sample	Confidence (by Search Engine): Sequest HT	XCorr (by Search Engine): Sequest HT
		FALSE	High	EDGTLLPLWQFFTEK		1	1	1	GET88871.1	0	1823.92	Not Found	High	3.65
		FALSE	High	GSSSPLTVFDLGDAVGDVAWAPYSSTVFAAVTAGGK		1	1	1	GET88871.1	0	3500.72	Not Found	High	2.76
		FALSE	High	LTHIVFSEADPILFAGDTR		1	1	1	GET88871.1	0	2102.09	Not Found	High	4.04
		FALSE	High	LTHIVFSEADPILFAGDTRGTVLTLK		1	1	1	GET88871.1	1	2814.54	Not Found	High	3.65
		FALSE	High	VYVFDVAQNK		1	1	1	GET88871.1	0	1182.62	Not Found	High	1.92
FALSE	Master Protein	GET86583.1	gene=LtaPh_1015400	9	4	5	4	480	56.9	7.2	15.97	4				Pf13868		A0A640KAI7; GET86583.1		0	Not Found	1
	Checked	Protein Group ID	# Proteins	# Unique Peptides	# Peptides	# PSMs	Group Description	Found in Sample: [S12] F12: Sample
	FALSE	279	1	4	4	5	[Master Protein] gene=LtaPh_1015400	Not Found
		Checked	Confidence	Sequence	Modifications	# Protein Groups	# Proteins	# PSMs	Master Protein Accessions	# Missed Cleavages	Theo. MH+ [Da]	Found in Sample: [S12] F12: Sample	Confidence (by Search Engine): Sequest HT	XCorr (by Search Engine): Sequest HT
		FALSE	High	AMNRVIMEAK		1	1	1	GET86583.1	1	1162.61	Not Found	High	2.31
		FALSE	High	LGELEELGVPDQFR		1	1	1	GET86583.1	0	1601.82	Not Found	High	3.21
		FALSE	High	LGELEELGVPDQFRQALLK		1	1	1	GET86583.1	1	2155.18	Not Found	High	3.58
		FALSE	High	VQEQEELDRLLAVQK		1	1	2	GET86583.1	1	1797.97	Not Found	High	3.56
FALSE	Master Protein	GET88500.1	gene=LtaPh_2203100	14	4	4	4	562	61	8.27	15.85	4						A0A640KFK4; GET88500.1		0	Not Found	1
	Checked	Protein Group ID	# Proteins	# Unique Peptides	# Peptides	# PSMs	Group Description	Found in Sample: [S12] F12: Sample
	FALSE	647	1	4	4	4	[Master Protein] gene=LtaPh_2203100	Not Found
		Checked	Confidence	Sequence	Modifications	# Protein Groups	# Proteins	# PSMs	Master Protein Accessions	# Missed Cleavages	Theo. MH+ [Da]	Found in Sample: [S12] F12: Sample	Confidence (by Search Engine): Sequest HT	XCorr (by Search Engine): Sequest HT
		FALSE	High	HWTEETQLYAEPLLQR		1	1	1	GET88500.1	0	2014	Not Found	High	3.72
		FALSE	High	LLHWLSLDREEDDEEQVQK		1	1	1	GET88500.1	1	2382.16	Not Found	High	2.84
		FALSE	High	IVGGADNTPQLLTAAVQAFAGLGPVSVVDK		1	1	1	GET88500.1	0	2908.58	Not Found	High	5.52
		FALSE	High	VVLLASRIATAEAAEK		1	1	1	GET88500.1	1	1641.95	Not Found	High	3.78
FALSE	Master Protein	P00761.1	RecName: Full=Trypsin; Flags: Precursor	21	3	4	3	231	24.4	7.18	15.76	3	protein metabolism;other biological processes	non-structural extracellular	other molecular function	Pf00089		P00761.1		0	Not Found	1
	Checked	Protein Group ID	# Proteins	# Unique Peptides	# Peptides	# PSMs	Group Description	Found in Sample: [S12] F12: Sample
	FALSE	196	1	3	3	4	[Master Protein] RecName: Full=Trypsin; Flags: Precursor	Not Found
		Checked	Confidence	Sequence	Modifications	# Protein Groups	# Proteins	# PSMs	Master Protein Accessions	# Missed Cleavages	Theo. MH+ [Da]	Found in Sample: [S12] F12: Sample	Confidence (by Search Engine): Sequest HT	XCorr (by Search Engine): Sequest HT
		FALSE	High	LGEHNIDVLEGNEQFINAAK		1	1	2	P00761.1	0	2211.1	Not Found	High	5.29
		FALSE	High	IITHPNFNGNTLDNDIMLIK		1	1	1	P00761.1	0	2283.18	Not Found	High	3.85
		FALSE	High	VATVSLPR		1	1	1	P00761.1	0	842.509	Not Found	High	2.13
FALSE	Master Protein	GET91207.1	gene=LtaPh_3124551	43	4	5	4	128	14.7	9.88	15.47	4	protein metabolism;other metabolic processes	translational apparatus;nucleus;other cell component	other molecular function	Pf00240, Pf01020	10966326; 10966742; 13389457; 13451953; 13451966; 5654121; 5654134	A0A2K4Z1Q1; A0A381MQ21; A0A3Q8ISR1; E9AHL5; E9B1Y9; E9BMW6; GET91207.1; ldo:LDBPK_311930; lif:LINJ_31_1930; lif:LINJ_31_2070; lma:LMJF_31_1900; lma:LMJF_31_2030; lmi:LMXM_30_1900; lmi:LMXM_30_2030; P69201; Q05550; Q05551; Q25422; Q4Q672	UB-EP52	0	Not Found	1
	Checked	Protein Group ID	# Proteins	# Unique Peptides	# Peptides	# PSMs	Group Description	Found in Sample: [S12] F12: Sample
	FALSE	678	3	4	4	5	[Master Protein] gene=LtaPh_3124551	Not Found
		Checked	Confidence	Sequence	Modifications	# Protein Groups	# Proteins	# PSMs	Master Protein Accessions	# Missed Cleavages	Theo. MH+ [Da]	Found in Sample: [S12] F12: Sample	Confidence (by Search Engine): Sequest HT	XCorr (by Search Engine): Sequest HT
		FALSE	High	EGIPPDQQRLIFAGK		1	2	1	GET91207.1	1	1668.91	Not Found	High	3.21
		FALSE	High	ESTLHLVLR		1	3	2	GET91207.1	0	1067.62	Not Found	High	2.69
		FALSE	High	QLEEGRTLSDYNIQK		1	3	1	GET91207.1	1	1793.9	Not Found	High	3.58
		FALSE	High	TIALEVEPSDTIENVK		1	2	1	GET91207.1	0	1757.92	Not Found	High	3.62
FALSE	Master Protein	GET93244.1	gene=LtaPh_3617400	16	5	5	5	541	59.5	7.23	15.44	5		other membranes				A0A640KW67; GET93244.1		0	Not Found	1
	Checked	Protein Group ID	# Proteins	# Unique Peptides	# Peptides	# PSMs	Group Description	Found in Sample: [S12] F12: Sample
	FALSE	85	1	5	5	5	[Master Protein] gene=LtaPh_3617400	Not Found
		Checked	Confidence	Sequence	Modifications	# Protein Groups	# Proteins	# PSMs	Master Protein Accessions	# Missed Cleavages	Theo. MH+ [Da]	Found in Sample: [S12] F12: Sample	Confidence (by Search Engine): Sequest HT	XCorr (by Search Engine): Sequest HT
		FALSE	High	FSSHQGNTNNMQGGAFGEDFIR		1	1	1	GET93244.1	0	2414.06	Not Found	High	3.62
		FALSE	High	GLTISPLLPR		1	1	1	GET93244.1	0	1066.66	Not Found	High	2.17
		FALSE	High	LFGLNVPSPIQVMFPR		1	1	1	GET93244.1	0	1815	Not Found	High	2.78
		FALSE	High	LYTINHPIPLHAASGIYENSAR		1	1	1	GET93244.1	0	2437.26	Not Found	High	3.83
		FALSE	High	SLVFGPEGHLYVSSAR		1	1	1	GET93244.1	0	1718.89	Not Found	High	3.04
FALSE	Master Protein	GET93173.1	gene=LtaPh_3300500	41	4	5	4	124	14.6	11.6	15.31	4		translational apparatus		Pf01246		A0A640KU62; GET93173.1		0	Not Found	1
	Checked	Protein Group ID	# Proteins	# Unique Peptides	# Peptides	# PSMs	Group Description	Found in Sample: [S12] F12: Sample
	FALSE	286	1	4	4	5	[Master Protein] gene=LtaPh_3300500	Not Found
		Checked	Confidence	Sequence	Modifications	# Protein Groups	# Proteins	# PSMs	Master Protein Accessions	# Missed Cleavages	Theo. MH+ [Da]	Found in Sample: [S12] F12: Sample	Confidence (by Search Engine): Sequest HT	XCorr (by Search Engine): Sequest HT
		FALSE	High	AIVGADLSYIQEVR		1	1	2	GET93173.1	0	1533.83	Not Found	High	2.98
		FALSE	High	AVRAEVAERK		1	1	1	GET93173.1	2	1128.65	Not Found	High	4.35
		FALSE	High	CFALYMRK	1xCarbamidomethyl [C1]	1	1	1	GET93173.1	1	1088.54	Not Found	High	2.41
		FALSE	High	YVPFAFLSTKPVLTFSRPK		1	1	1	GET93173.1	0	2198.24	Not Found	High	2.89
FALSE	Master Protein	GET85919.1	gene=LtaPh_0605351	30	3	5	3	145	16.4	10.54	15.25	3	protein metabolism;other metabolic processes	translational apparatus	other molecular function	Pf00276		A0A640KEK8; GET85919.1		0	Not Found	1
	Checked	Protein Group ID	# Proteins	# Unique Peptides	# Peptides	# PSMs	Group Description	Found in Sample: [S12] F12: Sample
	FALSE	433	1	3	3	5	[Master Protein] gene=LtaPh_0605351	Not Found
		Checked	Confidence	Sequence	Modifications	# Protein Groups	# Proteins	# PSMs	Master Protein Accessions	# Missed Cleavages	Theo. MH+ [Da]	Found in Sample: [S12] F12: Sample	Confidence (by Search Engine): Sequest HT	XCorr (by Search Engine): Sequest HT
		FALSE	High	AYIRLSAAHDALDTANK		1	1	2	GET85919.1	1	1829.95	Not Found	High	3.14
		FALSE	High	DIAAFNVIRYPLTTDK		1	1	1	GET85919.1	1	1836.99	Not Found	High	2.88
		FALSE	High	VNTLIRPDGLK		1	1	2	GET85919.1	0	1225.73	Not Found	High	3.66
FALSE	Master Protein	GET86392.1	gene=LtaPh_0913600	6	3	4	3	736	82.3	6.1	15.18	3		cytoskeleton	other molecular function	Pf05149		A0A640KAH4; GET86392.1		0	Not Found	1
	Checked	Protein Group ID	# Proteins	# Unique Peptides	# Peptides	# PSMs	Group Description	Found in Sample: [S12] F12: Sample
	FALSE	693	1	3	3	4	[Master Protein] gene=LtaPh_0913600	Not Found
		Checked	Confidence	Sequence	Modifications	# Protein Groups	# Proteins	# PSMs	Master Protein Accessions	# Missed Cleavages	Theo. MH+ [Da]	Found in Sample: [S12] F12: Sample	Confidence (by Search Engine): Sequest HT	XCorr (by Search Engine): Sequest HT
		FALSE	High	ALESIIDHESDEFLK		1	1	2	GET86392.1	0	1745.86	Not Found	High	4.15
		FALSE	High	RLQFLSSTEEDSEVVHFGER		1	1	1	GET86392.1	1	2365.14	Not Found	High	5.1
		FALSE	High	VQLVNEILEK		1	1	1	GET86392.1	0	1184.69	Not Found	High	2.39
FALSE	Master Protein	GET90511.1	gene=LtaPh_2923500	10	5	5	5	693	77.2	7.47	15.15	5			other molecular function	Pf00350, Pf01031, Pf02212		A0A640KML7; GET90511.1		0	Not Found	1
	Checked	Protein Group ID	# Proteins	# Unique Peptides	# Peptides	# PSMs	Group Description	Found in Sample: [S12] F12: Sample
	FALSE	585	1	5	5	5	[Master Protein] gene=LtaPh_2923500	Not Found
		Checked	Confidence	Sequence	Modifications	# Protein Groups	# Proteins	# PSMs	Master Protein Accessions	# Missed Cleavages	Theo. MH+ [Da]	Found in Sample: [S12] F12: Sample	Confidence (by Search Engine): Sequest HT	XCorr (by Search Engine): Sequest HT
		FALSE	High	AFANIYGTTNGESSSTQPK		1	1	1	GET90511.1	0	1972.92	Not Found	High	2.67
		FALSE	High	ALLAEPPSIAMQR		1	1	1	GET90511.1	0	1396.76	Not Found	High	2.4
		FALSE	High	LGMFDQDITEPSAQLLSLIK		1	1	1	GET90511.1	0	2219.16	Not Found	High	5.16
		FALSE	High	LNYLLLEHIK		1	1	1	GET90511.1	0	1255.74	Not Found	High	2.8
		FALSE	High	SSVLESIVGK		1	1	1	GET90511.1	0	1018.58	Not Found	High	2.12
FALSE	Master Protein	GET92553.1	gene=LtaPh_3505600	13	4	5	4	405	46.4	7.15	14.98	4			nucleic acid binding activity;other molecular function	Pf00270, Pf00271		A0A640KSI0; GET92553.1		0	Not Found	1
	Checked	Protein Group ID	# Proteins	# Unique Peptides	# Peptides	# PSMs	Group Description	Found in Sample: [S12] F12: Sample
	FALSE	30	1	4	4	5	[Master Protein] gene=LtaPh_3505600	Not Found
		Checked	Confidence	Sequence	Modifications	# Protein Groups	# Proteins	# PSMs	Master Protein Accessions	# Missed Cleavages	Theo. MH+ [Da]	Found in Sample: [S12] F12: Sample	Confidence (by Search Engine): Sequest HT	XCorr (by Search Engine): Sequest HT
		FALSE	High	HLHNPYEINLMDELTLK		1	1	1	GET92553.1	0	2080.05	Not Found	High	4.17
		FALSE	High	RNVNFEEYALRR		1	1	1	GET92553.1	2	1566.81	Not Found	High	2.44
		FALSE	High	VHILVATPGRVLDLASK		1	1	2	GET92553.1	1	1789.07	Not Found	High	3.39
		FALSE	High	YAETYLHR		1	1	1	GET92553.1	0	1052.52	Not Found	High	2.19
FALSE	Master Protein	GET93469.1	gene=LtaPh_3638751	16	3	5	3	253	28.9	9.6	14.89	3	protein metabolism;other metabolic processes	translational apparatus	nucleic acid binding activity;other molecular function	Pf00687		A0A640L0Z4; GET93469.1		0	Not Found	1
	Checked	Protein Group ID	# Proteins	# Unique Peptides	# Peptides	# PSMs	Group Description	Found in Sample: [S12] F12: Sample
	FALSE	210	2	3	3	5	[Master Protein] gene=LtaPh_3638751	Not Found
		Checked	Confidence	Sequence	Modifications	# Protein Groups	# Proteins	# PSMs	Master Protein Accessions	# Missed Cleavages	Theo. MH+ [Da]	Found in Sample: [S12] F12: Sample	Confidence (by Search Engine): Sequest HT	XCorr (by Search Engine): Sequest HT
		FALSE	High	ESIDLQVNLK		1	2	1	GET93469.1	0	1158.64	Not Found	High	2.12
		FALSE	High	IPPQTLMEAIQAVLK		1	2	2	GET93469.1	0	1651.95	Not Found	High	3.9
		FALSE	High	TVPRLVGPHMHRMGK		1	2	2	GET93469.1	2	1715.93	Not Found	High	3.77
FALSE	Master Protein	GET93315.1	gene=LtaPh_3624631	10	2	4	2	353	40	6.83	14.85	2	other metabolic processes		other molecular function	Pf08241, Pf08498		A0A640KUQ1; GET93315.1		0	Not Found	1
	Checked	Protein Group ID	# Proteins	# Unique Peptides	# Peptides	# PSMs	Group Description	Found in Sample: [S12] F12: Sample
	FALSE	494	1	2	2	4	[Master Protein] gene=LtaPh_3624631	Not Found
		Checked	Confidence	Sequence	Modifications	# Protein Groups	# Proteins	# PSMs	Master Protein Accessions	# Missed Cleavages	Theo. MH+ [Da]	Found in Sample: [S12] F12: Sample	Confidence (by Search Engine): Sequest HT	XCorr (by Search Engine): Sequest HT
		FALSE	High	QAGFVVEEAIDVISQFESSPIK		1	1	3	GET93315.1	0	2393.22	Not Found	High	5.3
		FALSE	High	YAGETFYESLAR		1	1	1	GET93315.1	0	1406.66	Not Found	High	2.94
FALSE	Master Protein	GET87294.1	gene=LtaPh_1510481	16	4	5	4	244	27.3	8.24	14.81	4	other biological processes		other molecular function	Pf00578, Pf10417		A0A640KDZ8; GET87294.1		0	Not Found	1
	Checked	Protein Group ID	# Proteins	# Unique Peptides	# Peptides	# PSMs	Group Description	Found in Sample: [S12] F12: Sample
	FALSE	22	3	4	4	5	[Master Protein] gene=LtaPh_1510481	Not Found
		Checked	Confidence	Sequence	Modifications	# Protein Groups	# Proteins	# PSMs	Master Protein Accessions	# Missed Cleavages	Theo. MH+ [Da]	Found in Sample: [S12] F12: Sample	Confidence (by Search Engine): Sequest HT	XCorr (by Search Engine): Sequest HT
		FALSE	High	GGLGPMAIPMLADK		1	3	1	GET87294.1	0	1370.72	Not Found	High	2.96
		FALSE	High	KGGLGPMAIPMLADK		1	3	1	GET87294.1	1	1498.81	Not Found	High	3.79
		FALSE	High	QITINDMPVGR		1	3	1	GET87294.1	0	1243.65	Not Found	High	2.26
		FALSE	High	SIARAYGVLEEK		1	3	2	GET87294.1	1	1335.73	Not Found	High	3.27
FALSE	Master Protein	GET91352.1	gene=LtaPh_3202400	24	1	4	1	91	10.6	6.51	14.75	1	other biological processes	cytoskeleton;other cell component		Pf01221		A0A640KPD1; GET91352.1		0	Not Found	1
	Checked	Protein Group ID	# Proteins	# Unique Peptides	# Peptides	# PSMs	Group Description	Found in Sample: [S12] F12: Sample
	FALSE	703	1	1	1	4	[Master Protein] gene=LtaPh_3202400	Not Found
		Checked	Confidence	Sequence	Modifications	# Protein Groups	# Proteins	# PSMs	Master Protein Accessions	# Missed Cleavages	Theo. MH+ [Da]	Found in Sample: [S12] F12: Sample	Confidence (by Search Engine): Sequest HT	XCorr (by Search Engine): Sequest HT
		FALSE	High	NADMPEDMQADAIEVTLQAMEK		1	1	4	GET91352.1	0	2450.09	Not Found	High	5.18
FALSE	Master Protein	GET91633.1	gene=LtaPh_3230900	14	6	6	6	617	70.4	5.33	14.62	6						A0A640KPU2; GET91633.1		0	Not Found	1
	Checked	Protein Group ID	# Proteins	# Unique Peptides	# Peptides	# PSMs	Group Description	Found in Sample: [S12] F12: Sample
	FALSE	582	1	6	6	6	[Master Protein] gene=LtaPh_3230900	Not Found
		Checked	Confidence	Sequence	Modifications	# Protein Groups	# Proteins	# PSMs	Master Protein Accessions	# Missed Cleavages	Theo. MH+ [Da]	Found in Sample: [S12] F12: Sample	Confidence (by Search Engine): Sequest HT	XCorr (by Search Engine): Sequest HT
		FALSE	High	DALQTDDIDELRAK		1	1	1	GET91633.1	1	1602.8	Not Found	High	1.91
		FALSE	High	ESATITSILSQIK		1	1	1	GET91633.1	0	1390.78	Not Found	High	1.94
		FALSE	High	LASLQSEVDGLERRYQFEK		1	1	1	GET91633.1	2	2268.16	Not Found	High	2.7
		FALSE	High	LDEMSSSTALLR		1	1	1	GET91633.1	0	1322.66	Not Found	High	2.29
		FALSE	High	LDQTLGQFNDALSYNK		1	1	1	GET91633.1	0	1826.89	Not Found	High	2.98
		FALSE	High	YLHTGDLNFSLYK		1	1	1	GET91633.1	0	1570.79	Not Found	High	2.8
FALSE	Master Protein	GET88853.1	gene=LtaPh_2401000	23	4	5	4	279	30.8	9.42	14.61	4				Pf13864		A0A640KH30; GET88853.1		0	Not Found	1
	Checked	Protein Group ID	# Proteins	# Unique Peptides	# Peptides	# PSMs	Group Description	Found in Sample: [S12] F12: Sample
	FALSE	430	1	4	4	5	[Master Protein] gene=LtaPh_2401000	Not Found
		Checked	Confidence	Sequence	Modifications	# Protein Groups	# Proteins	# PSMs	Master Protein Accessions	# Missed Cleavages	Theo. MH+ [Da]	Found in Sample: [S12] F12: Sample	Confidence (by Search Engine): Sequest HT	XCorr (by Search Engine): Sequest HT
		FALSE	High	EVGSTVTPEIFLRK		1	1	1	GET88853.1	1	1575.87	Not Found	High	1.98
		FALSE	High	LETPSQRAHQELVEK		1	1	1	GET88853.1	1	1764.92	Not Found	High	3.4
		FALSE	High	QLVAVEFAMQK		1	1	1	GET88853.1	0	1263.68	Not Found	High	2.51
		FALSE	High	VAQELWSEISPSELAQLIDGLQR		1	1	2	GET88853.1	0	2582.35	Not Found	High	4.51
FALSE	Master Protein	GET90916.1	gene=LtaPh_3030500	12	4	5	4	531	60.6	5.29	14.19	4	protein metabolism;other metabolic processes	other cell component	nucleic acid binding activity	Pf05091		A0A640KMI0; GET90916.1		0	Not Found	1
	Checked	Protein Group ID	# Proteins	# Unique Peptides	# Peptides	# PSMs	Group Description	Found in Sample: [S12] F12: Sample
	FALSE	241	1	4	4	5	[Master Protein] gene=LtaPh_3030500	Not Found
		Checked	Confidence	Sequence	Modifications	# Protein Groups	# Proteins	# PSMs	Master Protein Accessions	# Missed Cleavages	Theo. MH+ [Da]	Found in Sample: [S12] F12: Sample	Confidence (by Search Engine): Sequest HT	XCorr (by Search Engine): Sequest HT
		FALSE	High	IARWTALSLLSDAK		1	1	2	GET90916.1	1	1544.88	Not Found	High	3.37
		FALSE	High	LDDGVPFELYSK		1	1	1	GET90916.1	0	1382.68	Not Found	High	2.06
		FALSE	High	MSFELPELYINPQFSWGPPEEEMK	1xMet-loss+Acetyl [N-Term]	1	1	1	GET90916.1	0	2809.31	Not Found	High	3
		FALSE	High	TDPLEALDWFSYK		1	1	1	GET90916.1	0	1584.76	Not Found	High	3.23
FALSE	Master Protein	GET93343.1	gene=LtaPh_3627200	17	4	4	4	463	48.7	7.08	14.19	4			other molecular function	Pf00198, Pf00364, Pf02817		A0A640KUM4; GET93343.1		0	Not Found	1
	Checked	Protein Group ID	# Proteins	# Unique Peptides	# Peptides	# PSMs	Group Description	Found in Sample: [S12] F12: Sample
	FALSE	761	1	4	4	4	[Master Protein] gene=LtaPh_3627200	Not Found
		Checked	Confidence	Sequence	Modifications	# Protein Groups	# Proteins	# PSMs	Master Protein Accessions	# Missed Cleavages	Theo. MH+ [Da]	Found in Sample: [S12] F12: Sample	Confidence (by Search Engine): Sequest HT	XCorr (by Search Engine): Sequest HT
		FALSE	High	ATETPVAATPVAAPGDR		1	1	1	GET93343.1	0	1623.83	Not Found	High	3.83
		FALSE	High	DVAAAVASGTAGSAADAAAPAK		1	1	1	GET93343.1	0	1842.92	Not Found	High	3.68
		FALSE	High	GTPPANPNFTDIPVTTMR		1	1	1	GET93343.1	0	1928.95	Not Found	High	2.38
		FALSE	High	NWKPETENVPAAAAEEVPAPR		1	1	1	GET93343.1	0	2276.13	Not Found	High	4.29
FALSE	Master Protein	GET93542.1	gene=LtaPh_3645900	29	4	5	4	160	17.4	8.53	14.18	4						A0A640KVH9; GET93542.1		0	Not Found	1
	Checked	Protein Group ID	# Proteins	# Unique Peptides	# Peptides	# PSMs	Group Description	Found in Sample: [S12] F12: Sample
	FALSE	185	1	4	4	5	[Master Protein] gene=LtaPh_3645900	Not Found
		Checked	Confidence	Sequence	Modifications	# Protein Groups	# Proteins	# PSMs	Master Protein Accessions	# Missed Cleavages	Theo. MH+ [Da]	Found in Sample: [S12] F12: Sample	Confidence (by Search Engine): Sequest HT	XCorr (by Search Engine): Sequest HT
		FALSE	High	AAAAAAAGGTAATASDLK		1	1	1	GET93542.1	0	1488.77	Not Found	High	4.29
		FALSE	High	ACNIEHNFGPTWK	1xCarbamidomethyl [C2]	1	1	1	GET93542.1	0	1573.72	Not Found	High	2.07
		FALSE	High	ILIGEVQFR		1	1	1	GET93542.1	0	1074.63	Not Found	High	2.03
		FALSE	High	ILIGEVQFRNNALLK		1	1	2	GET93542.1	1	1728.02	Not Found	High	3.22
FALSE	Master Protein	GET89691.1	gene=LtaPh_2704871	12	5	5	4	2572	292.8	5.26	14.08	5	protein metabolism		other molecular function	Pf00648		A0A640KKD1; GET89691.1		0	Not Found	1
	Checked	Protein Group ID	# Proteins	# Unique Peptides	# Peptides	# PSMs	Group Description	Found in Sample: [S12] F12: Sample
	FALSE	321	2	4	5	5	[Master Protein] gene=LtaPh_2704871	Not Found
		Checked	Confidence	Sequence	Modifications	# Protein Groups	# Proteins	# PSMs	Master Protein Accessions	# Missed Cleavages	Theo. MH+ [Da]	Found in Sample: [S12] F12: Sample	Confidence (by Search Engine): Sequest HT	XCorr (by Search Engine): Sequest HT
		FALSE	High	ALSELPLDTDPIIAR		1	1	1	GET89691.1	0	1623.9	Not Found	High	1.96
		FALSE	High	SVPLDEDAGFAALEDEWR		1	2	1	GET89691.1	0	2019.93	Not Found	High	3.59
		FALSE	High	SVPLDEDAGFAALEDEWRDLTQDPQR		1	2	1	GET89691.1	1	2973.39	Not Found	High	2.63
		FALSE	High	VEIDDRIPMVK		3	3	1	GET89693.1; GET89691.1; GET89694.1	1	1314.71	Not Found	High	2.78
		FALSE	High	VLDPKPEGVPLR		1	2	1	GET89691.1	0	1319.77	Not Found	High	3.12
FALSE	Master Protein	GET90596.1	gene=LtaPh_3001800	10	4	4	4	621	69.7	7.58	13.94	4			other molecular function	Pf01565, Pf02913		A0A640KLJ9; GET90596.1		0	Not Found	1
	Checked	Protein Group ID	# Proteins	# Unique Peptides	# Peptides	# PSMs	Group Description	Found in Sample: [S12] F12: Sample
	FALSE	752	1	4	4	4	[Master Protein] gene=LtaPh_3001800	Not Found
		Checked	Confidence	Sequence	Modifications	# Protein Groups	# Proteins	# PSMs	Master Protein Accessions	# Missed Cleavages	Theo. MH+ [Da]	Found in Sample: [S12] F12: Sample	Confidence (by Search Engine): Sequest HT	XCorr (by Search Engine): Sequest HT
		FALSE	High	EIPPLSPSIPLEK		1	1	1	GET90596.1	0	1419.81	Not Found	High	2.58
		FALSE	High	NLLEFLYHEISGGVGPK		1	1	1	GET90596.1	0	1872.99	Not Found	High	3.38
		FALSE	High	SETAAVFNQYGGIGVGR		1	1	1	GET90596.1	0	1725.86	Not Found	High	4.53
		FALSE	High	VATPTGIIETPTTSR		1	1	1	GET90596.1	0	1543.83	Not Found	High	3.46
FALSE	Master Protein	GET89098.1	gene=LtaPh_2500900	10	4	5	4	544	61	9.16	13.84	4			nucleic acid binding activity	Pf00076, Pf00658		A0A640KIG6; GET89098.1		0	Not Found	1
	Checked	Protein Group ID	# Proteins	# Unique Peptides	# Peptides	# PSMs	Group Description	Found in Sample: [S12] F12: Sample
	FALSE	388	1	4	4	5	[Master Protein] gene=LtaPh_2500900	Not Found
		Checked	Confidence	Sequence	Modifications	# Protein Groups	# Proteins	# PSMs	Master Protein Accessions	# Missed Cleavages	Theo. MH+ [Da]	Found in Sample: [S12] F12: Sample	Confidence (by Search Engine): Sequest HT	XCorr (by Search Engine): Sequest HT
		FALSE	High	LGNSEVVVAPFVR		1	1	1	GET89098.1	0	1386.77	Not Found	High	2.72
		FALSE	High	LREIFEPFGK		1	1	2	GET89098.1	1	1235.68	Not Found	High	2.63
		FALSE	High	SLGYGYVNFQTTADAEK		1	1	1	GET89098.1	0	1863.88	Not Found	High	2.72
		FALSE	High	VSSLFVSEHAPFPTK		1	1	1	GET89098.1	0	1645.86	Not Found	High	3.26
FALSE	Master Protein	GET88416.1	gene=LtaPh_2117521	19	2	3	2	173	20	10.48	13.77	2	protein metabolism;other metabolic processes	translational apparatus	other molecular function	Pf00366, Pf16205		A0A640KFD1; GET88416.1		0	Not Found	1
	Checked	Protein Group ID	# Proteins	# Unique Peptides	# Peptides	# PSMs	Group Description	Found in Sample: [S12] F12: Sample
	FALSE	350	1	2	2	3	[Master Protein] gene=LtaPh_2117521	Not Found
		Checked	Confidence	Sequence	Modifications	# Protein Groups	# Proteins	# PSMs	Master Protein Accessions	# Missed Cleavages	Theo. MH+ [Da]	Found in Sample: [S12] F12: Sample	Confidence (by Search Engine): Sequest HT	XCorr (by Search Engine): Sequest HT
		FALSE	High	MPVAPQYYHAHAVDATIQHEK	1xMet-loss [N-Term]	1	1	2	GET88416.1	0	2275.13	Not Found	High	5.89
		FALSE	High	TIRYNVLEVVSK		1	1	1	GET88416.1	1	1420.82	Not Found	High	3.93
FALSE	Master Protein	GET87290.1	gene=LtaPh_1510200	29	4	4	4	196	21.2	10.4	13.61	4	protein metabolism;other metabolic processes	translational apparatus	other molecular function	Pf01159		A0A640KC72; GET87290.1		0	Not Found	1
	Checked	Protein Group ID	# Proteins	# Unique Peptides	# Peptides	# PSMs	Group Description	Found in Sample: [S12] F12: Sample
	FALSE	550	2	4	4	4	[Master Protein] gene=LtaPh_1510200	Not Found
		Checked	Confidence	Sequence	Modifications	# Protein Groups	# Proteins	# PSMs	Master Protein Accessions	# Missed Cleavages	Theo. MH+ [Da]	Found in Sample: [S12] F12: Sample	Confidence (by Search Engine): Sequest HT	XCorr (by Search Engine): Sequest HT
		FALSE	High	AVVSDARAQLQK		1	2	1	GET87290.1	1	1285.72	Not Found	High	3.36
		FALSE	High	IDAALIAAIK		1	2	1	GET87290.1	0	998.624	Not Found	High	3.07
		FALSE	High	QLPNNGPLVVSGPMK		1	2	1	GET87290.1	0	1550.84	Not Found	High	2.09
		FALSE	High	VDISSVDTSSITPEVFQRPK		1	2	1	GET87290.1	0	2205.14	Not Found	High	5.08
FALSE	Master Protein	GET89217.1	gene=LtaPh_2512300	48	5	5	5	120	13	10.2	13.41	5		translational apparatus		Pf03297		A0A640KNH0; GET89217.1		0	Not Found	1
	Checked	Protein Group ID	# Proteins	# Unique Peptides	# Peptides	# PSMs	Group Description	Found in Sample: [S12] F12: Sample
	FALSE	376	2	5	5	5	[Master Protein] gene=LtaPh_2512300	Not Found
		Checked	Confidence	Sequence	Modifications	# Protein Groups	# Proteins	# PSMs	Master Protein Accessions	# Missed Cleavages	Theo. MH+ [Da]	Found in Sample: [S12] F12: Sample	Confidence (by Search Engine): Sequest HT	XCorr (by Search Engine): Sequest HT
		FALSE	High	EALQNAVMFDK		1	2	1	GET89217.1	0	1265.62	Not Found	High	2.38
		FALSE	High	IAVSIAAAGLK		1	2	1	GET89217.1	0	1013.64	Not Found	High	2.8
		FALSE	High	LITPSIISDR		1	2	1	GET89217.1	0	1114.65	Not Found	High	2.14
		FALSE	High	LITPSIISDRLK		1	2	1	GET89217.1	1	1355.83	Not Found	High	3.22
		FALSE	High	TRVYTRIVQAAPTDAAAAAPASA		1	1	1	GET89217.1	2	2272.2	Not Found	High	2.88
FALSE	Master Protein	GET86367.1	gene=LtaPh_0911101	14	4	5	4	479	52.5	7.47	13.4	4	protein metabolism;other metabolic processes		nucleic acid binding activity;other molecular function	Pf00009, Pf09173		A0A640KF57; GET86367.1		0	Not Found	1
	Checked	Protein Group ID	# Proteins	# Unique Peptides	# Peptides	# PSMs	Group Description	Found in Sample: [S12] F12: Sample
	FALSE	709	2	4	4	5	[Master Protein] gene=LtaPh_0911101	Not Found
		Checked	Confidence	Sequence	Modifications	# Protein Groups	# Proteins	# PSMs	Master Protein Accessions	# Missed Cleavages	Theo. MH+ [Da]	Found in Sample: [S12] F12: Sample	Confidence (by Search Engine): Sequest HT	XCorr (by Search Engine): Sequest HT
		FALSE	High	AENNVLQYAIPGGLIAVGTTLDPTLTR		1	1	1	GET86367.1	0	2797.51	Not Found	High	2.87
		FALSE	High	LHHLIVLQNK		1	1	2	GET86367.1	0	1214.74	Not Found	High	2.84
		FALSE	High	MAEEDIADFTLDDEK	1xMet-loss+Acetyl [N-Term]	1	2	1	GET86367.1	0	1652.72	Not Found	High	2.53
		FALSE	High	VGQVVEIRPGLVR		1	1	1	GET86367.1	0	1421.86	Not Found	High	2.92
FALSE	Master Protein	GET89065.1	gene=LtaPh_2422751	12	4	5	4	501	55.2	6.8	13.36	4			other molecular function	Pf01154		A0A640KJ71; GET89065.1		0	Not Found	1
	Checked	Protein Group ID	# Proteins	# Unique Peptides	# Peptides	# PSMs	Group Description	Found in Sample: [S12] F12: Sample
	FALSE	601	1	4	4	5	[Master Protein] gene=LtaPh_2422751	Not Found
		Checked	Confidence	Sequence	Modifications	# Protein Groups	# Proteins	# PSMs	Master Protein Accessions	# Missed Cleavages	Theo. MH+ [Da]	Found in Sample: [S12] F12: Sample	Confidence (by Search Engine): Sequest HT	XCorr (by Search Engine): Sequest HT
		FALSE	High	ADPAAVVRELDVNPHYFQQIESGSEPK		1	1	1	GET89065.1	1	2996.47	Not Found	High	2.31
		FALSE	High	MEFVVDHLGSR		1	1	2	GET89065.1	0	1289.63	Not Found	High	3.23
		FALSE	High	NEAAFQDVGIEYYR		1	1	1	GET89065.1	0	1674.78	Not Found	High	3.25
		FALSE	High	VSSVVGQSFR		1	1	1	GET89065.1	0	1065.57	Not Found	High	2.07
FALSE	Master Protein	GET86719.1	gene=LtaPh_1111000	13	2	4	2	130	14.7	9.86	13.14	2	protein metabolism;other metabolic processes	translational apparatus	other molecular function	Pf00410		A0A640KGU7; GET86719.1		0	Not Found	1
	Checked	Protein Group ID	# Proteins	# Unique Peptides	# Peptides	# PSMs	Group Description	Found in Sample: [S12] F12: Sample
	FALSE	45	2	2	2	4	[Master Protein] gene=LtaPh_1111000	Not Found
		Checked	Confidence	Sequence	Modifications	# Protein Groups	# Proteins	# PSMs	Master Protein Accessions	# Missed Cleavages	Theo. MH+ [Da]	Found in Sample: [S12] F12: Sample	Confidence (by Search Engine): Sequest HT	XCorr (by Search Engine): Sequest HT
		FALSE	High	HGYIGEFEIIDDHR		1	2	1	GET86719.1	0	1700.8	Not Found	High	2.33
		FALSE	High	HGYIGEFEIIDDHRAGK		1	2	3	GET86719.1	1	1956.96	Not Found	High	4.29
FALSE	Master Protein	GET89723.1	gene=LtaPh_2707800	24	4	5	2	200	22.2	5.73	12.94	4			other molecular function	Pf00071		A0A640KJI0; GET89723.1		0	Not Found	1
	Checked	Protein Group ID	# Proteins	# Unique Peptides	# Peptides	# PSMs	Group Description	Found in Sample: [S12] F12: Sample
	FALSE	348	2	2	4	6	[Master Protein] gene=LtaPh_2707800	Not Found
		Checked	Confidence	Sequence	Modifications	# Protein Groups	# Proteins	# PSMs	Master Protein Accessions	# Missed Cleavages	Theo. MH+ [Da]	Found in Sample: [S12] F12: Sample	Confidence (by Search Engine): Sequest HT	XCorr (by Search Engine): Sequest HT
		FALSE	High	DFADSLGIPFLETSAK		1	1	1	GET89723.1	0	1710.86	Not Found	High	3.73
		FALSE	High	IIILGDSGVGK		2	3	3	GET89723.1; GET87802.1	0	1071.64	Not Found	High	2.48
		FALSE	High	IQIWDTAGQER		3	4	4	GET86584.1; GET89723.1; GET86558.1	0	1316.66	Not Found	High	2.32
		FALSE	High	MTAEYDYLFK	1xMet-loss+Acetyl [N-Term]	1	1	1	GET89723.1	0	1191.56	Not Found	High	2.11
FALSE	Master Protein	GET86969.1	gene=LtaPh_1310900	10	4	4	4	710	78.5	8.05	12.86	4	other metabolic processes	other cell component	other molecular function	Pf00709		A0A640KHJ7; GET86969.1		0	Not Found	1
	Checked	Protein Group ID	# Proteins	# Unique Peptides	# Peptides	# PSMs	Group Description	Found in Sample: [S12] F12: Sample
	FALSE	287	1	4	4	4	[Master Protein] gene=LtaPh_1310900	Not Found
		Checked	Confidence	Sequence	Modifications	# Protein Groups	# Proteins	# PSMs	Master Protein Accessions	# Missed Cleavages	Theo. MH+ [Da]	Found in Sample: [S12] F12: Sample	Confidence (by Search Engine): Sequest HT	XCorr (by Search Engine): Sequest HT
		FALSE	High	EIIQLINAGIDYR		1	1	1	GET86969.1	0	1517.83	Not Found	High	3.2
		FALSE	High	FVFNLAPSGLLLPGK		1	1	1	GET86969.1	0	1572.91	Not Found	High	3.14
		FALSE	High	FWESTTSADTTAAGLLAASQLNFQRFK		1	1	1	GET86969.1	1	2961.47	Not Found	High	3.38
		FALSE	High	LLDLLGSAANSSTLK		1	1	1	GET86969.1	0	1502.84	Not Found	High	3.14
FALSE	Master Protein	GET92641.1	gene=LtaPh_3514500	14	4	5	4	490	54.6	6.95	12.84	4			other molecular function	Pf00675, Pf05193		A0A640KTP0; GET92641.1		0	Not Found	1
	Checked	Protein Group ID	# Proteins	# Unique Peptides	# Peptides	# PSMs	Group Description	Found in Sample: [S12] F12: Sample
	FALSE	197	1	4	4	5	[Master Protein] gene=LtaPh_3514500	Not Found
		Checked	Confidence	Sequence	Modifications	# Protein Groups	# Proteins	# PSMs	Master Protein Accessions	# Missed Cleavages	Theo. MH+ [Da]	Found in Sample: [S12] F12: Sample	Confidence (by Search Engine): Sequest HT	XCorr (by Search Engine): Sequest HT
		FALSE	High	ALVHQDQHLFEERPDDLVMDNLHR		1	1	1	GET92641.1	0	2927.42	Not Found	High	2.76
		FALSE	High	AVGLLADVVR		1	1	1	GET92641.1	0	1012.61	Not Found	High	2.19
		FALSE	High	TFSSLDHSTPTNTHFNEK		1	1	2	GET92641.1	0	2062.95	Not Found	High	3.41
		FALSE	High	VIVVGSGGVDHTVLEK		1	1	1	GET92641.1	0	1608.9	Not Found	High	2.04
FALSE	Master Protein	GET86689.1	gene=LtaPh_1107900	8	4	4	4	979	105.7	7.31	12.82	4						A0A640KGR6; GET86689.1		0	Not Found	1
	Checked	Protein Group ID	# Proteins	# Unique Peptides	# Peptides	# PSMs	Group Description	Found in Sample: [S12] F12: Sample
	FALSE	680	1	4	4	4	[Master Protein] gene=LtaPh_1107900	Not Found
		Checked	Confidence	Sequence	Modifications	# Protein Groups	# Proteins	# PSMs	Master Protein Accessions	# Missed Cleavages	Theo. MH+ [Da]	Found in Sample: [S12] F12: Sample	Confidence (by Search Engine): Sequest HT	XCorr (by Search Engine): Sequest HT
		FALSE	High	DDAEVLYEDFLAALEAEK		1	1	1	GET86689.1	0	2040.96	Not Found	High	3.5
		FALSE	High	LRYEDAFADFDK		1	1	1	GET86689.1	1	1489.7	Not Found	High	3.11
		FALSE	High	MPLVHFALRPENIDTLAR		1	1	1	GET86689.1	0	2093.13	Not Found	High	2.76
		FALSE	High	TTGVVVPPFTGAASAPATAVASVTSLTK		1	1	1	GET86689.1	0	2601.41	Not Found	High	3.45
FALSE	Master Protein	GET91638.1	gene=LtaPh_3231401	24	4	4	4	213	23.5	8.35	12.7	4	other metabolic processes		kinase activity	Pf00334		A0A640KQG8; GET91638.1		0	Not Found	1
	Checked	Protein Group ID	# Proteins	# Unique Peptides	# Peptides	# PSMs	Group Description	Found in Sample: [S12] F12: Sample
	FALSE	442	2	4	4	4	[Master Protein] gene=LtaPh_3231401	Not Found
		Checked	Confidence	Sequence	Modifications	# Protein Groups	# Proteins	# PSMs	Master Protein Accessions	# Missed Cleavages	Theo. MH+ [Da]	Found in Sample: [S12] F12: Sample	Confidence (by Search Engine): Sequest HT	XCorr (by Search Engine): Sequest HT
		FALSE	High	ALQPTTEQAQGHYK		1	2	1	GET91638.1	0	1571.78	Not Found	High	4.27
		FALSE	High	GLVGEIIAR		1	2	1	GET91638.1	0	927.562	Not Found	High	2.26
		FALSE	High	MLLGATNPADSQPGTIR		1	2	1	GET91638.1	0	1741.89	Not Found	High	3.64
		FALSE	High	TFIAIKPDGVQR		1	2	1	GET91638.1	0	1344.76	Not Found	High	2.53
FALSE	Master Protein	GET89266.1	gene=LtaPh_2516900	43	5	5	5	145	16.7	8.84	12.48	5						A0A640KHR7; GET89266.1		0	Not Found	1
	Checked	Protein Group ID	# Proteins	# Unique Peptides	# Peptides	# PSMs	Group Description	Found in Sample: [S12] F12: Sample
	FALSE	218	1	5	5	5	[Master Protein] gene=LtaPh_2516900	Not Found
		Checked	Confidence	Sequence	Modifications	# Protein Groups	# Proteins	# PSMs	Master Protein Accessions	# Missed Cleavages	Theo. MH+ [Da]	Found in Sample: [S12] F12: Sample	Confidence (by Search Engine): Sequest HT	XCorr (by Search Engine): Sequest HT
		FALSE	High	AMIQRWGGSLEEVRK		1	1	1	GET89266.1	2	1759.93	Not Found	High	2.92
		FALSE	High	DTIVQPPGDLLPGK		1	1	1	GET89266.1	0	1449.79	Not Found	High	2.34
		FALSE	High	LSPQDQLRIRAFTDLEK		1	1	1	GET89266.1	2	2030.1	Not Found	High	2.35
		FALSE	High	LYSAYGPK		1	1	1	GET89266.1	0	898.467	Not Found	High	2.05
		FALSE	High	RIVAPGFLK		1	1	1	GET89266.1	1	1000.63	Not Found	High	2.81
FALSE	Master Protein	GET85601.1	gene=LtaPh_0309200	17	4	4	4	325	36	5.6	12.37	4				Pf02493		A0A640K8Y4; GET85601.1		0	Not Found	1
	Checked	Protein Group ID	# Proteins	# Unique Peptides	# Peptides	# PSMs	Group Description	Found in Sample: [S12] F12: Sample
	FALSE	153	1	4	4	4	[Master Protein] gene=LtaPh_0309200	Not Found
		Checked	Confidence	Sequence	Modifications	# Protein Groups	# Proteins	# PSMs	Master Protein Accessions	# Missed Cleavages	Theo. MH+ [Da]	Found in Sample: [S12] F12: Sample	Confidence (by Search Engine): Sequest HT	XCorr (by Search Engine): Sequest HT
		FALSE	High	ATYASGDTYEGEFFEGK		1	1	1	GET85601.1	0	1871.8	Not Found	High	3.38
		FALSE	High	DGTIYQGEFLENK		1	1	1	GET85601.1	0	1513.72	Not Found	High	2.65
		FALSE	High	KAELYVWK		1	1	1	GET85601.1	1	1036.58	Not Found	High	2.68
		FALSE	High	LQQVNVAEIDPETGFK		1	1	1	GET85601.1	0	1787.92	Not Found	High	3.65
FALSE	Master Protein	GET85967.1	gene=LtaPh_0610300	31	3	4	3	133	14.9	8.6	12.3	3			other molecular function	Pf00085		A0A640KE00; GET85967.1		0	Not Found	1
	Checked	Protein Group ID	# Proteins	# Unique Peptides	# Peptides	# PSMs	Group Description	Found in Sample: [S12] F12: Sample
	FALSE	657	1	3	3	4	[Master Protein] gene=LtaPh_0610300	Not Found
		Checked	Confidence	Sequence	Modifications	# Protein Groups	# Proteins	# PSMs	Master Protein Accessions	# Missed Cleavages	Theo. MH+ [Da]	Found in Sample: [S12] F12: Sample	Confidence (by Search Engine): Sequest HT	XCorr (by Search Engine): Sequest HT
		FALSE	High	AQYEGPRELSAFMAYVSANQQ		1	1	2	GET85967.1	1	2360.1	Not Found	High	3.97
		FALSE	High	STWQDLSDKYPITGDVIIAR		1	1	1	GET85967.1	1	2278.17	Not Found	High	2.84
		FALSE	High	YPITGDVIIAR		1	1	1	GET85967.1	0	1217.69	Not Found	High	2.38
FALSE	Master Protein	GET89133.1	gene=LtaPh_2504700	3	1	6	1	704	77.4	5.39	12.27	1	cell organization and biogenesis;RNA metabolism OR transcription;other metabolic processes		other molecular function	Pf00382		A0A640KHV5; GET89133.1		0	Not Found	1
	Checked	Protein Group ID	# Proteins	# Unique Peptides	# Peptides	# PSMs	Group Description	Found in Sample: [S12] F12: Sample
	FALSE	114	1	1	1	6	[Master Protein] gene=LtaPh_2504700	Not Found
		Checked	Confidence	Sequence	Modifications	# Protein Groups	# Proteins	# PSMs	Master Protein Accessions	# Missed Cleavages	Theo. MH+ [Da]	Found in Sample: [S12] F12: Sample	Confidence (by Search Engine): Sequest HT	XCorr (by Search Engine): Sequest HT
		FALSE	High	SVISEAAVDVPTAMERALR		1	1	6	GET89133.1	1	2015.06	Not Found	High	2.1
FALSE	Master Protein	GET87920.1	gene=LtaPh_1903100	14	4	4	4	457	49.9	6.35	12.14	4		nucleus				A0A640KE04; GET87920.1		0	Not Found	1
	Checked	Protein Group ID	# Proteins	# Unique Peptides	# Peptides	# PSMs	Group Description	Found in Sample: [S12] F12: Sample
	FALSE	612	1	4	4	4	[Master Protein] gene=LtaPh_1903100	Not Found
		Checked	Confidence	Sequence	Modifications	# Protein Groups	# Proteins	# PSMs	Master Protein Accessions	# Missed Cleavages	Theo. MH+ [Da]	Found in Sample: [S12] F12: Sample	Confidence (by Search Engine): Sequest HT	XCorr (by Search Engine): Sequest HT
		FALSE	High	EMVQNVAAPVDFGASASGADSSR		1	1	1	GET87920.1	0	2266.04	Not Found	High	3.23
		FALSE	High	LVEWVDVEQLPAVK		1	1	1	GET87920.1	0	1624.89	Not Found	High	3.05
		FALSE	High	RADLVEGVYDLLR		1	1	1	GET87920.1	1	1518.83	Not Found	High	3.3
		FALSE	High	TQFSQQTFMVIEDR		1	1	1	GET87920.1	0	1729.82	Not Found	High	2.56
FALSE	Master Protein	GET91762.1	gene=LtaPh_3302461	22	2	3	2	115	13.1	6.68	12.12	2						A0A640KQH2; GET91762.1		0	Not Found	1
	Checked	Protein Group ID	# Proteins	# Unique Peptides	# Peptides	# PSMs	Group Description	Found in Sample: [S12] F12: Sample
	FALSE	2	1	2	2	3	[Master Protein] gene=LtaPh_3302461	Not Found
		Checked	Confidence	Sequence	Modifications	# Protein Groups	# Proteins	# PSMs	Master Protein Accessions	# Missed Cleavages	Theo. MH+ [Da]	Found in Sample: [S12] F12: Sample	Confidence (by Search Engine): Sequest HT	XCorr (by Search Engine): Sequest HT
		FALSE	High	ATGASLLTELGVEEEQLLGLR		1	1	2	GET91762.1	0	2199.19	Not Found	High	4.51
		FALSE	High	ATGASLLTELGVEEEQLLGLRFPTR		1	1	1	GET91762.1	1	2700.46	Not Found	High	3.64
FALSE	Master Protein	GET87340.1	gene=LtaPh_1514321	8	4	4	4	1032	114.4	6.48	12.06	4	signal transduction		other molecular function	Pf00233, Pf01590		A0A640KCB6; GET87340.1		0	Not Found	1
	Checked	Protein Group ID	# Proteins	# Unique Peptides	# Peptides	# PSMs	Group Description	Found in Sample: [S12] F12: Sample
	FALSE	482	2	4	4	4	[Master Protein] gene=LtaPh_1514321	Not Found
		Checked	Confidence	Sequence	Modifications	# Protein Groups	# Proteins	# PSMs	Master Protein Accessions	# Missed Cleavages	Theo. MH+ [Da]	Found in Sample: [S12] F12: Sample	Confidence (by Search Engine): Sequest HT	XCorr (by Search Engine): Sequest HT
		FALSE	High	DTLDESVLVQSIINTAK		1	2	1	GET87340.1	0	1845.98	Not Found	High	2.43
		FALSE	High	HDDPMNAAAAVVYHLLWNSGLPEK		1	2	1	GET87340.1	0	2648.29	Not Found	High	3.19
		FALSE	High	LLNADRSSMFLLDK		1	2	1	GET87340.1	1	1622.86	Not Found	High	2.39
		FALSE	High	SDAILDVVTLLSNTDIRDVNSIVR		1	2	1	GET87340.1	1	2628.42	Not Found	High	4.04
FALSE	Master Protein	GET86713.1	gene=LtaPh_1110600	20	3	4	3	147	16.3	11.8	11.92	3	protein metabolism;other metabolic processes	translational apparatus	other molecular function	Pf01778		A0A640KAX2; GET86713.1		0	Not Found	1
	Checked	Protein Group ID	# Proteins	# Unique Peptides	# Peptides	# PSMs	Group Description	Found in Sample: [S12] F12: Sample
	FALSE	463	1	3	3	4	[Master Protein] gene=LtaPh_1110600	Not Found
		Checked	Confidence	Sequence	Modifications	# Protein Groups	# Proteins	# PSMs	Master Protein Accessions	# Missed Cleavages	Theo. MH+ [Da]	Found in Sample: [S12] F12: Sample	Confidence (by Search Engine): Sequest HT	XCorr (by Search Engine): Sequest HT
		FALSE	High	AVAAVRPDLADVTFR		1	1	1	GET86713.1	0	1600.88	Not Found	High	2.65
		FALSE	High	AVAAVRPDLADVTFRR		1	1	2	GET86713.1	1	1756.98	Not Found	High	3.05
		FALSE	High	MSHSADLQWILVR	1xMet-loss+Acetyl [N-Term]	1	1	1	GET86713.1	0	1466.78	Not Found	High	3.76
FALSE	Master Protein	GET88914.1	gene=LtaPh_2408400	15	4	4	4	571	62.7	6.4	11.89	4			other molecular function	Pf00390, Pf03949		A0A640KIP2; GET88914.1		0	Not Found	1
	Checked	Protein Group ID	# Proteins	# Unique Peptides	# Peptides	# PSMs	Group Description	Found in Sample: [S12] F12: Sample
	FALSE	411	1	4	4	4	[Master Protein] gene=LtaPh_2408400	Not Found
		Checked	Confidence	Sequence	Modifications	# Protein Groups	# Proteins	# PSMs	Master Protein Accessions	# Missed Cleavages	Theo. MH+ [Da]	Found in Sample: [S12] F12: Sample	Confidence (by Search Engine): Sequest HT	XCorr (by Search Engine): Sequest HT
		FALSE	High	RLDDDQFYSLLDEFMEAVK		1	1	1	GET88914.1	1	2334.1	Not Found	High	3.98
		FALSE	High	SLEDVVQFVKPTALLGLGGVGPVFTEAIVK		1	1	1	GET88914.1	0	3083.74	Not Found	High	3.17
		FALSE	High	SVAANAARPIIFPLSNPTSK		1	1	1	GET88914.1	0	2054.14	Not Found	High	2
		FALSE	High	VLPVIMDVGTNTER		1	1	1	GET88914.1	0	1543.81	Not Found	High	2.75
FALSE	Master Protein	GET87091.1	gene=LtaPh_1406400	14	3	4	3	285	32.4	8.68	11.72	3	other metabolic processes	other membranes	other molecular function	Pf01151		A0A640KD31; GET87091.1		0	Not Found	1
	Checked	Protein Group ID	# Proteins	# Unique Peptides	# Peptides	# PSMs	Group Description	Found in Sample: [S12] F12: Sample
	FALSE	561	1	3	3	4	[Master Protein] gene=LtaPh_1406400	Not Found
		Checked	Confidence	Sequence	Modifications	# Protein Groups	# Proteins	# PSMs	Master Protein Accessions	# Missed Cleavages	Theo. MH+ [Da]	Found in Sample: [S12] F12: Sample	Confidence (by Search Engine): Sequest HT	XCorr (by Search Engine): Sequest HT
		FALSE	High	MQWIDNWGANHYDGYAFK	1xAcetyl [N-Term]	1	1	2	GET87091.1	0	2257.98	Not Found	High	3.44
		FALSE	High	VPEFGDTFFLVLK		1	1	1	GET87091.1	0	1511.81	Not Found	High	3.37
		FALSE	High	YLNLPANAK		1	1	1	GET87091.1	0	1003.56	Not Found	High	2.11
FALSE	Master Protein	GET87918.1	gene=LtaPh_1902900	10	4	4	4	682	74.4	5.22	11.66	4		cytoskeleton				A0A640KF67; GET87918.1		0	Not Found	1
	Checked	Protein Group ID	# Proteins	# Unique Peptides	# Peptides	# PSMs	Group Description	Found in Sample: [S12] F12: Sample
	FALSE	306	1	4	4	4	[Master Protein] gene=LtaPh_1902900	Not Found
		Checked	Confidence	Sequence	Modifications	# Protein Groups	# Proteins	# PSMs	Master Protein Accessions	# Missed Cleavages	Theo. MH+ [Da]	Found in Sample: [S12] F12: Sample	Confidence (by Search Engine): Sequest HT	XCorr (by Search Engine): Sequest HT
		FALSE	High	ADDVEYYILQAAEVMGVTK		1	1	1	GET87918.1	0	2115.03	Not Found	High	4.28
		FALSE	High	ALLDYVFR		1	1	1	GET87918.1	0	996.551	Not Found	High	2.06
		FALSE	High	EENSTLASVLFDYLDHK		1	1	1	GET87918.1	0	1980.95	Not Found	High	2.35
		FALSE	High	VFGAAGVSPSSGFGGGTGSMGAK		1	1	1	GET87918.1	0	1985.94	Not Found	High	2.97
FALSE	Master Protein	GET90242.1	gene=LtaPh_2829000	2	4	4	4	4226	475	5.92	11.49	4	other biological processes	cytoskeleton;other cell component	cytoskeletal activity;other molecular function	Pf03028, Pf08393, Pf12774, Pf12775, Pf12777, Pf12780, Pf12781, Pf17852, Pf17857, Pf18198, Pf18199		A0A640KL71; GET90242.1		0	Not Found	1
	Checked	Protein Group ID	# Proteins	# Unique Peptides	# Peptides	# PSMs	Group Description	Found in Sample: [S12] F12: Sample
	FALSE	513	1	4	4	4	[Master Protein] gene=LtaPh_2829000	Not Found
		Checked	Confidence	Sequence	Modifications	# Protein Groups	# Proteins	# PSMs	Master Protein Accessions	# Missed Cleavages	Theo. MH+ [Da]	Found in Sample: [S12] F12: Sample	Confidence (by Search Engine): Sequest HT	XCorr (by Search Engine): Sequest HT
		FALSE	High	FVAEDIPLFR		1	1	1	GET90242.1	0	1206.65	Not Found	High	1.94
		FALSE	High	LGGVVIIDDVGESLDPALEPLIAR		1	1	1	GET90242.1	0	2461.35	Not Found	High	3.19
		FALSE	High	MARPVIEFVINPK		1	1	1	GET90242.1	0	1513.86	Not Found	High	3.26
		FALSE	High	SSVEEWRQLLPILQALTNPSLK		1	1	1	GET90242.1	1	2522.4	Not Found	High	3.1
FALSE	Master Protein	GET87779.1	gene=LtaPh_1807051	11	4	4	4	470	52.4	8.65	11.48	4			other molecular function	Pf00285		A0A640KJY8; GET87779.1		0	Not Found	1
	Checked	Protein Group ID	# Proteins	# Unique Peptides	# Peptides	# PSMs	Group Description	Found in Sample: [S12] F12: Sample
	FALSE	606	2	4	4	4	[Master Protein] gene=LtaPh_1807051	Not Found
		Checked	Confidence	Sequence	Modifications	# Protein Groups	# Proteins	# PSMs	Master Protein Accessions	# Missed Cleavages	Theo. MH+ [Da]	Found in Sample: [S12] F12: Sample	Confidence (by Search Engine): Sequest HT	XCorr (by Search Engine): Sequest HT
		FALSE	High	GITGLVYEPSLLDAMEGIR		1	1	1	GET87779.1	0	2034.06	Not Found	High	3.79
		FALSE	High	HNFQDELFK		1	2	1	GET87779.1	0	1177.56	Not Found	High	2.3
		FALSE	High	LVNTIYK		1	2	1	GET87779.1	0	850.503	Not Found	High	2.13
		FALSE	High	SGQVVPGYGHAVLRK		1	2	1	GET87779.1	1	1567.87	Not Found	High	3.25
FALSE	Master Protein	GET93488.1	gene=LtaPh_3640600	6	2	3	2	540	59	10.17	11.46	2						A0A640KVU1; GET93488.1		0	Not Found	1
	Checked	Protein Group ID	# Proteins	# Unique Peptides	# Peptides	# PSMs	Group Description	Found in Sample: [S12] F12: Sample
	FALSE	91	1	2	2	3	[Master Protein] gene=LtaPh_3640600	Not Found
		Checked	Confidence	Sequence	Modifications	# Protein Groups	# Proteins	# PSMs	Master Protein Accessions	# Missed Cleavages	Theo. MH+ [Da]	Found in Sample: [S12] F12: Sample	Confidence (by Search Engine): Sequest HT	XCorr (by Search Engine): Sequest HT
		FALSE	High	DQLLNLLDVLSFQEGVVDTVGK		1	1	2	GET93488.1	0	2402.28	Not Found	High	4.76
		FALSE	High	QLQMILASIEALK		1	1	1	GET93488.1	0	1457.84	Not Found	High	2.38
FALSE	Master Protein	GET85357.1	gene=LtaPh_0100500	7	3	4	3	665	74	6.02	11.46	3			other molecular function	Pf00289, Pf00364, Pf02785, Pf02786, Pf18140		A0A640KC69; GET85357.1		0	Not Found	1
	Checked	Protein Group ID	# Proteins	# Unique Peptides	# Peptides	# PSMs	Group Description	Found in Sample: [S12] F12: Sample
	FALSE	92	1	3	3	4	[Master Protein] gene=LtaPh_0100500	Not Found
		Checked	Confidence	Sequence	Modifications	# Protein Groups	# Proteins	# PSMs	Master Protein Accessions	# Missed Cleavages	Theo. MH+ [Da]	Found in Sample: [S12] F12: Sample	Confidence (by Search Engine): Sequest HT	XCorr (by Search Engine): Sequest HT
		FALSE	High	AVQYVSAGTVENVVNPQK		1	1	1	GET85357.1	0	1902.99	Not Found	High	2.63
		FALSE	High	QILSPMPGVIVAIK		1	1	1	GET85357.1	0	1465.88	Not Found	High	2.24
		FALSE	High	VIEEAPSVLLDATTRK		1	1	2	GET85357.1	1	1741.97	Not Found	High	3.86
FALSE	Master Protein	GET90943.1	gene=LtaPh_3033500	15	3	3	3	358	40.8	5.54	11.43	3				Pf02493		A0A640KMX3; GET90943.1		0	Not Found	1
	Checked	Protein Group ID	# Proteins	# Unique Peptides	# Peptides	# PSMs	Group Description	Found in Sample: [S12] F12: Sample
	FALSE	702	1	3	3	3	[Master Protein] gene=LtaPh_3033500	Not Found
		Checked	Confidence	Sequence	Modifications	# Protein Groups	# Proteins	# PSMs	Master Protein Accessions	# Missed Cleavages	Theo. MH+ [Da]	Found in Sample: [S12] F12: Sample	Confidence (by Search Engine): Sequest HT	XCorr (by Search Engine): Sequest HT
		FALSE	High	AHGTGTLTYLQGDRYTGEWYQGK		1	1	1	GET90943.1	1	2602.23	Not Found	High	3.94
		FALSE	High	FDGDWVEGRMQGWGK		1	1	1	GET90943.1	1	1767.79	Not Found	High	3.93
		FALSE	High	YYYADGGVYEGEWQDGK		1	1	1	GET90943.1	0	1999.83	Not Found	High	3.55
FALSE	Master Protein	GET92089.1	gene=LtaPh_3400400	19	4	4	4	306	33.7	9.33	11.28	4			other molecular function	Pf00106		A0A640KX55; GET92089.1		0	Not Found	1
	Checked	Protein Group ID	# Proteins	# Unique Peptides	# Peptides	# PSMs	Group Description	Found in Sample: [S12] F12: Sample
	FALSE	631	1	4	4	4	[Master Protein] gene=LtaPh_3400400	Not Found
		Checked	Confidence	Sequence	Modifications	# Protein Groups	# Proteins	# PSMs	Master Protein Accessions	# Missed Cleavages	Theo. MH+ [Da]	Found in Sample: [S12] F12: Sample	Confidence (by Search Engine): Sequest HT	XCorr (by Search Engine): Sequest HT
		FALSE	High	ALPTDYVSNK		1	1	1	GET92089.1	0	1107.57	Not Found	High	2.33
		FALSE	High	EFGIDVLSVSPNMVVSK		1	1	1	GET92089.1	0	1820.95	Not Found	High	3.2
		FALSE	High	LGSVPQTPGHSNHAVLEAIIK		1	1	1	GET92089.1	0	2168.18	Not Found	High	3.38
		FALSE	High	TNYLTSLNMK		1	1	1	GET92089.1	0	1184.6	Not Found	High	2.37
FALSE	Master Protein	GET85722.1	gene=LtaPh_0411200	19	4	4	4	351	38.7	8.81	11.24	4	other metabolic processes		other molecular function	Pf00316, Pf18913		A0A640K8J3; GET85722.1		0	Not Found	1
	Checked	Protein Group ID	# Proteins	# Unique Peptides	# Peptides	# PSMs	Group Description	Found in Sample: [S12] F12: Sample
	FALSE	406	1	4	4	4	[Master Protein] gene=LtaPh_0411200	Not Found
		Checked	Confidence	Sequence	Modifications	# Protein Groups	# Proteins	# PSMs	Master Protein Accessions	# Missed Cleavages	Theo. MH+ [Da]	Found in Sample: [S12] F12: Sample	Confidence (by Search Engine): Sequest HT	XCorr (by Search Engine): Sequest HT
		FALSE	High	GVLGYIAGQSANASGDHQAK		1	1	1	GET85722.1	0	1943.96	Not Found	High	3.41
		FALSE	High	INSVEEANAVIRTMK		1	1	1	GET85722.1	1	1674.88	Not Found	High	2.01
		FALSE	High	LRFLYEAAPMAMIVEQAGGK		1	1	1	GET85722.1	1	2195.14	Not Found	High	3.7
		FALSE	High	YIGSMVGDIHR		1	1	1	GET85722.1	0	1247.62	Not Found	High	2.12
FALSE	Master Protein	GET92845.1	gene=LtaPh_3533151	13	2	3	2	230	26	11.11	11.18	2	protein metabolism;other metabolic processes	translational apparatus	other molecular function	Pf01198		A0A640KUR1; GET92845.1		0	Not Found	1
	Checked	Protein Group ID	# Proteins	# Unique Peptides	# Peptides	# PSMs	Group Description	Found in Sample: [S12] F12: Sample
	FALSE	270	2	2	2	3	[Master Protein] gene=LtaPh_3533151	Not Found
		Checked	Confidence	Sequence	Modifications	# Protein Groups	# Proteins	# PSMs	Master Protein Accessions	# Missed Cleavages	Theo. MH+ [Da]	Found in Sample: [S12] F12: Sample	Confidence (by Search Engine): Sequest HT	XCorr (by Search Engine): Sequest HT
		FALSE	High	DNRIDASLNTYIWHK		1	2	1	GET92845.1	1	1845.92	Not Found	High	3.26
		FALSE	High	HFYTVISNVPVASFK		1	2	2	GET92845.1	0	1708.91	Not Found	High	4
FALSE	Master Protein	GET92623.1	gene=LtaPh_3512600	7	4	4	4	1147	123.3	8.41	11.08	4	protein metabolism;other metabolic processes		other molecular function	Pf00175, Pf00890, Pf00970, Pf02424		A0A640KSN9; GET92623.1		0	Not Found	1
	Checked	Protein Group ID	# Proteins	# Unique Peptides	# Peptides	# PSMs	Group Description	Found in Sample: [S12] F12: Sample
	FALSE	263	2	4	4	5	[Master Protein] gene=LtaPh_3512600	Not Found
		Checked	Confidence	Sequence	Modifications	# Protein Groups	# Proteins	# PSMs	Master Protein Accessions	# Missed Cleavages	Theo. MH+ [Da]	Found in Sample: [S12] F12: Sample	Confidence (by Search Engine): Sequest HT	XCorr (by Search Engine): Sequest HT
		FALSE	High	LALIGGGTGVAPMLQIVRAAVK		1	1	1	GET92623.1	1	2135.27	Not Found	High	2.99
		FALSE	High	LIGYYSPITLPDDVGVIGILAR		1	1	1	GET92623.1	0	2345.31	Not Found	High	2.33
		FALSE	High	SVVSQAIIAQDNVYPGSGGSK		1	1	1	GET92623.1	0	2077.06	Not Found	High	3.2
		FALSE	High	VQLHPTGLIDPK		1	2	2	GET92623.1	0	1317.75	Not Found	High	2.55
FALSE	Master Protein	GET87092.1	gene=LtaPh_1406500	18	4	4	4	284	32.2	9.11	11.07	4	other metabolic processes	other membranes	other molecular function	Pf01151		A0A640KCF4; GET87092.1		0	Not Found	1
	Checked	Protein Group ID	# Proteins	# Unique Peptides	# Peptides	# PSMs	Group Description	Found in Sample: [S12] F12: Sample
	FALSE	653	1	4	4	4	[Master Protein] gene=LtaPh_1406500	Not Found
		Checked	Confidence	Sequence	Modifications	# Protein Groups	# Proteins	# PSMs	Master Protein Accessions	# Missed Cleavages	Theo. MH+ [Da]	Found in Sample: [S12] F12: Sample	Confidence (by Search Engine): Sequest HT	XCorr (by Search Engine): Sequest HT
		FALSE	High	GPLLVDFIFR		1	1	1	GET87092.1	0	1176.68	Not Found	High	1.92
		FALSE	High	GPLLVDFIFRGNPPTK		1	1	1	GET87092.1	1	1770.99	Not Found	High	2.52
		FALSE	High	LPEFGDTFFLIMGGK		1	1	1	GET87092.1	0	1671.85	Not Found	High	3.45
		FALSE	High	MDTLDNYLIAHFDGHAVQK	1xAcetyl [N-Term]	1	1	1	GET87092.1	0	2230.06	Not Found	High	3.18
FALSE	Master Protein	GET93381.1	gene=LtaPh_3630700	4	1	6	1	1047	117	6.83	11.03	1	RNA metabolism OR transcription;other metabolic processes		nucleic acid binding activity;other molecular function	Pf00270, Pf00271, Pf08148, Pf13234		A0A640KVX5; GET93381.1		0	Not Found	1
	Checked	Protein Group ID	# Proteins	# Unique Peptides	# Peptides	# PSMs	Group Description	Found in Sample: [S12] F12: Sample
	FALSE	744	1	1	1	6	[Master Protein] gene=LtaPh_3630700	Not Found
		Checked	Confidence	Sequence	Modifications	# Protein Groups	# Proteins	# PSMs	Master Protein Accessions	# Missed Cleavages	Theo. MH+ [Da]	Found in Sample: [S12] F12: Sample	Confidence (by Search Engine): Sequest HT	XCorr (by Search Engine): Sequest HT
		FALSE	High	DLNEIVTRIATVSAESGLMQENSSVEKVMPSLMEVTYLWAK	1xBiotin [K41]; 1xPhospho [T]	1	1	4	GET93381.1	2	4875.34	Not Found	High	2.95
		FALSE	High	DLNEIVTRIATVSAESGLMQENSSVEKVMPSLMEVTYLWAK	1xBiotin [K41]; 1xPhospho [T11]; 1xOxidation [M]	1	1	2	GET93381.1	2	4891.33	Not Found	High	2.77
[truncated: 3,162 more rows]
