# Supplementary material for: Novel binding partners of the Vacuolar Transporter Chaperone (VTC) complex in Acidocalcisomes of Leishmania tarentolae
Source: PLoS Negl Trop Dis. 2026 Jul 13;20(7):e0014511. doi: 10.1371/journal.pntd.0014511 (PMC13375126; doi:10.1371/journal.pntd.0014511)
Supplement: S4 Table — (XLSX) [file pntd.0014511.s017.xlsx]

## Sheet: Proteins
Checked	Master	Accession	Description	Coverage [%]	# Peptides	# PSMs	# Unique Peptides	# AAs	MW [kDa]	calc. pI	Score Sequest HT: Sequest HT	# Peptides (by Search Engine): Sequest HT	Biological Process	Cellular Component	Molecular Function	Pfam IDs	Entrez Gene ID	Gene ID	Gene Symbol	# Protein Pathway Groups	Found in Sample: [S13] F13: Sample	# Protein Groups
FALSE	Master Protein	P22629	Streptavidin OS=Streptomyces avidinii OX=1895 PE=1 SV=1	43	8	341	8	183	18.8	8.35	1199.57	8		non-structural extracellular	other molecular function	Pf01382		P22629		0	High	1
	Checked	Protein Group ID	# Proteins	# Unique Peptides	# Peptides	# PSMs	Group Description	Found in Sample: [S13] F13: Sample
	FALSE	291	1	8	8	341	[Master Protein] Streptavidin OS=Streptomyces avidinii OX=1895 PE=1 SV=1	High
		Checked	Confidence	Sequence	Modifications	# Protein Groups	# Proteins	# PSMs	Master Protein Accessions	# Missed Cleavages	Theo. MH+ [Da]	Found in Sample: [S13] F13: Sample	Confidence (by Search Engine): Sequest HT	XCorr (by Search Engine): Sequest HT
		FALSE	High	INTQWLLTSGTTEANAWK		1	1	71	P22629	0	2034.03	High	High	4.87
		FALSE	High	INTQWLLTSGTTEANAWKSTLVGHDTFTK		1	1	1	P22629	1	3220.63	High	High	3.98
		FALSE	High	NAHSATTWSGQYVGGAEAR		1	1	107	P22629	0	1962.91	High	High	6.62
		FALSE	High	NNYRNAHSATTWSGQYVGGAEAR		1	1	4	P22629	1	2510.16	High	High	6.61
		FALSE	High	STLVGHDTFTK		1	1	102	P22629	0	1205.62	High	High	3.45
		FALSE	High	YDSAPATDGSGTALGWTVAWK		1	1	49	P22629	0	2154.01	High	High	5.47
		FALSE	High	YDSAPATDGSGTALGWTVAWKNNYR		1	1	1	P22629	1	2701.26	High	High	3.76
		FALSE	High	YVLTGRYDSAPATDGSGTALGWTVAWK		1	1	6	P22629	1	2843.4	High	High	6.07
FALSE	Master Protein	GET91322.1	gene=LtaPh_3136200	51	31	72	31	732	81.5	6.93	271.03	31		other membranes	other molecular function	Pf00289, Pf00364, Pf02785, Pf02786		A0A640KPA4; GET91322.1		0	High	1
	Checked	Protein Group ID	# Proteins	# Unique Peptides	# Peptides	# PSMs	Group Description	Found in Sample: [S13] F13: Sample
	FALSE	735	1	31	31	72	[Master Protein] gene=LtaPh_3136200	High
		Checked	Confidence	Sequence	Modifications	# Protein Groups	# Proteins	# PSMs	Master Protein Accessions	# Missed Cleavages	Theo. MH+ [Da]	Found in Sample: [S13] F13: Sample	Confidence (by Search Engine): Sequest HT	XCorr (by Search Engine): Sequest HT
		FALSE	High	DDRVILERYVK		1	1	2	GET91322.1	2	1405.78	High	High	4.16
		FALSE	High	EGDNVLIHYDPMLAK		1	1	2	GET91322.1	0	1714.85	High	High	3.97
		FALSE	High	EGDNVLIHYDPMLAK	1xOxidation [M12]	1	1	2	GET91322.1	0	1730.84	High	High	3.29
		FALSE	High	EGEVVGGDHVLATVAEEE		1	1	4	GET91322.1	0	1839.86	High	High	3.65
		FALSE	High	GFLPESGPLTFIR		1	1	2	GET91322.1	0	1433.78	High	High	2.69
		FALSE	High	GFLPESGPLTFIREPFQGVR		1	1	1	GET91322.1	1	2247.19	High	High	2.42
		FALSE	High	GGVTTNFISEHESQLLK		1	1	2	GET91322.1	0	1859.95	High	High	5.41
		FALSE	High	HIECQIFFDK	1xCarbamidomethyl [C4]	1	1	1	GET91322.1	0	1336.64	High	High	3.46
		FALSE	High	HVAEADEAVCIGPPPAVNSYLR	1xCarbamidomethyl [C10]	1	1	2	GET91322.1	0	2365.16	High	High	4.52
		FALSE	High	HVAEADEAVCIGPPPAVNSYLRGEHIISVAK	1xCarbamidomethyl [C10]	1	1	1	GET91322.1	1	3299.68	High	High	5.75
		FALSE	High	KVGFPILIK		1	1	2	GET91322.1	1	1014.67	High	High	3.12
		FALSE	High	LDTGFREGDNVLIHYDPMLAK		1	1	4	GET91322.1	1	2404.2	High	High	4.5
		FALSE	High	LDTGFREGDNVLIHYDPMLAK	1xOxidation [M18]	1	1	1	GET91322.1	1	2420.19	High	High	2.88
		FALSE	High	IGEVALQAAK		1	1	1	GET91322.1	0	999.583	High	High	2.3
		FALSE	High	LLPLTDGFGDSSTAGGTSTK		1	1	4	GET91322.1	0	1924.95	High	High	3.62
		FALSE	High	IMEAAGVPVVPGYYGENQNVSFLAEEAK		1	1	1	GET91322.1	0	2982.46	High	High	3.82
		FALSE	High	LNSDTNATVHFYIDDHPVEVR		1	1	7	GET91322.1	0	2442.17	High	High	5.84
		FALSE	High	LQVEHPVTEEVCR	1xCarbamidomethyl [C12]	1	1	2	GET91322.1	0	1595.78	High	High	3.47
		FALSE	High	IVERPEDFTFMLESAK		1	1	3	GET91322.1	0	1911.95	High	High	4.03
		FALSE	High	IVERPEDFTFMLESAK	1xOxidation [M11]	1	1	1	GET91322.1	0	1927.95	High	High	3.84
		FALSE	High	IVERPEDFTFMLESAKR		1	1	1	GET91322.1	1	2068.05	High	High	2.71
		FALSE	High	QLNVDAIHPGYGFLSENASFADAITR		1	1	1	GET91322.1	0	2806.38	High	High	6.14
		FALSE	High	RCCETPEFAR	2xCarbamidomethyl [C2; C3]	1	1	1	GET91322.1	1	1325.57	High	High	2.55
		FALSE	High	RCCETPEFARGGVTTNFISEHESQLLK	2xCarbamidomethyl [C2; C3]	1	1	2	GET91322.1	2	3166.5	High	High	5.55
		FALSE	High	REATNFFK		1	1	1	GET91322.1	1	1012.52	High	High	1.97
		FALSE	High	RIMEAAGVPVVPGYYGENQNVSFLAEEAK		1	1	3	GET91322.1	1	3138.56	High	High	5.2
		FALSE	High	RIMEAAGVPVVPGYYGENQNVSFLAEEAK	1xOxidation [M3]	1	1	2	GET91322.1	1	3154.55	High	High	4.11
		FALSE	High	RSRHIECQIFFDK	1xCarbamidomethyl [C7]	1	1	2	GET91322.1	2	1735.87	High	High	3.45
		FALSE	High	SGIEFIGPPASAISLMGSK		1	1	2	GET91322.1	0	1861.97	High	High	4.55
		FALSE	High	SGIEFIGPPASAISLMGSK	1xOxidation [M16]	1	1	1	GET91322.1	0	1877.97	High	High	4.67
		FALSE	High	SPVVTPEVAAMAATAWLLNR		1	1	2	GET91322.1	0	2097.12	High	High	5.38
		FALSE	High	SPVVTPEVAAMAATAWLLNR	1xOxidation [M11]	1	1	1	GET91322.1	0	2113.11	High	High	4.86
		FALSE	High	TRLDTGFREGDNVLIHYDPMLAK		1	1	1	GET91322.1	2	2661.35	High	High	3.11
		FALSE	High	TVALFCEAER	1xCarbamidomethyl [C6]	1	1	1	GET91322.1	0	1195.58	High	High	2.46
		FALSE	High	VAGINTNIEFLK		1	1	2	GET91322.1	0	1318.74	High	High	3.16
		FALSE	High	VLEEAPAPHLSMETR		1	1	1	GET91322.1	0	1679.84	High	High	3.01
		FALSE	High	VLEEAPAPHLSMETR	1xOxidation [M12]	1	1	1	GET91322.1	0	1695.84	High	High	3.67
		FALSE	High	VLEEAPAPHLSMETRQRIGEVALQAAK		1	1	2	GET91322.1	2	2944.57	High	High	3.03
FALSE	Master Protein	GET93854.1	gene=LtaPh_9903801	64	23	73	2	443	49.8	4.82	248.52	23	cell organization and biogenesis;other biological processes	cytoskeleton	cytoskeletal activity;other molecular function	Pf00091, Pf03953		A0A640KXW8; GET93854.1		0	High	1
	Checked	Protein Group ID	# Proteins	# Unique Peptides	# Peptides	# PSMs	Group Description	Found in Sample: [S13] F13: Sample
	FALSE	385	12	2	23	73	[Master Protein] gene=LtaPh_9903801	High
		Checked	Confidence	Sequence	Modifications	# Protein Groups	# Proteins	# PSMs	Master Protein Accessions	# Missed Cleavages	Theo. MH+ [Da]	Found in Sample: [S13] F13: Sample	Confidence (by Search Engine): Sequest HT	XCorr (by Search Engine): Sequest HT
		FALSE	High	AGPYGQLFRPDNFIFGQSGAGNNWAK		2	11	1	GET88467.1; GET93854.1	0	2812.36	High	High	5.98
		FALSE	High	AVLMDLEPGTMDSVR		2	13	6	GET88467.1; GET93854.1	0	1633.79	High	High	3.46
		FALSE	High	AVLMDLEPGTMDSVR	1xOxidation [M]	2	13	7	GET88467.1; GET93854.1	0	1649.79	High	High	3.35
		FALSE	High	EAESCDCLQGFQLSHSLGGGTGSGMGTLLISK	2xCarbamidomethyl [C5; C7]	2	10	2	GET88467.1; GET93854.1	0	3297.52	High	High	4.21
		FALSE	High	EIVSCQAGQCGNQIGSK	2xCarbamidomethyl [C5; C10]	2	13	1	GET88467.1; GET93854.1	0	1835.84	High	High	4.68
		FALSE	High	EVDEQMLNVQNK		2	9	1	GET88467.1; GET93854.1	0	1446.69	High	High	3.11
		FALSE	High	FPGQLNSDLR		2	9	1	GET88467.1; GET93854.1	0	1146.59	High	High	1.9
		FALSE	High	FPGQLNSDLRK		2	9	5	GET88467.1; GET93854.1	1	1274.69	High	High	3.96
		FALSE	High	FWEVISDEHGVDPTGTYQGDSDLQLER		2	13	8	GET88467.1; GET93854.1	0	3093.41	High	High	5.54
		FALSE	High	GHYTEGAELIDSVLDVCR	1xCarbamidomethyl [C17]	2	11	1	GET88467.1; GET93854.1	0	2033.96	High	High	4.12
		FALSE	High	GHYTEGAELIDSVLDVCRK	1xCarbamidomethyl [C17]	2	11	4	GET88467.1; GET93854.1	1	2162.05	High	High	7.06
		FALSE	High	GLSVAELTQQMFDAK		1	8	4	GET93854.1	0	1637.82	High	High	4.71
		FALSE	High	GLSVAELTQQMFDAK	1xOxidation [M11]	1	8	1	GET93854.1	0	1653.82	High	High	3.59
		FALSE	High	KLAVNLVPFPR		2	9	1	GET88467.1; GET93854.1	1	1253.77	High	High	2.34
		FALSE	High	LAVNLVPFPR		2	9	3	GET88467.1; GET93854.1	0	1125.68	High	High	2.97
		FALSE	High	LHFFMMGFAPLTSR		2	9	1	GET88467.1; GET93854.1	0	1654.82	High	High	3.22
		FALSE	High	IMMTFSVIPSPR		2	9	3	GET88467.1; GET93854.1	0	1378.72	High	High	2.89
		FALSE	High	IMMTFSVIPSPR	1xOxidation [M]	2	9	2	GET88467.1; GET93854.1	0	1394.72	High	High	2.45
		FALSE	High	INVYFDESSGGR		2	13	4	GET88467.1; GET93854.1	0	1343.62	High	High	2.63
		FALSE	High	LREEYPDRIMMTFSVIPSPR		2	9	1	GET88467.1; GET93854.1	2	2437.24	High	High	3.54
		FALSE	High	MREIVSCQAGQCGNQIGSK	2xCarbamidomethyl [C7; C12]	2	7	2	GET88467.1; GET93854.1	1	2122.98	High	High	4.92
		FALSE	High	MREIVSCQAGQCGNQIGSK	2xCarbamidomethyl [C7; C12]; 1xOxidation [M1]	2	7	2	GET88467.1; GET93854.1	1	2138.97	High	High	5.7
		FALSE	High	MSVTFIGNNTCIQEMFR	1xCarbamidomethyl [C11]	2	9	1	GET88467.1; GET93854.1	0	2047.94	High	High	3.78
		FALSE	High	NSSYFIEWIPNNIK		1	8	5	GET93854.1	0	1724.86	High	High	3.85
		FALSE	High	RVGEQFTGMFR		2	8	2	GET88467.1; GET93854.1	1	1327.66	High	High	3.36
		FALSE	High	RVGEQFTGMFR	1xOxidation [M9]	2	8	1	GET88467.1; GET93854.1	1	1343.65	High	High	3.54
		FALSE	High	VGEQFTGMFR		2	8	1	GET88467.1; GET93854.1	0	1171.56	High	High	2.46
		FALSE	High	VGEQFTGMFR	1xOxidation [M8]	2	8	1	GET88467.1; GET93854.1	0	1187.55	High	High	3.2
		FALSE	High	YLTASALFR		2	9	1	GET88467.1; GET93854.1	0	1041.57	High	High	2.28
FALSE	Master Protein	GET86884.1	gene=LtaPh_1302731	58	24	57	24	451	49.7	5.02	225.68	24	cell organization and biogenesis;other biological processes	cytoskeleton	cytoskeletal activity;other molecular function	Pf00091, Pf03953		A0A640KB30; GET86884.1		0	High	1
	Checked	Protein Group ID	# Proteins	# Unique Peptides	# Peptides	# PSMs	Group Description	Found in Sample: [S13] F13: Sample
	FALSE	342	2	24	24	57	[Master Protein] gene=LtaPh_1302731	High
		Checked	Confidence	Sequence	Modifications	# Protein Groups	# Proteins	# PSMs	Master Protein Accessions	# Missed Cleavages	Theo. MH+ [Da]	Found in Sample: [S13] F13: Sample	Confidence (by Search Engine): Sequest HT	XCorr (by Search Engine): Sequest HT
		FALSE	High	AFVHWYVGEGMEEGEFSEAR		1	1	1	GET86884.1	0	2330.02	High	High	4.18
		FALSE	High	AFVHWYVGEGMEEGEFSEAREDLAALEK		1	1	3	GET86884.1	1	3199.47	High	High	6.68
		FALSE	High	AFVHWYVGEGMEEGEFSEAREDLAALEK	1xOxidation [M11]	1	1	1	GET86884.1	1	3215.46	High	High	4.86
		FALSE	High	AYHEQLSVADITNSVFEPAGMLTK		1	2	6	GET86884.1	0	2621.29	High	High	5.89
		FALSE	High	AYHEQLSVADITNSVFEPAGMLTK	1xOxidation [M21]	1	2	3	GET86884.1	0	2637.29	High	High	5.37
		FALSE	High	CGINYQPPTVVPGGDLAK	1xCarbamidomethyl [C1]	1	1	2	GET86884.1	0	1885.95	High	High	3.5
		FALSE	High	CLFLDLEPTVVDEVR	1xCarbamidomethyl [C1]	1	2	3	GET86884.1	0	1804.91	High	High	3.99
		FALSE	High	CIGVEDDAFNTFFSETGAGK	1xCarbamidomethyl [C1]	1	2	2	GET86884.1	0	2164.95	High	High	3.7
		FALSE	High	DVNAAIATIK		1	2	1	GET86884.1	0	1015.58	High	High	2.86
		FALSE	High	EDAANNYARGHYTIGK		1	2	3	GET86884.1	1	1779.84	High	High	4.62
		FALSE	High	EIVDLALDR		1	2	1	GET86884.1	0	1043.57	High	High	2.22
		FALSE	High	EIVDLALDRIRK		1	2	2	GET86884.1	2	1440.85	High	High	2.69
		FALSE	High	FDGALNVDLTEFQTNLVPYPR		1	2	2	GET86884.1	0	2409.21	High	High	5.41
		FALSE	High	FDLMYSK		1	1	1	GET86884.1	0	903.428	High	High	2.06
		FALSE	High	IDHKFDLMYSK		1	1	1	GET86884.1	1	1396.69	High	High	2.55
		FALSE	High	IHFVLTSYAPVVSAEK		1	2	5	GET86884.1	0	1760.96	High	High	4.47
		FALSE	High	LIGQVVSSLTASLR		1	2	1	GET86884.1	0	1443.85	High	High	2.09
		FALSE	High	QLFNPEQLVSGK		1	2	2	GET86884.1	0	1359.73	High	High	3.2
		FALSE	High	QLFNPEQLVSGKEDAANNYAR		1	2	1	GET86884.1	1	2364.16	High	High	3.83
		FALSE	High	RAFVHWYVGEGMEEGEFSEAR		1	1	2	GET86884.1	1	2486.12	High	High	5.32
		FALSE	High	RAFVHWYVGEGMEEGEFSEAREDLAALEK		1	1	3	GET86884.1	2	3355.57	High	High	8.89
		FALSE	High	RAFVHWYVGEGMEEGEFSEAREDLAALEK	1xOxidation [M12]	1	1	1	GET86884.1	2	3371.56	High	High	5.86
		FALSE	High	RSLDIERPSYTNVNR		1	2	1	GET86884.1	1	1819.94	High	High	3.24
		FALSE	High	RTIQFVDWCPTGFK	1xCarbamidomethyl [C9]	1	2	2	GET86884.1	1	1754.87	High	High	4.55
		FALSE	High	SLDIERPSYTNVNR		1	2	3	GET86884.1	0	1663.84	High	High	2.98
		FALSE	High	TIQFVDWCPTGFK	1xCarbamidomethyl [C8]	1	2	1	GET86884.1	0	1598.77	High	High	2.92
		FALSE	High	YMSCCLMYRGDVVPK	2xCarbamidomethyl [C4; C5]	1	2	3	GET86884.1	1	1878.84	High	High	2.59
FALSE	Master Protein	GET88467.1	gene=LtaPh_2121851	61	22	65	1	442	49.6	4.84	221.16	22	cell organization and biogenesis;other biological processes	cytoskeleton	cytoskeletal activity;other molecular function	Pf00091, Pf03953		A0A640KL97; GET88467.1		0	High	1
	Checked	Protein Group ID	# Proteins	# Unique Peptides	# Peptides	# PSMs	Group Description	Found in Sample: [S13] F13: Sample
	FALSE	240	5	1	22	65	[Master Protein] gene=LtaPh_2121851	High
		Checked	Confidence	Sequence	Modifications	# Protein Groups	# Proteins	# PSMs	Master Protein Accessions	# Missed Cleavages	Theo. MH+ [Da]	Found in Sample: [S13] F13: Sample	Confidence (by Search Engine): Sequest HT	XCorr (by Search Engine): Sequest HT
		FALSE	High	AGPYGQLFRPDNFIFGQSGAGNNWAK		2	11	1	GET88467.1; GET93854.1	0	2812.36	High	High	5.98
		FALSE	High	AVLMDLEPGTMDSVR		2	13	6	GET88467.1; GET93854.1	0	1633.79	High	High	3.46
		FALSE	High	AVLMDLEPGTMDSVR	1xOxidation [M]	2	13	7	GET88467.1; GET93854.1	0	1649.79	High	High	3.35
		FALSE	High	EAESCDCLQGFQLSHSLGGGTGSGMGTLLISK	2xCarbamidomethyl [C5; C7]	2	10	2	GET88467.1; GET93854.1	0	3297.52	High	High	4.21
		FALSE	High	EIVSCQAGQCGNQIGSK	2xCarbamidomethyl [C5; C10]	2	13	1	GET88467.1; GET93854.1	0	1835.84	High	High	4.68
		FALSE	High	EVDEQMLNVQNK		2	9	1	GET88467.1; GET93854.1	0	1446.69	High	High	3.11
		FALSE	High	FPGQLNSDLR		2	9	1	GET88467.1; GET93854.1	0	1146.59	High	High	1.9
		FALSE	High	FPGQLNSDLRK		2	9	5	GET88467.1; GET93854.1	1	1274.69	High	High	3.96
		FALSE	High	FWEVISDEHGVDPTGTYQGDSDLQLER		2	13	8	GET88467.1; GET93854.1	0	3093.41	High	High	5.54
		FALSE	High	GHYTEGAELIDSVLDVCR	1xCarbamidomethyl [C17]	2	11	1	GET88467.1; GET93854.1	0	2033.96	High	High	4.12
		FALSE	High	GHYTEGAELIDSVLDVCRK	1xCarbamidomethyl [C17]	2	11	4	GET88467.1; GET93854.1	1	2162.05	High	High	7.06
		FALSE	High	GLSVSELTQQMFDAK		1	1	1	GET88467.1	0	1653.82	High	High	4.04
		FALSE	High	GLSVSELTQQMFDAK	1xOxidation [M11]	1	1	1	GET88467.1	0	1669.81	High	High	2.07
		FALSE	High	KLAVNLVPFPR		2	9	1	GET88467.1; GET93854.1	1	1253.77	High	High	2.34
		FALSE	High	LAVNLVPFPR		2	9	3	GET88467.1; GET93854.1	0	1125.68	High	High	2.97
		FALSE	High	LHFFMMGFAPLTSR		2	9	1	GET88467.1; GET93854.1	0	1654.82	High	High	3.22
		FALSE	High	IMMTFSVIPSPR		2	9	3	GET88467.1; GET93854.1	0	1378.72	High	High	2.89
		FALSE	High	IMMTFSVIPSPR	1xOxidation [M]	2	9	2	GET88467.1; GET93854.1	0	1394.72	High	High	2.45
		FALSE	High	INVYFDESSGGR		2	13	4	GET88467.1; GET93854.1	0	1343.62	High	High	2.63
		FALSE	High	LREEYPDRIMMTFSVIPSPR		2	9	1	GET88467.1; GET93854.1	2	2437.24	High	High	3.54
		FALSE	High	MREIVSCQAGQCGNQIGSK	2xCarbamidomethyl [C7; C12]	2	7	2	GET88467.1; GET93854.1	1	2122.98	High	High	4.92
		FALSE	High	MREIVSCQAGQCGNQIGSK	2xCarbamidomethyl [C7; C12]; 1xOxidation [M1]	2	7	2	GET88467.1; GET93854.1	1	2138.97	High	High	5.7
		FALSE	High	MSVTFIGNNTCIQEMFR	1xCarbamidomethyl [C11]	2	9	1	GET88467.1; GET93854.1	0	2047.94	High	High	3.78
		FALSE	High	RVGEQFTGMFR		2	8	2	GET88467.1; GET93854.1	1	1327.66	High	High	3.36
		FALSE	High	RVGEQFTGMFR	1xOxidation [M9]	2	8	1	GET88467.1; GET93854.1	1	1343.65	High	High	3.54
		FALSE	High	VGEQFTGMFR		2	8	1	GET88467.1; GET93854.1	0	1171.56	High	High	2.46
		FALSE	High	VGEQFTGMFR	1xOxidation [M8]	2	8	1	GET88467.1; GET93854.1	0	1187.55	High	High	3.2
		FALSE	High	YLTASALFR		2	9	1	GET88467.1; GET93854.1	0	1041.57	High	High	2.28
FALSE	Master Protein	P15636	Lys-C-enzyme used in experiment from OS=Achromobacter lyticus OX=224 PE=1 SV=1	28	11	44	11	653	68.1	7.24	198.16	11	protein metabolism	non-structural extracellular	other molecular function	Pf01483, Pf18911		P15636		0	High	1
	Checked	Protein Group ID	# Proteins	# Unique Peptides	# Peptides	# PSMs	Group Description	Found in Sample: [S13] F13: Sample
	FALSE	772	1	11	11	44	[Master Protein] Lys-C-enzyme used in experiment from OS=Achromobacter lyticus OX=224 PE=1 SV=1	High
		Checked	Confidence	Sequence	Modifications	# Protein Groups	# Proteins	# PSMs	Master Protein Accessions	# Missed Cleavages	Theo. MH+ [Da]	Found in Sample: [S13] F13: Sample	Confidence (by Search Engine): Sequest HT	XCorr (by Search Engine): Sequest HT
		FALSE	High	APNTPASGANGDGSMSQTQSGSTVK		1	1	2	P15636	0	2350.06	High	High	6.28
		FALSE	High	ATYATSDFTLLELNNAANPAFNLFWAGWDR		1	1	1	P15636	0	3389.62	High	High	5.04
		FALSE	High	DIIRAVGAYSK		1	1	2	P15636	1	1192.67	High	High	2.42
		FALSE	High	DQNYPGAIAIHHPNVAEK		1	1	9	P15636	0	1973.98	High	High	5.58
		FALSE	High	RDQNYPGAIAIHHPNVAEK		1	1	3	P15636	1	2130.08	High	High	8.07
		FALSE	High	RISNSTSPTSFVAWGGGAGTTHLNVQWQPSGGVTEPGSSGSPIYSPEK		1	1	7	P15636	1	4873.35	High	High	9.07
		FALSE	High	RVLGQLHGGPSSCSATGTNR	1xCarbamidomethyl [C13]	1	1	2	P15636	1	2055.01	High	High	6.59
		FALSE	High	SGTLACTGSLVNNTANDR	1xCarbamidomethyl [C6]	1	1	1	P15636	0	1850.87	High	High	3.37
		FALSE	High	SGTLACTGSLVNNTANDRK	1xCarbamidomethyl [C6]	1	1	2	P15636	1	1978.96	High	High	6.11
		FALSE	High	VFTSWTGGGAAASR		1	1	13	P15636	0	1367.67	High	High	3.92
		FALSE	High	VLGQLHGGPSSCSATGTNR	1xCarbamidomethyl [C12]	1	1	2	P15636	0	1898.91	High	High	4.65
FALSE	Master Protein	GET91303.1	gene=LtaPh_3134600	30	48	59	48	2283	254.7	6.84	195.22	48	other metabolic processes		other molecular function	Pf00289, Pf00364, Pf01039, Pf02785, Pf02786, Pf08326		A0A640KNX3; GET91303.1		0	High	1
	Checked	Protein Group ID	# Proteins	# Unique Peptides	# Peptides	# PSMs	Group Description	Found in Sample: [S13] F13: Sample
	FALSE	44	1	48	48	59	[Master Protein] gene=LtaPh_3134600	High
		Checked	Confidence	Sequence	Modifications	# Protein Groups	# Proteins	# PSMs	Master Protein Accessions	# Missed Cleavages	Theo. MH+ [Da]	Found in Sample: [S13] F13: Sample	Confidence (by Search Engine): Sequest HT	XCorr (by Search Engine): Sequest HT
		FALSE	High	AALDSLVGAPSTVE		1	1	1	GET91303.1	0	1329.69	High	High	2.32
		FALSE	High	ADTGFQEDTLLR		1	1	1	GET91303.1	0	1365.66	High	High	3.57
		FALSE	High	AFADLSSLGLSSTTLK		1	1	1	GET91303.1	0	1610.86	High	High	3.06
		FALSE	High	AIIDAIVDR		1	1	1	GET91303.1	0	985.568	High	High	2.31
		FALSE	High	AIIDAIVDRYVTVEQSFDGHSR		1	1	1	GET91303.1	1	2491.26	High	High	3.13
		FALSE	High	ANAEFISLADK		1	1	1	GET91303.1	0	1178.61	High	High	2.94
		FALSE	High	AQFAEALEEGSLR		1	1	1	GET91303.1	0	1420.71	High	High	3.12
		FALSE	High	ATELFLGEDGESLSAER		1	1	1	GET91303.1	0	1823.87	High	High	3.6
		FALSE	High	ATLGGIPCGVILVETR	1xCarbamidomethyl [C8]	1	1	1	GET91303.1	0	1655.91	High	High	2.55
		FALSE	High	AVHLPFIPAEVCEETEEHPHTPSDK	1xCarbamidomethyl [C12]	1	1	1	GET91303.1	0	2869.35	High	High	4.73
		FALSE	High	DCNVNTAWLDELIAK	1xCarbamidomethyl [C2]	1	1	1	GET91303.1	0	1761.85	High	High	2.31
		FALSE	High	DPWPTELLLAR		1	1	1	GET91303.1	0	1310.71	High	High	2.02
		FALSE	High	EGRHLPIILGPYPHLDTREVK		1	1	2	GET91303.1	2	2440.35	High	High	4.53
		FALSE	High	ELEVANDMLESGVVDSLASGVR		1	1	2	GET91303.1	0	2290.12	High	High	4.47
		FALSE	High	ELEVANDMLESGVVDSLASGVRK		1	1	2	GET91303.1	1	2418.22	High	High	5.12
		FALSE	High	EIPTISLVSGR		1	1	1	GET91303.1	0	1171.67	High	High	1.98
		FALSE	High	EQQSFGNMTPELK		1	1	1	GET91303.1	0	1508.7	High	High	2.89
		FALSE	High	FPDSNHVFVK		1	1	1	GET91303.1	0	1189.6	High	High	2.38
		FALSE	High	GGILEPSGVVEIK		1	1	1	GET91303.1	0	1297.74	High	High	2.01
		FALSE	High	GVVGGPTEYMGVENLSGSGLVAGEMSK		1	1	1	GET91303.1	0	2625.25	High	High	3.36
		FALSE	High	KFDPADPADPTSTSSFITQAGQVWFPDSAR		1	1	1	GET91303.1	1	3239.53	High	High	2.6
		FALSE	High	KFDPADPADPTSTSSFITQAGQVWFPDSARK		1	1	2	GET91303.1	2	3367.62	High	High	4.8
		FALSE	High	LGDLREMLPSEK		1	1	1	GET91303.1	1	1387.72	High	High	3.36
		FALSE	High	IIEEGPAFGVDPAIISAMER		1	1	2	GET91303.1	0	2115.08	High	High	4.59
		FALSE	High	LLQSTLVSSFR		1	1	1	GET91303.1	0	1250.71	High	High	2.87
		FALSE	High	LLVTGLLGETGMFDR		1	1	2	GET91303.1	0	1621.86	High	High	3.6
		FALSE	High	LPSNTFSVDAASYEK		1	1	1	GET91303.1	0	1628.78	High	High	3.71
		FALSE	High	LSNYEVSMHPTPYK		1	1	2	GET91303.1	0	1665.79	High	High	3.28
		FALSE	High	ISPTSPIMSPLQGTPQLR		1	1	1	GET91303.1	0	1923.04	High	High	2.7
		FALSE	High	LVTEHSCEESSMEHVLAK	1xCarbamidomethyl [C7]	1	1	1	GET91303.1	0	2085.96	High	High	3.41
		FALSE	High	RAFADLSSLGLSSTTLK		1	1	1	GET91303.1	1	1766.96	High	High	3.56
		FALSE	High	RFLVEFTEK		1	1	1	GET91303.1	1	1168.64	High	High	2.47
		FALSE	High	RVTFLGPSEEAMFTLGDK		1	1	2	GET91303.1	1	1998	High	High	5.66
		FALSE	High	SGALQLTIGDK		1	1	1	GET91303.1	0	1102.61	High	High	3.32
		FALSE	High	SLFFAVSEEVK		1	1	1	GET91303.1	0	1255.66	High	High	2.79
		FALSE	High	SLQSLLVAAASAYQEK		1	1	1	GET91303.1	0	1678.9	High	High	3.05
		FALSE	High	TSTSYAMELLETPVFR		1	1	1	GET91303.1	0	1844.91	High	High	2.7
		FALSE	High	TTGTLHHHAVPGTTIAMGSLLGEITPDDPSK		1	1	1	GET91303.1	0	3154.58	High	High	6.16
		FALSE	High	VFYGEEPYGTTPIDFLAR		1	1	2	GET91303.1	0	2075.01	High	High	2.67
		FALSE	High	VIQTNDSPLILTGAGALNR		1	1	1	GET91303.1	0	1953.08	High	High	3.46
		FALSE	High	VQETYSLAHPDGPAWGTADK		1	1	2	GET91303.1	0	2143.01	High	High	5.18
		FALSE	High	VQETYSLAHPDGPAWGTADKDQLK		1	1	1	GET91303.1	1	2627.27	High	High	2.98
		FALSE	High	VTAEDTDEGFRPTSGMVEEIAFK		1	1	1	GET91303.1	0	2529.18	High	High	4.15
		FALSE	High	VTNFSGDVDPTK		1	1	1	GET91303.1	0	1279.62	High	High	2.03
		FALSE	High	VYTAPVFIYIPPAGELR		1	1	1	GET91303.1	0	1906.05	High	High	2.87
		FALSE	High	WLDYVPAVQHPQR		1	1	1	GET91303.1	0	1608.83	High	High	2.79
		FALSE	High	YLERNTLLLK		1	1	1	GET91303.1	1	1262.75	High	High	2.08
		FALSE	High	YVTVEQSFDGHSR		1	1	2	GET91303.1	0	1524.71	High	High	2.94
FALSE	Master Protein	P777777	BirA-LtVTC4 sequence	35	30	42	18	1195	135.1	7.62	134.29	30						P777777		0	High	1
	Checked	Protein Group ID	# Proteins	# Unique Peptides	# Peptides	# PSMs	Group Description	Found in Sample: [S13] F13: Sample
	FALSE	495	2	18	30	42	[Master Protein] BirA VTC4 sequence supplied by Orquidea Biotin--[acetyl-CoA-carboxylase] ligase OS=Leishmania	High
		Checked	Confidence	Sequence	Modifications	# Protein Groups	# Proteins	# PSMs	Master Protein Accessions	# Missed Cleavages	Theo. MH+ [Da]	Found in Sample: [S13] F13: Sample	Confidence (by Search Engine): Sequest HT	XCorr (by Search Engine): Sequest HT
		FALSE	High	AALELFEQEGLAPYLSR		2	2	3	P777777; P666666	0	1906.99	High	High	3.38
		FALSE	High	ASTKPEVHLWDPTMGLAAGCFER	1xCarbamidomethyl [C20]	1	2	2	P777777	0	2573.23	High	High	4.18
		FALSE	High	DWGVDVFTVPGK		2	2	1	P777777; P666666	0	1319.66	High	High	2.72
		FALSE	High	ENIANPSTPDELYASLLEQK		1	2	3	P777777	0	2232.1	High	High	4.07
		FALSE	High	EVDAFVHAQLSLQPAVEK		1	2	1	P777777	0	1981.04	High	High	2.6
		FALSE	High	GYSLPEPIQLLNAK		2	2	3	P777777; P666666	0	1542.85	High	High	3.05
		FALSE	High	HIQTLRDWGVDVFTVPGK		2	2	1	P777777; P666666	1	2068.1	High	High	4.11
		FALSE	High	LAGILVELTGK		2	2	1	P777777; P666666	0	1113.69	High	High	2.36
		FALSE	High	LEGSGSGSGSGSGSMPYSK		2	2	1	P777777; P666666	0	1731.75	High	High	4.16
		FALSE	High	IHAYDLKPVLR		1	2	2	P777777	0	1324.77	High	High	4.04
		FALSE	High	LIADAIVHELLR		1	2	2	P777777	0	1362.81	High	High	3.6
		FALSE	High	IIPHLPLSTFK		1	2	1	P777777	0	1265.76	High	High	2.54
		FALSE	High	LISEEDLGSGSGSGSGSK		2	2	1	P777777; P666666	0	1666.78	High	High	3.95
		FALSE	High	LSIPSGAEGSQVFDR		1	2	1	P777777	0	1562.78	High	High	2.93
		FALSE	High	LSIPSGAEGSQVFDRRSVK		1	2	2	P777777	2	2033.08	High	High	3.29
		FALSE	High	MSAEDFGLGHHWR		1	2	2	P777777	0	1542.69	High	High	4.11
		FALSE	High	NAAAHVFYGK		1	2	1	P777777	0	1077.55	High	High	3.27
		FALSE	High	NLNTDTIEHIIGR		1	2	2	P777777	0	1495.79	High	High	3.22
		FALSE	High	NTLAAMLIR		2	2	1	P777777; P666666	0	1002.58	High	High	2.37
		FALSE	High	QAELLILSLR		1	2	1	P777777	0	1155.71	High	High	2.7
		FALSE	High	QILGQLDGGSVAVLPVIDSTNQYLLDR		2	2	1	P777777; P666666	0	2884.54	High	High	2.93
		FALSE	High	RYGPMLTGSDSF		1	2	1	P777777	1	1330.61	High	High	3.11
		FALSE	High	SAMYPDFR		1	2	1	P777777	0	986.44	High	High	2.07
		FALSE	High	SGDACIAEYQQAGR	1xCarbamidomethyl [C5]	2	2	1	P777777; P666666	0	1525.67	High	High	3.27
		FALSE	High	TADRLIFGMNPAQTQTVGASEAQFLPR		1	2	1	P777777	1	2919.48	High	High	4.27
		FALSE	High	TGDAAQIVIGAGINMAMR		2	2	1	P777777; P666666	0	1788.91	High	High	3.11
		FALSE	High	TLLTSERYMVK		1	2	1	P777777	1	1340.72	High	High	2.45
		FALSE	High	VSIDTDLR		1	2	1	P777777	0	918.489	High	High	1.96
		FALSE	High	WPNDLYLQDRK		2	2	1	P777777; P666666	1	1447.73	High	High	3.36
		FALSE	High	YTGGDSPVSHFPYAVVEVK		1	2	1	P777777	0	2052.01	High	High	4.1
FALSE	Master Protein	GET90322.1	gene=LtaPh_2906400	17	19	37	19	1867	206.8	7.12	126.43	19	transport	other membranes	transporter activity;other molecular function	Pf00005, Pf12698		A0A640KLF6; GET90322.1		0	High	1
	Checked	Protein Group ID	# Proteins	# Unique Peptides	# Peptides	# PSMs	Group Description	Found in Sample: [S13] F13: Sample
	FALSE	168	1	19	19	37	[Master Protein] gene=LtaPh_2906400	High
		Checked	Confidence	Sequence	Modifications	# Protein Groups	# Proteins	# PSMs	Master Protein Accessions	# Missed Cleavages	Theo. MH+ [Da]	Found in Sample: [S13] F13: Sample	Confidence (by Search Engine): Sequest HT	XCorr (by Search Engine): Sequest HT
		FALSE	High	APMSVSNAFR		1	1	1	GET90322.1	0	1079.53	High	High	2.19
		FALSE	High	EDEGDALSIPDTPSSSADLYEK		1	1	1	GET90322.1	0	2339.04	High	High	3.09
		FALSE	High	ELGLYPFRHQSAASLSGGNK		1	1	3	GET90322.1	1	2132.09	High	High	5.77
		FALSE	High	EYAAANEDTVWAIVDLPK		1	1	5	GET90322.1	0	2004.99	High	High	3.17
		FALSE	High	GLLRAEGSAMYLK		1	1	1	GET90322.1	1	1408.76	High	High	3.19
		FALSE	High	LDAALPDNAWGSHYR		1	1	1	GET90322.1	0	1685.8	High	High	4.69
		FALSE	High	LDMTMYEDYASRPSQVMTGYSK		1	1	1	GET90322.1	0	2573.14	High	High	5.24
		FALSE	High	LDMTMYEDYASRPSQVMTGYSK	1xOxidation [M]	1	1	2	GET90322.1	0	2589.13	High	High	2.33
		FALSE	High	LIEHYHDTVNPQDPSVAAVFHR		1	1	3	GET90322.1	0	2545.26	High	High	5.22
		FALSE	High	LLVSSDSPELAQSFMEFCR	1xCarbamidomethyl [C18]	1	1	1	GET90322.1	0	2216.04	High	High	3.71
		FALSE	High	SGMCMEVLYDTPFTSLASAK	1xCarbamidomethyl [C4]	1	1	4	GET90322.1	0	2208	High	High	4
		FALSE	High	SLFTRGLGAK		1	1	1	GET90322.1	1	1049.61	High	High	2.38
		FALSE	High	STIMGIATGMVNPTK		1	1	2	GET90322.1	0	1520.78	High	High	3.83
		FALSE	High	SVLICTHLLDEADR	1xCarbamidomethyl [C5]	1	1	1	GET90322.1	0	1641.83	High	High	2.77
		FALSE	High	SVVLTTHRLDEVEALADR		1	1	1	GET90322.1	1	2024.08	High	High	4.17
		FALSE	High	TGPESTRIAVQHLNK		1	1	3	GET90322.1	1	1650.89	High	High	3.29
		FALSE	High	VDYVLDLLELNEK		1	1	1	GET90322.1	0	1562.83	High	High	3.15
		FALSE	High	VGDNSNEGCVMLGVQR	1xCarbamidomethyl [C9]	1	1	1	GET90322.1	0	1734.79	High	High	3.38
		FALSE	High	YISVAPVGAVYQK		1	1	2	GET90322.1	0	1394.77	High	High	3.07
		FALSE	High	YVLDTVTATTGANAQQVAR		1	1	2	GET90322.1	0	1979.02	High	High	4.62
FALSE	Master Protein	GET87548.1	gene=LtaPh_1700771	35	16	33	16	555	61	9.1	123.38	16	protein metabolism;other metabolic processes		nucleic acid binding activity;other molecular function	Pf00009, Pf03143, Pf03144		A0A640KE14; GET87548.1		0	High	1
	Checked	Protein Group ID	# Proteins	# Unique Peptides	# Peptides	# PSMs	Group Description	Found in Sample: [S13] F13: Sample
	FALSE	598	4	16	16	33	[Master Protein] gene=LtaPh_1700771	High
		Checked	Confidence	Sequence	Modifications	# Protein Groups	# Proteins	# PSMs	Master Protein Accessions	# Missed Cleavages	Theo. MH+ [Da]	Found in Sample: [S13] F13: Sample	Confidence (by Search Engine): Sequest HT	XCorr (by Search Engine): Sequest HT
		FALSE	High	DGQTREHALLAFTLGVK		1	4	3	GET87548.1	1	1856	High	High	5.78
		FALSE	High	EHALLAFTLGVK		1	4	1	GET87548.1	0	1298.75	High	High	2.77
		FALSE	High	FIPISGWQGDNMIEK		1	4	2	GET87548.1	0	1734.85	High	High	2.83
		FALSE	High	IGGIGTVPVGR		1	4	1	GET87548.1	0	1025.61	High	High	2.5
		FALSE	High	IGGIGTVPVGRVETGIMKPGDVVTFAPANVTTEVK		1	4	1	GET87548.1	1	3509.9	High	High	6.38
		FALSE	High	LPLQDVYK		1	4	1	GET87548.1	0	975.551	High	High	2.59
		FALSE	High	NMITGTSQADAAILMIDSTHGGFEAGISK		1	4	2	GET87548.1	0	2936.41	High	High	5.94
		FALSE	High	SDNMPWYK		1	4	1	GET87548.1	0	1040.45	High	High	1.94
		FALSE	High	SIEMHHEQLAEAQPGDNVGFNVK		1	4	4	GET87548.1	0	2550.2	High	High	5.88
		FALSE	High	STATGHLIYK		1	4	1	GET87548.1	0	1090.59	High	High	2.83
		FALSE	High	SVFTIIDAPGHR		1	4	2	GET87548.1	0	1312.7	High	High	3.03
		FALSE	High	SVFTIIDAPGHRDFIK		1	4	3	GET87548.1	1	1815.98	High	High	4.34
		FALSE	High	TVMYAQSRYDEISK		1	4	3	GET87548.1	1	1690.81	High	High	4.41
		FALSE	High	TVMYAQSRYDEISK	1xOxidation [M3]	1	4	1	GET87548.1	1	1706.81	High	High	3.11
		FALSE	High	VETGIMKPGDVVTFAPANVTTEVK		1	4	2	GET87548.1	0	2503.31	High	High	4.7
		FALSE	High	VHMNLVVVGHVDAGK		1	4	1	GET87548.1	0	1574.85	High	High	4.42
		FALSE	High	VRFIPISGWQGDNMIEK		1	4	2	GET87548.1	1	1990.02	High	High	4.6
		FALSE	High	VRFIPISGWQGDNMIEK	1xOxidation [M14]	1	4	2	GET87548.1	1	2006.02	High	High	2.5
FALSE	Master Protein	GET87016.1	gene=LtaPh_1315100	8	26	31	26	4665	529.3	5.38	99.41	26	other biological processes	cytoskeleton;other cell component	cytoskeletal activity;other molecular function	Pf03028, Pf08385, Pf08393, Pf12774, Pf12775, Pf12777, Pf12780, Pf12781, Pf17852, Pf17857, Pf18198, Pf18199		A0A640KBF2; GET87016.1		0	High	1
	Checked	Protein Group ID	# Proteins	# Unique Peptides	# Peptides	# PSMs	Group Description	Found in Sample: [S13] F13: Sample
	FALSE	437	1	26	26	31	[Master Protein] gene=LtaPh_1315100	High
		Checked	Confidence	Sequence	Modifications	# Protein Groups	# Proteins	# PSMs	Master Protein Accessions	# Missed Cleavages	Theo. MH+ [Da]	Found in Sample: [S13] F13: Sample	Confidence (by Search Engine): Sequest HT	XCorr (by Search Engine): Sequest HT
		FALSE	High	AQPLVQEALAALDTLDK		1	1	4	GET87016.1	0	1795.98	High	High	4.41
		FALSE	High	AVDTFEGFTDRTPMQQEWMK		1	1	1	GET87016.1	1	2417.09	High	High	4.34
		FALSE	High	ELLQSTIHEK		1	1	1	GET87016.1	0	1197.65	High	High	2.08
		FALSE	High	ENFYNVSLGQGQEVVADRALDK		1	1	1	GET87016.1	1	2452.21	High	High	4.03
		FALSE	High	FESFVSGGLK		1	1	1	GET87016.1	0	1070.55	High	High	1.96
		FALSE	High	FVEYFYEK		1	1	1	GET87016.1	0	1124.53	High	High	1.97
		FALSE	High	GALSMSTAMQELFDQIYLDK		1	1	1	GET87016.1	0	2261.08	High	High	2.63
		FALSE	High	LGALVSQYDEAVAEADAIEAK		1	1	2	GET87016.1	0	2163.08	High	High	4.57
		FALSE	High	LRLPVLAVDANK		1	1	1	GET87016.1	1	1308.8	High	High	3.45
		FALSE	High	ISDIGSVFDYYIDK		1	1	1	GET87016.1	0	1634.79	High	High	3.35
		FALSE	High	MNILIETLR		1	1	1	GET87016.1	0	1102.63	High	High	2.46
		FALSE	High	MPIMQVRSLPLSK		1	1	1	GET87016.1	1	1499.84	High	High	3.11
		FALSE	High	NQLDPVWLADHDGIPLVEVK		1	1	1	GET87016.1	0	2258.18	High	High	3.25
		FALSE	High	QPGTIDPTAADFTLEK		1	1	1	GET87016.1	0	1703.85	High	High	3.05
		FALSE	High	QSGVLEGFHQDLIK		1	1	1	GET87016.1	0	1570.82	High	High	3.55
		FALSE	High	QVTAIDTAVSTLHCNVQQMK	1xCarbamidomethyl [C14]	1	1	1	GET87016.1	0	2244.11	High	High	4.15
		FALSE	High	RAGSSYYAPFSQLMSELK		1	1	1	GET87016.1	1	2035	High	High	3.21
		FALSE	High	RYDALLQEVIMR		1	1	1	GET87016.1	1	1506.81	High	High	3.4
		FALSE	High	SENLAGLEEQLYSVK		1	1	1	GET87016.1	0	1679.85	High	High	2.94
		FALSE	High	SFLELIAFYK		1	1	1	GET87016.1	0	1230.68	High	High	2.14
		FALSE	High	SHVSSVARPWK		1	1	1	GET87016.1	0	1253.67	High	High	2.09
		FALSE	High	SVAQRFLSEIELGGEEMTK		1	1	2	GET87016.1	1	2124.06	High	High	3.86
		FALSE	High	SVLYIAGALK		1	1	1	GET87016.1	0	1034.62	High	High	2.4
		FALSE	High	VQETYYAGEAAGVYPNMPPLASTIVR		1	1	1	GET87016.1	0	2797.39	High	High	2.96
		FALSE	High	WENEDDTNAFIEEALK		1	1	1	GET87016.1	0	1923.86	High	High	3.49
		FALSE	High	YSDDVSNIVEK		1	1	1	GET87016.1	0	1268.6	High	High	2.24
FALSE	Master Protein	GET89193.1	gene=LtaPh_2510300	9	29	32	29	4703	536.6	6.62	97.61	29	other biological processes	cytoskeleton;other cell component	cytoskeletal activity;other molecular function	Pf03028, Pf08385, Pf08393, Pf12774, Pf12775, Pf12777, Pf12780, Pf12781, Pf17852, Pf17857, Pf18198, Pf18199		A0A640KI10; GET89193.1		0	High	1
	Checked	Protein Group ID	# Proteins	# Unique Peptides	# Peptides	# PSMs	Group Description	Found in Sample: [S13] F13: Sample
	FALSE	189	1	29	29	32	[Master Protein] gene=LtaPh_2510300	High
		Checked	Confidence	Sequence	Modifications	# Protein Groups	# Proteins	# PSMs	Master Protein Accessions	# Missed Cleavages	Theo. MH+ [Da]	Found in Sample: [S13] F13: Sample	Confidence (by Search Engine): Sequest HT	XCorr (by Search Engine): Sequest HT
		FALSE	High	AGGSLTSTEVIPMGDFR		1	1	1	GET89193.1	0	1737.85	High	High	4.58
		FALSE	High	AITEFLYDMHITNPDK		1	1	1	GET89193.1	0	1907.92	High	High	3.7
		FALSE	High	DAPQQAPVQAVKPGGVK		1	1	1	GET89193.1	0	1689.93	High	High	3.25
		FALSE	High	ETYPDVDTPEVFQMHPNQDITYR		1	1	1	GET89193.1	0	2795.26	High	High	4.36
		FALSE	High	EVESAVDDVVDLILR		1	1	1	GET89193.1	0	1671.88	High	High	3.06
		FALSE	High	FRVQEALWK		1	1	2	GET89193.1	1	1176.65	High	High	3.48
		FALSE	High	GALWITDSWDFSGR		1	1	1	GET89193.1	0	1610.76	High	High	2.12
		FALSE	High	GFGVNQLFDAIR		1	1	1	GET89193.1	0	1336.7	High	High	2.24
		FALSE	High	GLIYWVPWVSK		1	1	1	GET89193.1	0	1347.75	High	High	2.42
		FALSE	High	GLVFMAAMSHPSGGK		1	1	1	GET89193.1	0	1489.73	High	High	2.55
		FALSE	High	KPVTMLFTDNDIK		1	1	1	GET89193.1	0	1521.8	High	High	3.78
		FALSE	High	LANPPALIK		1	1	1	GET89193.1	0	936.588	High	High	2.06
		FALSE	High	LASQGYSQDDLLSK		1	1	1	GET89193.1	0	1524.75	High	High	3.19
		FALSE	High	IATIQLR		1	1	1	GET89193.1	0	814.515	High	High	2.07
		FALSE	High	LLPSDWTVDRK		1	1	1	GET89193.1	1	1329.72	High	High	2.58
		FALSE	High	LVFEDIDLFDSLLR		1	1	1	GET89193.1	0	1694.9	High	High	2.53
		FALSE	High	NFLVNITTSPDLEK		1	1	1	GET89193.1	0	1590.84	High	High	3.12
		FALSE	High	NREVESAVDDVVDLILR		1	1	1	GET89193.1	1	1942.02	High	High	4.41
		FALSE	High	QAQEVLATILDVQPR		1	1	2	GET89193.1	0	1680.93	High	High	3.23
		FALSE	High	QLNIPVTPDLNIVK		1	1	1	GET89193.1	0	1563.91	High	High	2.52
		FALSE	High	QLSESTGNLIDDVELISTLQETK		1	1	1	GET89193.1	0	2533.29	High	High	2.12
		FALSE	High	SLRDWDAYVELK		1	1	1	GET89193.1	1	1494.76	High	High	3.03
		FALSE	High	SPAVVERHWQEIMK		1	1	1	GET89193.1	1	1709.88	High	High	3.01
		FALSE	High	SPLVAQWTEMDTNLTEALAEAQENVK		1	1	1	GET89193.1	0	2888.4	High	High	5.08
		FALSE	High	TILDNFMELQPVIQELK		1	1	1	GET89193.1	0	2031.08	High	High	2.37
		FALSE	High	VNFSSMTLPQNFYNTLEDMTEK		1	1	2	GET89193.1	0	2609.19	High	High	3.23
		FALSE	High	VTAEVEAYNAQLADENAK		1	1	1	GET89193.1	0	1935.93	High	High	2.84
		FALSE	High	YFNEEGANLYEEIAR		1	1	1	GET89193.1	0	1817.83	High	High	2.68
		FALSE	High	YPLMIDPQGQALNWVRK		1	1	1	GET89193.1	1	2029.07	High	High	4.58
FALSE	Master Protein	GET89214.1	gene=LtaPh_2512221	32	15	27	15	699	75.3	6.87	96.25	15	other metabolic processes;transport	other membranes	transporter activity;other molecular function	Pf00006, Pf02874		A0A640KJH9; GET89214.1		0	High	1
	Checked	Protein Group ID	# Proteins	# Unique Peptides	# Peptides	# PSMs	Group Description	Found in Sample: [S13] F13: Sample
	FALSE	224	2	15	15	27	[Master Protein] gene=LtaPh_2512221	High
		Checked	Confidence	Sequence	Modifications	# Protein Groups	# Proteins	# PSMs	Master Protein Accessions	# Missed Cleavages	Theo. MH+ [Da]	Found in Sample: [S13] F13: Sample	Confidence (by Search Engine): Sequest HT	XCorr (by Search Engine): Sequest HT
		FALSE	High	AVAESGIYPAVNPLECASR	1xCarbamidomethyl [C16]	1	2	2	GET89214.1	0	2003.99	High	High	4.19
		FALSE	High	DVEGQNVLLFIDNIFR		1	2	1	GET89214.1	0	1891.99	High	High	2.3
		FALSE	High	ELQDIIAVLGIDELSEEDK		1	2	7	GET89214.1	0	2129.09	High	High	4.98
		FALSE	High	FTQANSEVSALLGR		1	2	1	GET89214.1	0	1492.78	High	High	3.86
		FALSE	High	GHGGFSVFAGVGER		1	2	1	GET89214.1	0	1376.67	High	High	2.49
		FALSE	High	GSITSVQAVYVPADDITDPAPATTFSHLDATTVLDR		1	2	1	GET89214.1	0	3744.86	High	High	4.14
		FALSE	High	LADQAAEDTILTTGIK		1	2	2	GET89214.1	0	1659.88	High	High	4.49
		FALSE	High	IGLFGGAGVGK		1	2	1	GET89214.1	0	975.562	High	High	2.8
		FALSE	High	IPAAVGYQPTLAEDLGMLQER		1	2	4	GET89214.1	0	2272.16	High	High	6.23
		FALSE	High	MAIHAEAPK		1	2	1	GET89214.1	0	967.503	High	High	2.64
		FALSE	High	MRMAIHAEAPK		1	2	1	GET89214.1	1	1254.64	High	High	3.23
		FALSE	High	TVIIMELINNVAK		1	2	2	GET89214.1	0	1457.84	High	High	3.7
		FALSE	High	VAQSALTMAEYFR		1	2	1	GET89214.1	0	1486.74	High	High	3.3
		FALSE	High	VIDLILPYCK	1xCarbamidomethyl [C9]	1	2	1	GET89214.1	0	1233.69	High	High	2.62
		FALSE	High	VVSTGGNISVPVGR		1	2	1	GET89214.1	0	1341.75	High	High	2.5
FALSE	Master Protein	GET89560.1	gene=LtaPh_2621000	37	18	27	18	726	81.8	5.08	95.69	18						A0A640KIM8; GET89560.1		0	High	1
	Checked	Protein Group ID	# Proteins	# Unique Peptides	# Peptides	# PSMs	Group Description	Found in Sample: [S13] F13: Sample
	FALSE	576	1	18	18	27	[Master Protein] gene=LtaPh_2621000	High
		Checked	Confidence	Sequence	Modifications	# Protein Groups	# Proteins	# PSMs	Master Protein Accessions	# Missed Cleavages	Theo. MH+ [Da]	Found in Sample: [S13] F13: Sample	Confidence (by Search Engine): Sequest HT	XCorr (by Search Engine): Sequest HT
		FALSE	High	AIITIPPLREDYDDMVVR		1	1	3	GET89560.1	1	2116.11	High	High	3.25
		FALSE	High	EAVIINFGPIAEEDAEGYVR		1	1	4	GET89560.1	0	2192.09	High	High	5.21
		FALSE	High	EQEMVINSCFAELQEQR	1xCarbamidomethyl [C9]	1	1	1	GET89560.1	0	2110.95	High	High	2.93
		FALSE	High	FHGPAPISGMGIK		1	1	1	GET89560.1	0	1311.69	High	High	3.12
		FALSE	High	FVQEIILR		1	1	1	GET89560.1	0	1017.61	High	High	2.19
		FALSE	High	GPFELHAEDGAEAPGAAVPTSITALPAGGYEHK		1	1	1	GET89560.1	0	3260.59	High	High	5.11
		FALSE	High	IADLYACGR	1xCarbamidomethyl [C7]	1	1	1	GET89560.1	0	1038.5	High	High	2.13
		FALSE	High	LNPTQVGLLR		1	1	1	GET89560.1	0	1110.66	High	High	2.3
		FALSE	High	NAILGIDDTPKPIMPLDAYPTDTVFYK		1	1	1	GET89560.1	0	3008.53	High	High	4.87
		FALSE	High	QVLSDFYNADGTLDEEFSDEVK		1	1	2	GET89560.1	0	2521.13	High	High	4.57
		FALSE	High	SSNPSNLSILDK		1	1	1	GET89560.1	0	1274.66	High	High	2.85
		FALSE	High	TSPLNTSQQQMAYDLEQR		1	1	2	GET89560.1	0	2109.99	High	High	3.08
		FALSE	High	TSPLNTSQQQMAYDLEQRFHGPAPISGMGIK		1	1	1	GET89560.1	1	3402.66	High	High	4.53
		FALSE	High	VAETLENLDNAR		1	1	1	GET89560.1	0	1344.68	High	High	3.19
		FALSE	High	VAHFDAVNDTTVTQDPISEQMVR		1	1	2	GET89560.1	0	2573.23	High	High	4.6
		FALSE	High	VAHFDAVNDTTVTQDPISEQMVRQK		1	1	2	GET89560.1	1	2829.38	High	High	5.67
		FALSE	High	VGISTMEVQMLEMK		1	1	1	GET89560.1	0	1595.78	High	High	3.71
		FALSE	High	VIALPTELTVK		1	1	1	GET89560.1	0	1183.73	High	High	2.39
FALSE	Master Protein	GET90217.1	gene=LtaPh_2828101	33	17	26	17	657	71.5	5.45	87.97	17			other molecular function	Pf00012		A0A640KL64; GET90217.1		0	High	1
	Checked	Protein Group ID	# Proteins	# Unique Peptides	# Peptides	# PSMs	Group Description	Found in Sample: [S13] F13: Sample
	FALSE	313	1	17	17	26	[Master Protein] gene=LtaPh_2828101	High
		Checked	Confidence	Sequence	Modifications	# Protein Groups	# Proteins	# PSMs	Master Protein Accessions	# Missed Cleavages	Theo. MH+ [Da]	Found in Sample: [S13] F13: Sample	Confidence (by Search Engine): Sequest HT	XCorr (by Search Engine): Sequest HT
		FALSE	High	ARFEELCGDLFR	1xCarbamidomethyl [C7]	1	1	1	GET90217.1	1	1512.73	High	High	3.89
		FALSE	High	AVVTVPAYFNDSQRQATK		1	1	1	GET90217.1	1	1995.03	High	High	2.75
		FALSE	High	DAGTIAGLEVLR		1	1	1	GET90217.1	0	1214.67	High	High	2.61
		FALSE	High	DAGTIAGLEVLRIINEPTAAAIAYGLDK		1	1	1	GET90217.1	1	2855.55	High	High	3.56
		FALSE	High	EIEATLEWLSNNQEASK		1	1	1	GET90217.1	0	1961.95	High	High	3.75
		FALSE	High	EIEATLEWLSNNQEASKEEYEHK		1	1	1	GET90217.1	1	2777.29	High	High	5.43
		FALSE	High	ELEGICNPIMTK	1xCarbamidomethyl [C6]	1	1	1	GET90217.1	0	1404.69	High	High	2.55
		FALSE	High	IINEPTAAAIAYGLDK		1	1	1	GET90217.1	0	1659.9	High	High	2.93
		FALSE	High	LVTFFTEEFK		1	1	2	GET90217.1	0	1260.65	High	High	2.61
		FALSE	High	NGLENYAYSMK		1	1	1	GET90217.1	0	1289.58	High	High	2.57
		FALSE	High	NQVAMNPHNTVFDAK		1	1	3	GET90217.1	0	1685.81	High	High	3.66
		FALSE	High	RSVHDVVLVGGSTR		1	1	2	GET90217.1	1	1481.82	High	High	4.38
		FALSE	High	RSVHDVVLVGGSTRIPK		1	1	2	GET90217.1	2	1820.05	High	High	4.25
		FALSE	High	SINPDEAVAYGAAVQAFILTGGK		1	1	2	GET90217.1	0	2292.19	High	High	4.2
		FALSE	High	SQIFSTYADNQPGVHIQVFEGER		1	1	2	GET90217.1	0	2622.26	High	High	4.75
		FALSE	High	TFTPEEISSMVLLK		1	1	3	GET90217.1	0	1594.84	High	High	3.09
		FALSE	High	TTPSYVAFTDSER		1	1	1	GET90217.1	0	1473.69	High	High	2.67
FALSE	Master Protein	GET90907.1	gene=LtaPh_3029761	35	10	24	10	361	39	8.95	85.77	10	other metabolic processes	other cytoplasmic organelle	other molecular function	Pf00044, Pf02800		A0A640KTP3; GET90907.1; Q27890	GAPG	0	High	1
	Checked	Protein Group ID	# Proteins	# Unique Peptides	# Peptides	# PSMs	Group Description	Found in Sample: [S13] F13: Sample
	FALSE	705	1	10	10	24	[Master Protein] gene=LtaPh_3029761	High
		Checked	Confidence	Sequence	Modifications	# Protein Groups	# Proteins	# PSMs	Master Protein Accessions	# Missed Cleavages	Theo. MH+ [Da]	Found in Sample: [S13] F13: Sample	Confidence (by Search Engine): Sequest HT	XCorr (by Search Engine): Sequest HT
		FALSE	High	AAAVNIIPSTTGAAK		1	1	2	GET90907.1	0	1384.78	High	High	3.22
		FALSE	High	DWRGGRAAAVNIIPSTTGAAK		1	1	1	GET90907.1	2	2112.13	High	High	3.47
		FALSE	High	ENFGIETGLMTTIHSYTATQK		1	1	4	GET90907.1	0	2342.13	High	High	5.05
		FALSE	High	GILGFTDEELVSADFINDNR		1	1	3	GET90907.1	0	2225.07	High	High	4.24
		FALSE	High	GILGFTDEELVSADFINDNRSSVYDSK		1	1	2	GET90907.1	1	2991.42	High	High	7.51
		FALSE	High	KVVISAPASGGAK		1	1	2	GET90907.1	1	1184.7	High	High	3.98
		FALSE	High	LGVDYVIESTGLFTDK		1	1	6	GET90907.1	0	1756.9	High	High	4.26
		FALSE	High	VPTPDVSVVDLTFR		1	1	2	GET90907.1	0	1544.83	High	High	4.03
		FALSE	High	VVISAPASGGAK		1	1	1	GET90907.1	0	1056.6	High	High	2.53
		FALSE	High	VVSWYDNEWAYSHR		1	1	1	GET90907.1	0	1811.81	High	High	2.39
FALSE	Master Protein	GET86704.1	gene=LtaPh_1109700	35	21	26	21	914	100.9	8.29	83.25	21	other metabolic processes		kinase activity;other molecular function	Pf00391, Pf01326, Pf02896		A0A640KCE1; GET86704.1		0	High	1
	Checked	Protein Group ID	# Proteins	# Unique Peptides	# Peptides	# PSMs	Group Description	Found in Sample: [S13] F13: Sample
	FALSE	533	1	21	21	26	[Master Protein] gene=LtaPh_1109700	High
		Checked	Confidence	Sequence	Modifications	# Protein Groups	# Proteins	# PSMs	Master Protein Accessions	# Missed Cleavages	Theo. MH+ [Da]	Found in Sample: [S13] F13: Sample	Confidence (by Search Engine): Sequest HT	XCorr (by Search Engine): Sequest HT
		FALSE	High	ALHEMNPMLGLR		1	1	2	GET86704.1	0	1381.71	High	High	2.66
		FALSE	High	DPFQSLDQEGVGLLVSTAITK		1	1	1	GET86704.1	0	2218.16	High	High	4.44
		FALSE	High	EEAVLRVDPEQVGHLLHPNIEPEAAK		1	1	1	GET86704.1	1	2890.51	High	High	4.28
		FALSE	High	EGTDVQPEIMIPLVGK		1	1	1	GET86704.1	0	1725.91	High	High	3.25
		FALSE	High	FDTDLTAADLK		1	1	1	GET86704.1	0	1209.6	High	High	2.96
		FALSE	High	FVEGDVITLDGTRGLIYK		1	1	1	GET86704.1	1	1996.07	High	High	3.58
		FALSE	High	GANLAEMVNIGIPVPPGFTITTK		1	1	1	GET86704.1	0	2340.26	High	High	2.74
		FALSE	High	GLAASPGAAVGQVVFDADSAK		1	1	3	GET86704.1	0	1930.99	High	High	3.89
		FALSE	High	HVYYFGGSK		1	1	1	GET86704.1	0	1057.51	High	High	2.77
		FALSE	High	KGTKFDTDLTAADLK		1	1	1	GET86704.1	2	1623.86	High	High	3.05
		FALSE	High	LGITYPEIYNMQVR		1	1	1	GET86704.1	0	1696.87	High	High	3.26
		FALSE	High	LLDPPLHEFVPHDK		1	1	1	GET86704.1	0	1656.87	High	High	2.81
		FALSE	High	LYDDLGIYTR		1	1	1	GET86704.1	0	1228.62	High	High	2.1
		FALSE	High	RLGVRANADTPVDANK		1	1	1	GET86704.1	2	1696.91	High	High	2.95
		FALSE	High	SFGDINTPLLFSVR		1	1	1	GET86704.1	0	1565.83	High	High	3.12
		FALSE	High	SGAAASMPGMMDTVLNLGLNR		1	1	1	GET86704.1	0	2106.01	High	High	2.34
		FALSE	High	SPATGANYFYGEYLVNAQGEDVVAGIR		1	1	2	GET86704.1	0	2861.37	High	High	5.06
		FALSE	High	TEHMFFESDRIDSIR		1	1	1	GET86704.1	1	1882.88	High	High	3.58
		FALSE	High	VDPEQVGHLLHPNIEPEAAK		1	1	1	GET86704.1	0	2193.13	High	High	2.96
		FALSE	High	VHYTIGTMIEVPR		1	1	2	GET86704.1	0	1515.8	High	High	3.56
		FALSE	High	VPVAIVAAAHAAVK		1	1	1	GET86704.1	0	1316.8	High	High	3.96
FALSE	Master Protein	GET87178.1	gene=LtaPh_1415101	26	18	25	18	1008	114.3	4.44	81.48	18				Pf00168		A0A640KD07; GET87178.1		0	High	1
	Checked	Protein Group ID	# Proteins	# Unique Peptides	# Peptides	# PSMs	Group Description	Found in Sample: [S13] F13: Sample
	FALSE	82	1	18	18	25	[Master Protein] gene=LtaPh_1415101	High
		Checked	Confidence	Sequence	Modifications	# Protein Groups	# Proteins	# PSMs	Master Protein Accessions	# Missed Cleavages	Theo. MH+ [Da]	Found in Sample: [S13] F13: Sample	Confidence (by Search Engine): Sequest HT	XCorr (by Search Engine): Sequest HT
		FALSE	High	EDALWGEITVEWANKPLDDVDPHPTSLEAEK		1	1	2	GET87178.1	0	3504.68	High	High	4.8
		FALSE	High	EGYYYLPGNPSQVMR		1	1	1	GET87178.1	0	1773.83	High	High	2.73
		FALSE	High	EGYYYLPGNPSQVMRLNTERK		1	1	2	GET87178.1	2	2515.24	High	High	3.1
		FALSE	High	ESLFFTIVR		1	1	1	GET87178.1	0	1111.61	High	High	2.21
		FALSE	High	EYHTEAQSAGRPSGEEAAAYTPTSGKPQHR		1	1	1	GET87178.1	0	3213.49	High	High	4.53
		FALSE	High	LGHILVCVPK	1xCarbamidomethyl [C7]	1	1	1	GET87178.1	0	1135.67	High	High	3.36
		FALSE	High	LMQLDVFEER		1	1	1	GET87178.1	0	1279.64	High	High	2.73
		FALSE	High	MSLFGEPLPFEDDTATSLIR	1xMet-loss+Acetyl [N-Term]	1	1	3	GET87178.1	0	2150.07	High	High	3.74
		FALSE	High	MSLFGEPLPFEDDTATSLIRR	1xMet-loss+Acetyl [N-Term]	1	1	1	GET87178.1	1	2306.17	High	High	2.44
		FALSE	High	MSLFGEPLPFEDDTATSLIRRAGFPPDK	1xMet-loss+Acetyl [N-Term]	1	1	2	GET87178.1	2	3018.52	High	High	3.44
		FALSE	High	MYAQMPEVYLCPCCSEFSK	3xCarbamidomethyl [C11; C13; C14]	1	1	1	GET87178.1	0	2399.98	High	High	2.36
		FALSE	High	NDQVVGGVVVPCTALHDR	1xCarbamidomethyl [C12]	1	1	1	GET87178.1	0	1935.97	High	High	4.19
		FALSE	High	NLESIRQLETYK		1	1	2	GET87178.1	1	1493.8	High	High	3.3
		FALSE	High	QEESSAEEEELLVIGAVPLEFER		1	1	2	GET87178.1	0	2603.27	High	High	4.51
		FALSE	High	QEESSAEEEELLVIGAVPLEFERLYTK		1	1	1	GET87178.1	1	3108.56	High	High	5.55
		FALSE	High	QPWYPCGSPETDQHVPFSK	1xCarbamidomethyl [C6]	1	1	1	GET87178.1	0	2260.01	High	High	2.08
		FALSE	High	RVVEEEPTEMVSNVPPPPQTIDDLRR		1	1	1	GET87178.1	2	3003.52	High	High	3.75
		FALSE	High	VVEEEPTEMVSNVPPPPQTIDDLR		1	1	1	GET87178.1	0	2691.32	High	High	3.27
FALSE	Master Protein	GET88260.1	gene=LtaPh_2102651	42	13	22	13	471	51.6	8.32	79.86	13	other metabolic processes;other biological processes		kinase activity;other molecular function	Pf00349, Pf03727		A0A640KLD7; GET88260.1		0	High	1
	Checked	Protein Group ID	# Proteins	# Unique Peptides	# Peptides	# PSMs	Group Description	Found in Sample: [S13] F13: Sample
	FALSE	643	1	13	13	22	[Master Protein] gene=LtaPh_2102651	High
		Checked	Confidence	Sequence	Modifications	# Protein Groups	# Proteins	# PSMs	Master Protein Accessions	# Missed Cleavages	Theo. MH+ [Da]	Found in Sample: [S13] F13: Sample	Confidence (by Search Engine): Sequest HT	XCorr (by Search Engine): Sequest HT
		FALSE	High	AAHQAAVFTAAPMLK		1	1	2	GET88260.1	0	1526.81	High	High	4.13
		FALSE	High	ATGVFYALDLGGTNFR		1	1	1	GET88260.1	0	1701.86	High	High	3.57
		FALSE	High	DPAVSARGNAVTPINMECGNFDSK	1xCarbamidomethyl [C18]	1	1	1	GET88260.1	1	2550.17	High	High	4.6
		FALSE	High	GNAVTPINMECGNFDSK	1xCarbamidomethyl [C11]	1	1	1	GET88260.1	0	1853.82	High	High	3.6
		FALSE	High	HMGMIAADQMPGLQFTR		1	1	2	GET88260.1	0	1903.9	High	High	4.53
		FALSE	High	QRLALASLATQLTMSSEK		1	1	2	GET88260.1	1	1948.05	High	High	3.41
		FALSE	High	RIAGVDVPDTADLHTIR		1	1	3	GET88260.1	1	1848.99	High	High	4.75
		FALSE	High	RMMSENAPEDLEK		1	1	1	GET88260.1	1	1549.7	High	High	2.67
		FALSE	High	RVPLGFTFSFPVDQK		1	1	1	GET88260.1	1	1737.93	High	High	4.21
		FALSE	High	SALTGDATDLFDFIAQSVK		1	1	2	GET88260.1	0	1999	High	High	3.69
		FALSE	High	TRTQGLATVAVDGSVYEK		1	1	3	GET88260.1	1	1894.99	High	High	4.59
		FALSE	High	YALPITVYDDEMDAITPNRENQR		1	1	2	GET88260.1	1	2724.29	High	High	3.22
		FALSE	High	YALPITVYDDEMDAITPNRENQRQEK		1	1	1	GET88260.1	2	3109.49	High	High	3.93
FALSE	Master Protein	GET89694.1	gene=LtaPh_2705081	22	23	27	22	6722	752.1	5.29	76.84	23	protein metabolism		other molecular function	Pf00648, Pf01067		A0A640KKY9; GET89694.1		0	High	1
	Checked	Protein Group ID	# Proteins	# Unique Peptides	# Peptides	# PSMs	Group Description	Found in Sample: [S13] F13: Sample
	FALSE	837	1	22	23	27	[Master Protein] gene=LtaPh_2705081	High
		Checked	Confidence	Sequence	Modifications	# Protein Groups	# Proteins	# PSMs	Master Protein Accessions	# Missed Cleavages	Theo. MH+ [Da]	Found in Sample: [S13] F13: Sample	Confidence (by Search Engine): Sequest HT	XCorr (by Search Engine): Sequest HT
		FALSE	High	AFLDREPEGMHLIDVPLDDDPSFQK		1	1	1	GET89694.1	1	2884.38	High	High	4.58
		FALSE	High	ALPLDEDAEFR		1	1	1	GET89694.1	0	1275.62	High	High	2.2
		FALSE	High	AVHGVPLR		1	1	1	GET89694.1	0	848.51	High	High	2.1
		FALSE	High	AVLQSMDTPLTAEQLSALLDSDAEVADMER		1	1	1	GET89694.1	0	3219.54	High	High	2.61
		FALSE	High	AYLAPEPAGIPLELLPIDEDAEFCAK	1xCarbamidomethyl [C24]	1	1	1	GET89694.1	0	2842.42	High	High	3.63
		FALSE	High	EAARLGEELRK		1	1	1	GET89694.1	2	1271.71	High	High	2.44
		FALSE	High	EMLDLHNDAIASALIEELR		1	1	1	GET89694.1	0	2153.09	High	High	2.31
		FALSE	High	EPEGVPLADLPLNTDSLFR		1	1	1	GET89694.1	0	2083.07	High	High	2.55
		FALSE	High	ETELNARAVEIAEQLK		1	1	1	GET89694.1	1	1813.97	High	High	3.99
		FALSE	High	FLAESYEGVPTSELPLDTDAAFHEMEIER		1	1	1	GET89694.1	0	3296.53	High	High	2.7
		FALSE	High	LEGVSIEELPLSTDSEFHSMEVER		1	1	1	GET89694.1	0	2733.29	High	High	3.44
		FALSE	High	LSEQAHQIAVDLK		1	1	2	GET89694.1	0	1451.79	High	High	2.46
		FALSE	High	MDQEPENMPLALLPLEEDALFAAAEK		1	1	1	GET89694.1	0	2885.39	High	High	4.48
		FALSE	High	MNERASAIAESMNAAERETYLPK		1	1	1	GET89694.1	2	2582.23	High	High	2.38
		FALSE	High	MSSLVTEVDDSNTLFQDTQFMESNK	1xMet-loss+Acetyl [N-Term]	1	1	2	GET89694.1	0	2777.25	High	High	2.76
		FALSE	High	RARDLAVAMK		1	1	2	GET89694.1	2	1130.65	High	High	3.07
		FALSE	High	RLPLDTDAEFHALEVER		1	1	1	GET89694.1	1	2011.02	High	High	2.81
		FALSE	High	SFLDPEPLGVPLEELPLNDDHILNPVER		1	1	1	GET89694.1	0	3167.63	High	High	3.17
		FALSE	High	SSDIPRELLALDTDK		1	1	2	GET89694.1	1	1672.88	High	High	2.84
		FALSE	High	SYEGVPTSELPLDTDAAFHEMEVER		1	1	1	GET89694.1	0	2822.28	High	High	3.84
		FALSE	High	VAALEAQLLAR		1	1	1	GET89694.1	0	1154.69	High	High	2.24
		FALSE	High	VEIDDRIPMVK		3	3	1	GET89693.1; GET89691.1; GET89694.1	1	1314.71	High	High	2.85
		FALSE	High	VLAELYEGVLTSELPLDTDAAFHEMEVER		1	1	1	GET89694.1	0	3276.6	High	High	2.39
FALSE	Master Protein	GET91647.1	gene=LtaPh_3232300	30	14	20	14	827	91.5	4.91	72.6	14				Pf12799, Pf16561		A0A640KVR7; GET91647.1		0	High	1
	Checked	Protein Group ID	# Proteins	# Unique Peptides	# Peptides	# PSMs	Group Description	Found in Sample: [S13] F13: Sample
	FALSE	536	1	14	14	20	[Master Protein] gene=LtaPh_3232300	High
		Checked	Confidence	Sequence	Modifications	# Protein Groups	# Proteins	# PSMs	Master Protein Accessions	# Missed Cleavages	Theo. MH+ [Da]	Found in Sample: [S13] F13: Sample	Confidence (by Search Engine): Sequest HT	XCorr (by Search Engine): Sequest HT
		FALSE	High	EVTLDHYDAEYMYLR		1	1	1	GET91647.1	0	1917.87	High	High	3.61
		FALSE	High	IGSPNSNFVTLTNK		1	1	1	GET91647.1	0	1491.78	High	High	2.73
		FALSE	High	IIGNLAEGSK		1	1	1	GET91647.1	0	1001.56	High	High	2.16
		FALSE	High	LQVEYCGGTEGESIIK	1xCarbamidomethyl [C6]	1	1	1	GET91647.1	0	1782.86	High	High	1.99
		FALSE	High	ISPSGDEVTVEAADPWAGYEVTR		1	1	2	GET91647.1	0	2449.15	High	High	4.79
		FALSE	High	MLRVTYTPVRSDGHEGAPK		1	1	2	GET91647.1	2	2114.08	High	High	6.42
		FALSE	High	RTPHLHHLYMTGNK		1	1	3	GET91647.1	1	1704.88	High	High	4.71
		FALSE	High	TTEVFQSSYLYPVIFK		1	1	1	GET91647.1	0	1921.99	High	High	2.98
		FALSE	High	VAELEPQEEDQDTILHIR		1	1	2	GET91647.1	0	2135.06	High	High	4.28
		FALSE	High	VLDIVGDPVVGK		1	1	1	GET91647.1	0	1210.7	High	High	3.14
		FALSE	High	VSGEASEVFVVGSMNNWTEPISLER		1	1	2	GET91647.1	0	2737.31	High	High	3.8
		FALSE	High	VVHCVREGFTVEGESPEK	1xCarbamidomethyl [C4]	1	1	1	GET91647.1	1	2058.99	High	High	2.29
		FALSE	High	WEVEDPQTEEFNVVATDAK		1	1	1	GET91647.1	0	2207.01	High	High	2.69
		FALSE	High	YVVTPEDVGQYLAVEYTPVNTEGVVGETCR	1xCarbamidomethyl [C29]	1	1	1	GET91647.1	0	3344.6	High	High	4.41
FALSE	Master Protein	GET91035.1	gene=LtaPh_3104600	37	18	21	18	716	79.2	5.58	68.87	18	protein metabolism		other molecular function	Pf00648, Pf09149		A0A640KPP5; GET91035.1		0	High	1
	Checked	Protein Group ID	# Proteins	# Unique Peptides	# Peptides	# PSMs	Group Description	Found in Sample: [S13] F13: Sample
	FALSE	121	1	18	18	21	[Master Protein] gene=LtaPh_3104600	High
		Checked	Confidence	Sequence	Modifications	# Protein Groups	# Proteins	# PSMs	Master Protein Accessions	# Missed Cleavages	Theo. MH+ [Da]	Found in Sample: [S13] F13: Sample	Confidence (by Search Engine): Sequest HT	XCorr (by Search Engine): Sequest HT
		FALSE	High	ACAVVYPLETLHLASGTATGYR	1xCarbamidomethyl [C2]	1	1	2	GET91035.1	0	2350.19	High	High	3.44
		FALSE	High	APETYVSTTVI		1	1	1	GET91035.1	0	1180.61	High	High	1.97
		FALSE	High	AVGAYRVMINK		1	1	1	GET91035.1	1	1221.68	High	High	2.18
		FALSE	High	DPEDGSFWMCWEDASR	1xCarbamidomethyl [C10]	1	1	1	GET91035.1	0	1987.76	High	High	4.04
		FALSE	High	FAPGSQITAGER		1	1	1	GET91035.1	0	1233.62	High	High	2.19
		FALSE	High	LAEALVQLSR		1	1	1	GET91035.1	0	1099.65	High	High	2.54
		FALSE	High	ILIVDDYFPTISR		1	1	1	GET91035.1	0	1551.84	High	High	2.51
		FALSE	High	NTSWNPTMPSEEFNFVVGR		1	1	1	GET91035.1	0	2212.01	High	High	2.22
		FALSE	High	RGVDRTEGAALFAPIMLTVSR		1	1	1	GET91035.1	2	2260.22	High	High	4.27
		FALSE	High	RIDGDSSVFTNYIAYNSEDLPSVEVESQVR		1	1	1	GET91035.1	1	3389.61	High	High	4.69
		FALSE	High	RIDGDSSVFTNYIAYNSEDLPSVEVESQVRLPGK		1	1	1	GET91035.1	2	3784.87	High	High	4.08
		FALSE	High	SDYDRPYVVGIISADK		1	1	2	GET91035.1	0	1797.9	High	High	3.74
		FALSE	High	SGACVVLSTPGHNSESYLGR	1xCarbamidomethyl [C4]	1	1	1	GET91035.1	0	2090.99	High	High	4.83
		FALSE	High	SLVTDDMDEEAILQR		1	1	2	GET91035.1	0	1734.82	High	High	3.42
		FALSE	High	SYDNRAELWTSLLQK		1	1	1	GET91035.1	1	1823.93	High	High	3.31
		FALSE	High	TEGAALFAPIMLTVSR		1	1	1	GET91035.1	0	1676.9	High	High	3.68
		FALSE	High	YFDGGGVVFANPDATDYR		1	1	1	GET91035.1	0	1963.88	High	High	3.72
		FALSE	High	YQVVPRMHSK		1	1	1	GET91035.1	1	1244.66	High	High	2.64
FALSE	Master Protein	GET86669.1	gene=LtaPh_1106200	41	12	20	12	329	35.4	9.39	68.8	12				Pf01039		A0A640KGP9; GET86669.1		0	High	1
	Checked	Protein Group ID	# Proteins	# Unique Peptides	# Peptides	# PSMs	Group Description	Found in Sample: [S13] F13: Sample
	FALSE	764	1	12	12	20	[Master Protein] gene=LtaPh_1106200	High
		Checked	Confidence	Sequence	Modifications	# Protein Groups	# Proteins	# PSMs	Master Protein Accessions	# Missed Cleavages	Theo. MH+ [Da]	Found in Sample: [S13] F13: Sample	Confidence (by Search Engine): Sequest HT	XCorr (by Search Engine): Sequest HT
		FALSE	High	AGVSISSIEADDR		1	1	1	GET86669.1	0	1319.64	High	High	2.96
		FALSE	High	AGVSISSIEADDRVR		1	1	1	GET86669.1	1	1574.81	High	High	4.25
		FALSE	High	AGVSISSIEADDRVRK		1	1	4	GET86669.1	2	1702.91	High	High	4.18
		FALSE	High	ERSTQEPCVAATPTPSDTAATLAAAATPAPAAPIK	1xCarbamidomethyl [C8]	1	1	2	GET86669.1	1	3433.73	High	High	5.48
		FALSE	High	FLELSQLAGWDLYWDDK		1	1	1	GET86669.1	0	2099.01	High	High	2.29
		FALSE	High	GVDYARLYAHHPIDYERSTSK		1	1	2	GET86669.1	2	2478.22	High	High	4.6
		FALSE	High	LPANTSDPTYQENMAR		1	1	1	GET86669.1	0	1807.83	High	High	4.99
		FALSE	High	LYAHHPIDYER		1	1	3	GET86669.1	0	1413.69	High	High	2.9
		FALSE	High	MEGLVEQLR		1	1	1	GET86669.1	0	1074.56	High	High	2.9
		FALSE	High	SPNILR		1	1	1	GET86669.1	0	699.415	High	High	2
		FALSE	High	STQEPCVAATPTPSDTAATLAAAATPAPAAPIK	1xCarbamidomethyl [C6]	1	1	1	GET86669.1	0	3148.58	High	High	4.23
		FALSE	High	YVQAGGVVPEEEAAK		1	1	2	GET86669.1	0	1546.77	High	High	2.82
FALSE	Master Protein	GET93684.1	gene=LtaPh_3660000	48	15	19	15	494	54.7	9.91	65.38	15						A0A640KXF6; GET93684.1		0	High	1
	Checked	Protein Group ID	# Proteins	# Unique Peptides	# Peptides	# PSMs	Group Description	Found in Sample: [S13] F13: Sample
	FALSE	234	1	15	15	19	[Master Protein] gene=LtaPh_3660000	High
		Checked	Confidence	Sequence	Modifications	# Protein Groups	# Proteins	# PSMs	Master Protein Accessions	# Missed Cleavages	Theo. MH+ [Da]	Found in Sample: [S13] F13: Sample	Confidence (by Search Engine): Sequest HT	XCorr (by Search Engine): Sequest HT
		FALSE	High	ANESVDVLNLHCYTADELNERPQPFK	1xCarbamidomethyl [C12]	1	1	2	GET93684.1	0	3059.45	High	High	4.53
		FALSE	High	DAPMFGQIGHLTETEEEQMQGVLPPCHK	1xCarbamidomethyl [C26]	1	1	1	GET93684.1	0	3179.46	High	High	3.65
		FALSE	High	DTANLFHGGVMPR		1	1	1	GET93684.1	0	1414.69	High	High	3.77
		FALSE	High	GPIPRSNMESK		1	1	1	GET93684.1	1	1215.62	High	High	2.49
		FALSE	High	GRGEFYQNSQSTIALV		1	1	1	GET93684.1	1	1769.88	High	High	2
		FALSE	High	KREDPVFEDNYRPHK		1	1	2	GET93684.1	2	1929.96	High	High	4.51
		FALSE	High	LDDSNTPYVMGK		1	1	1	GET93684.1	0	1339.62	High	High	3.46
		FALSE	High	ITHPQGVMEAPYFEDNDPRPPR		1	1	1	GET93684.1	0	2566.21	High	High	3.33
		FALSE	High	ITHPQGVMEAPYFEDNDPRPPRDTPPVTGK		1	1	2	GET93684.1	1	3361.63	High	High	5
		FALSE	High	MTSVMAHQTSPPR	1xMet-loss+Acetyl [N-Term]	1	1	1	GET93684.1	0	1353.66	High	High	3.36
		FALSE	High	NAGTPNLLRYYDPTIDPAPASPPK		1	1	2	GET93684.1	1	2568.31	High	High	3.5
		FALSE	High	NNFSSPCEFFGGPR	1xCarbamidomethyl [C7]	1	1	1	GET93684.1	0	1615.7	High	High	2.95
		FALSE	High	NPNSNADSVGMMLTDEYFMK		1	1	1	GET93684.1	0	2263.97	High	High	3.4
		FALSE	High	QEHDVLGTGRWGSPEK		1	1	1	GET93684.1	1	1795.87	High	High	3.91
		FALSE	High	REDPVFEDNYRPHK		1	1	1	GET93684.1	1	1801.86	High	High	2.28
FALSE	Master Protein	GET89832.1	gene=LtaPh_2718600	29	12	17	12	525	58.2	8.57	61.06	12	other metabolic processes		kinase activity;other molecular function	Pf01293		A0A640KK11; GET89832.1		0	High	1
	Checked	Protein Group ID	# Proteins	# Unique Peptides	# Peptides	# PSMs	Group Description	Found in Sample: [S13] F13: Sample
	FALSE	8	1	12	12	17	[Master Protein] gene=LtaPh_2718600	High
		Checked	Confidence	Sequence	Modifications	# Protein Groups	# Proteins	# PSMs	Master Protein Accessions	# Missed Cleavages	Theo. MH+ [Da]	Found in Sample: [S13] F13: Sample	Confidence (by Search Engine): Sequest HT	XCorr (by Search Engine): Sequest HT
		FALSE	High	AVIDAIHDGSLDK		1	1	1	GET89832.1	0	1353.7	High	High	3.66
		FALSE	High	ELVAMFQESFQK		1	1	1	GET89832.1	0	1456.71	High	High	3.43
		FALSE	High	MAPIIHRNLTAPELVQWALK	1xMet-loss [N-Term]	1	1	3	GET89832.1	1	2170.25	High	High	4.6
		FALSE	High	MLIGDDEHVWTDR		1	1	2	GET89832.1	0	1586.73	High	High	3.87
		FALSE	High	NLTAPELVQWALK		1	1	1	GET89832.1	0	1482.83	High	High	3.03
		FALSE	High	NVIFLTNDAFGVMPPVAR		1	1	1	GET89832.1	0	1961.03	High	High	4.33
		FALSE	High	RAMDFLSSR		1	1	1	GET89832.1	1	1082.54	High	High	3.32
		FALSE	High	RVVDTDDVRENVDWGSVNMK		1	1	2	GET89832.1	2	2334.11	High	High	4.05
		FALSE	High	SVPGVTSTTSVSLNFK		1	1	1	GET89832.1	0	1623.86	High	High	2.21
		FALSE	High	TGEEVILGTEYAGEMK		1	1	1	GET89832.1	0	1726.82	High	High	4.01
		FALSE	High	VTRAVIDAIHDGSLDK		1	1	2	GET89832.1	1	1709.92	High	High	4.41
		FALSE	High	VWLLNTGYAGGR		1	1	1	GET89832.1	0	1306.69	High	High	2.49
FALSE	Master Protein	P666666	BirA-LtVTC1 sequence	34	13	18	1	568	62	5.49	56.27	13						P666666		0	High	1
	Checked	Protein Group ID	# Proteins	# Unique Peptides	# Peptides	# PSMs	Group Description	Found in Sample: [S13] F13: Sample
	FALSE	559	2	1	13	18	[Master Protein] BirA VTC1 sequence supplied by Orquidea Biotin--[acetyl-CoA-carboxylase] ligase OS=Leishmania	High
		Checked	Confidence	Sequence	Modifications	# Protein Groups	# Proteins	# PSMs	Master Protein Accessions	# Missed Cleavages	Theo. MH+ [Da]	Found in Sample: [S13] F13: Sample	Confidence (by Search Engine): Sequest HT	XCorr (by Search Engine): Sequest HT
		FALSE	High	AALELFEQEGLAPYLSR		2	2	3	P777777; P666666	0	1906.99	High	High	3.38
		FALSE	High	DWGVDVFTVPGK		2	2	1	P777777; P666666	0	1319.66	High	High	2.72
		FALSE	High	GYSLPEPIQLLNAK		2	2	3	P777777; P666666	0	1542.85	High	High	3.05
		FALSE	High	HIQTLRDWGVDVFTVPGK		2	2	1	P777777; P666666	1	2068.1	High	High	4.11
		FALSE	High	LAGILVELTGK		2	2	1	P777777; P666666	0	1113.69	High	High	2.36
		FALSE	High	LEGSGSGSGSGSGSMPYSK		2	2	1	P777777; P666666	0	1731.75	High	High	4.16
		FALSE	High	LISEEDLGSGSGSGSGSK		2	2	1	P777777; P666666	0	1666.78	High	High	3.95
		FALSE	High	NTLAAMLIR		2	2	1	P777777; P666666	0	1002.58	High	High	2.37
		FALSE	High	QILGQLDGGSVAVLPVIDSTNQYLLDR		2	2	1	P777777; P666666	0	2884.54	High	High	2.93
		FALSE	High	QYTQTVVSSFSETAR		1	2	2	P666666	0	1703.82	High	High	3.3
		FALSE	High	SGDACIAEYQQAGR	1xCarbamidomethyl [C5]	2	2	1	P777777; P666666	0	1525.67	High	High	3.27
		FALSE	High	TGDAAQIVIGAGINMAMR		2	2	1	P777777; P666666	0	1788.91	High	High	3.11
		FALSE	High	WPNDLYLQDRK		2	2	1	P777777; P666666	1	1447.73	High	High	3.36
FALSE	Master Protein	GET93807.1	gene=LtaPh_3672100	38	13	17	13	477	52.9	5.22	55.34	13		ER/Golgi	other molecular function	Pf00085, Pf13848		A0A640L1Z0; GET93807.1		0	High	1
	Checked	Protein Group ID	# Proteins	# Unique Peptides	# Peptides	# PSMs	Group Description	Found in Sample: [S13] F13: Sample
	FALSE	835	1	13	13	17	[Master Protein] gene=LtaPh_3672100	High
		Checked	Confidence	Sequence	Modifications	# Protein Groups	# Proteins	# PSMs	Master Protein Accessions	# Missed Cleavages	Theo. MH+ [Da]	Found in Sample: [S13] F13: Sample	Confidence (by Search Engine): Sequest HT	XCorr (by Search Engine): Sequest HT
		FALSE	High	AADALAGVATLAEVDCTK	1xCarbamidomethyl [C16]	1	1	2	GET93807.1	0	1775.88	High	High	4.6
		FALSE	High	DYDGPRTAAGIVSYMK		1	1	1	GET93807.1	1	1743.84	High	High	3.4
		FALSE	High	EREAYSGITPMTEESVEK		1	1	2	GET93807.1	1	2055.95	High	High	4.94
		FALSE	High	ESMMSEAVPEK		1	1	1	GET93807.1	0	1237.54	High	High	1.93
		FALSE	High	ETVNGLTTVVGHTIEK		1	1	1	GET93807.1	0	1697.91	High	High	1.94
		FALSE	High	FPAFVMDLER		1	1	1	GET93807.1	0	1224.61	High	High	2.42
		FALSE	High	GFPTLYIFR		1	1	1	GET93807.1	0	1113.61	High	High	2.02
		FALSE	High	KFEVSGFPTMYFIPAGESPMVYDGGR		1	1	1	GET93807.1	1	2882.35	High	High	3.93
		FALSE	High	NLESENVIIAQLDATTNDFDRK		1	1	3	GET93807.1	1	2506.24	High	High	5.61
		FALSE	High	QLGFPEDVK		1	1	1	GET93807.1	0	1032.54	High	High	1.99
		FALSE	High	TLAPEFEK		1	1	1	GET93807.1	0	934.488	High	High	2.19
		FALSE	High	VLLTHIDGEQYRPVSR		1	1	1	GET93807.1	0	1883.01	High	High	3.13
		FALSE	High	VLLTHIDGEQYRPVSRQLGFPEDVK		1	1	1	GET93807.1	1	2896.53	High	High	3.25
FALSE	Master Protein	GET90042.1	gene=LtaPh_2812761	33	14	18	14	658	71.8	5.14	54.7	14			other molecular function	Pf00012		A0A640KLA5; GET90042.1		0	High	1
	Checked	Protein Group ID	# Proteins	# Unique Peptides	# Peptides	# PSMs	Group Description	Found in Sample: [S13] F13: Sample
	FALSE	854	1	14	14	18	[Master Protein] gene=LtaPh_2812761	High
		Checked	Confidence	Sequence	Modifications	# Protein Groups	# Proteins	# PSMs	Master Protein Accessions	# Missed Cleavages	Theo. MH+ [Da]	Found in Sample: [S13] F13: Sample	Confidence (by Search Engine): Sequest HT	XCorr (by Search Engine): Sequest HT
		FALSE	High	EALDFVDENPNADREEFEAARTK		1	1	1	GET90042.1	2	2666.23	High	High	2.91
		FALSE	High	EISETFLGGK		1	1	1	GET90042.1	0	1080.56	High	High	2.06
		FALSE	High	GEVHIVTNEMGNR		1	1	1	GET90042.1	0	1455.7	High	High	2.49
		FALSE	High	GEVHIVTNEMGNRITPSVVAFTDAERLVGDGAK		1	1	1	GET90042.1	2	3482.77	High	High	3.66
		FALSE	High	GINPDEAVAYGAAVQAAVLTGEAEVEGK		1	1	4	GET90042.1	0	2729.36	High	High	5.43
		FALSE	High	IINEPTAAAIAYGLNK		1	1	1	GET90042.1	0	1658.91	High	High	3.31
		FALSE	High	LLSYDIVADK		1	1	1	GET90042.1	0	1136.62	High	High	2.55
		FALSE	High	LQSVTNPIIQK		1	1	1	GET90042.1	0	1240.73	High	High	2.69
		FALSE	High	NAVVTVPAYFNDAQRQATK		1	1	1	GET90042.1	1	2093.08	High	High	2.73
		FALSE	High	NQLPQNPENTIYAIK		1	1	1	GET90042.1	0	1742.91	High	High	3
		FALSE	High	NSLESVAYSLRNQVNDK		1	1	1	GET90042.1	1	1936.97	High	High	4.02
		FALSE	High	NTLVPVQK		1	1	1	GET90042.1	0	898.536	High	High	2.19
		FALSE	High	QFTPEEVSAMVLQK		1	1	1	GET90042.1	0	1606.81	High	High	3.25
		FALSE	High	TGKPLVQVTVK		1	1	2	GET90042.1	0	1169.73	High	High	3.61
FALSE	Master Protein	GET90838.1	gene=LtaPh_3023700	38	10	15	10	349	38.4	5.77	53.07	10						A0A640KNB9; GET90838.1		0	High	1
	Checked	Protein Group ID	# Proteins	# Unique Peptides	# Peptides	# PSMs	Group Description	Found in Sample: [S13] F13: Sample
	FALSE	900	1	10	10	15	[Master Protein] gene=LtaPh_3023700	High
		Checked	Confidence	Sequence	Modifications	# Protein Groups	# Proteins	# PSMs	Master Protein Accessions	# Missed Cleavages	Theo. MH+ [Da]	Found in Sample: [S13] F13: Sample	Confidence (by Search Engine): Sequest HT	XCorr (by Search Engine): Sequest HT
		FALSE	High	ALSDMIIDYTASVR		1	1	1	GET90838.1	0	1554.78	High	High	2.33
		FALSE	High	ALSDMIIDYTASVRAAEDPYA		1	1	2	GET90838.1	1	2272.08	High	High	3.18
		FALSE	High	KQDTTARITLTAAK		1	1	2	GET90838.1	2	1517.86	High	High	4.98
		FALSE	High	IVTFPGQISDDYGNNLEEHTEHGAK		1	1	2	GET90838.1	0	2771.29	High	High	4.29
		FALSE	High	MPAATAHSVFGVEDFK	1xMet-loss [N-Term]	1	1	3	GET90838.1	0	1575.78	High	High	4.39
		FALSE	High	MYLNTLRSPGQAAYVSK		1	1	1	GET90838.1	1	1898.98	High	High	3.07
		FALSE	High	NTAVAEAADAMDAEFQR		1	1	1	GET90838.1	0	1809.81	High	High	4.9
		FALSE	High	SAFFVR		1	1	1	GET90838.1	0	726.393	High	High	1.95
		FALSE	High	SFLVMHTETNEIVGR		1	1	1	GET90838.1	0	1732.87	High	High	2.97
		FALSE	High	SRNTAVAEAADAMDAEFQR		1	1	1	GET90838.1	1	2052.94	High	High	4.83
FALSE	Master Protein	GET90596.1	gene=LtaPh_3001800	35	14	16	14	621	69.7	7.58	52.83	14			other molecular function	Pf01565, Pf02913		A0A640KLJ9; GET90596.1		0	High	1
	Checked	Protein Group ID	# Proteins	# Unique Peptides	# Peptides	# PSMs	Group Description	Found in Sample: [S13] F13: Sample
	FALSE	924	1	14	14	16	[Master Protein] gene=LtaPh_3001800	High
		Checked	Confidence	Sequence	Modifications	# Protein Groups	# Proteins	# PSMs	Master Protein Accessions	# Missed Cleavages	Theo. MH+ [Da]	Found in Sample: [S13] F13: Sample	Confidence (by Search Engine): Sequest HT	XCorr (by Search Engine): Sequest HT
		FALSE	High	DISAVLERSQIRPNDK		1	1	1	GET90596.1	1	1840.99	High	High	2.33
		FALSE	High	EIPPLSPSIPLEK		1	1	2	GET90596.1	0	1419.81	High	High	2.76
		FALSE	High	ESHLATFETGVLGPDLDEQLLR		1	1	1	GET90596.1	0	2440.24	High	High	5.11
		FALSE	High	GSGAMSNQYGDIEDMVVAVK		1	1	1	GET90596.1	0	2070.95	High	High	3.06
		FALSE	High	HNVVVIPFGGGTNVTGGVEADPFER		1	1	1	GET90596.1	0	2568.28	High	High	3.36
		FALSE	High	LLPSPPRENESAAAVK		1	1	1	GET90596.1	1	1678.91	High	High	1.91
		FALSE	High	LNKPNINEAFMK		1	1	1	GET90596.1	0	1418.75	High	High	2.99
		FALSE	High	MGVPGAVASHL		1	1	1	GET90596.1	0	1038.54	High	High	1.92
		FALSE	High	MISIDRESHLATFETGVLGPDLDEQLLR		1	1	2	GET90596.1	1	3155.6	High	High	5.36
		FALSE	High	MSTDETQVSAHTEVYEGLK	1xMet-loss+Acetyl [N-Term]	1	1	1	GET90596.1	0	2035.95	High	High	4.96
		FALSE	High	SETAAVFNQYGGIGVGR		1	1	1	GET90596.1	0	1725.86	High	High	4.46
		FALSE	High	SRLYHIVGK		1	1	1	GET90596.1	1	1072.63	High	High	2.7
		FALSE	High	VATPTGIIETPTTSR		1	1	1	GET90596.1	0	1543.83	High	High	3.19
		FALSE	High	WDGWGTEGVRMEIDDK		1	1	1	GET90596.1	1	1893.84	High	High	2.26
FALSE	Master Protein	GET85782.1	gene=LtaPh_0505031	22	11	16	11	574	62.5	9.72	50.06	11	other metabolic processes;transport	other membranes	transporter activity;other molecular function	Pf00006, Pf00306		A0A640K8A1; GET85782.1		0	High	1
	Checked	Protein Group ID	# Proteins	# Unique Peptides	# Peptides	# PSMs	Group Description	Found in Sample: [S13] F13: Sample
	FALSE	380	1	11	11	16	[Master Protein] gene=LtaPh_0505031	High
		Checked	Confidence	Sequence	Modifications	# Protein Groups	# Proteins	# PSMs	Master Protein Accessions	# Missed Cleavages	Theo. MH+ [Da]	Found in Sample: [S13] F13: Sample	Confidence (by Search Engine): Sequest HT	XCorr (by Search Engine): Sequest HT
		FALSE	High	AVDTMIPIGR		1	1	1	GET85782.1	0	1072.58	High	High	2.35
		FALSE	High	DGRIGIILMDNITEVQSGQK		1	1	1	GET85782.1	1	2187.14	High	High	2.53
		FALSE	High	FVALFNQK		1	1	1	GET85782.1	0	966.541	High	High	2.28
		FALSE	High	HCLCVYDDLSK	2xCarbamidomethyl [C2; C4]	1	1	1	GET85782.1	0	1409.62	High	High	3.04
		FALSE	High	LAADSVGGSQVQTVPMIR		1	1	1	GET85782.1	0	1828.96	High	High	4.12
		FALSE	High	IGIILMDNITEVQSGQK		1	1	4	GET85782.1	0	1858.99	High	High	3.85
		FALSE	High	LLYIPVGAGVLGK		1	1	2	GET85782.1	0	1299.8	High	High	2.23
		FALSE	High	LYEYLLVNK		1	1	1	GET85782.1	0	1154.65	High	High	2.85
		FALSE	High	QHTHLFLQHYQSK		1	1	1	GET85782.1	0	1666.84	High	High	4.07
		FALSE	High	SPVNYNLLTGFK		1	1	1	GET85782.1	0	1352.72	High	High	3.06
		FALSE	High	VDAGAPNIVSRSPVNYNLLTGFK		1	1	2	GET85782.1	1	2432.29	High	High	4.27
FALSE	Master Protein	GET93591.1	gene=LtaPh_3650521	40	11	16	11	360	42.8	9.22	48.55	11						A0A640KWI5; GET93591.1		0	High	1
	Checked	Protein Group ID	# Proteins	# Unique Peptides	# Peptides	# PSMs	Group Description	Found in Sample: [S13] F13: Sample
	FALSE	282	1	11	11	16	[Master Protein] gene=LtaPh_3650521	High
		Checked	Confidence	Sequence	Modifications	# Protein Groups	# Proteins	# PSMs	Master Protein Accessions	# Missed Cleavages	Theo. MH+ [Da]	Found in Sample: [S13] F13: Sample	Confidence (by Search Engine): Sequest HT	XCorr (by Search Engine): Sequest HT
		FALSE	High	AADSYNADGTNSGRPLPGSVAR		1	1	1	GET93591.1	0	2176.04	High	High	3.87
		FALSE	High	ASREEHLEEIAAMEER		1	1	1	GET93591.1	1	1899.89	High	High	3.95
		FALSE	High	DLMDQIMAK		1	1	1	GET93591.1	0	1064.51	High	High	2.24
		FALSE	High	EQFRQDFEDCIAR	1xCarbamidomethyl [C10]	1	1	1	GET93591.1	1	1713.76	High	High	2.09
		FALSE	High	EQLAVRAATLK		1	1	1	GET93591.1	1	1199.71	High	High	2.47
		FALSE	High	ETYRMTHLGEAGI		1	1	2	GET93591.1	1	1477.71	High	High	3.06
		FALSE	High	MLQLQNEEFHR		1	1	2	GET93591.1	0	1444.7	High	High	3.17
		FALSE	High	MPLPPVESGPGAMTR	1xMet-loss [N-Term]	1	1	2	GET93591.1	0	1408.73	High	High	3.68
		FALSE	High	NVTRMLQLQNEEFHREAMK		1	1	2	GET93591.1	2	2374.18	High	High	4.54
		FALSE	High	QLEEEDLRIATIRQEEK		1	1	2	GET93591.1	2	2100.09	High	High	3.47
		FALSE	High	VSQYEPLRK		1	1	1	GET93591.1	1	1119.62	High	High	2.62
FALSE	Master Protein	GET91365.1	gene=LtaPh_3203800	27	10	15	10	468	51.9	8.28	45.19	10						A0A640KQI0; GET91365.1		0	High	1
	Checked	Protein Group ID	# Proteins	# Unique Peptides	# Peptides	# PSMs	Group Description	Found in Sample: [S13] F13: Sample
	FALSE	545	1	10	10	15	[Master Protein] gene=LtaPh_3203800	High
		Checked	Confidence	Sequence	Modifications	# Protein Groups	# Proteins	# PSMs	Master Protein Accessions	# Missed Cleavages	Theo. MH+ [Da]	Found in Sample: [S13] F13: Sample	Confidence (by Search Engine): Sequest HT	XCorr (by Search Engine): Sequest HT
		FALSE	High	DLALTAELVPVR		1	1	1	GET91365.1	0	1296.75	High	High	3.06
		FALSE	High	DRLQELVLLENK		1	1	2	GET91365.1	1	1469.83	High	High	4.11
		FALSE	High	GEPVEEELQFPGSTYNVYDSGFAK		1	1	1	GET91365.1	0	2663.21	High	High	4.56
		FALSE	High	IDTASSNESSQHGVNELK		1	1	1	GET91365.1	0	1915.9	High	High	4.93
		FALSE	High	LQELVLLENK		1	1	1	GET91365.1	0	1198.7	High	High	2.96
		FALSE	High	NIVDEDPAPSSHPLTR		1	1	2	GET91365.1	0	1747.86	High	High	2.66
		FALSE	High	NIVDEDPAPSSHPLTREQVYK		1	1	4	GET91365.1	1	2395.19	High	High	3.02
		FALSE	High	RFLEFQK		1	1	1	GET91365.1	1	967.536	High	High	2.15
		FALSE	High	SQNAVGSQSTRFRASFNNNIGK		1	1	1	GET91365.1	2	2383.19	High	High	3.25
		FALSE	High	VINPEEGIK		1	1	1	GET91365.1	0	998.552	High	High	1.93
FALSE	Master Protein	GET87146.1	gene=LtaPh_1412100	29	8	12	8	429	46	5.81	45.11	8	other metabolic processes	cytosol	other molecular function	Pf00113, Pf03952		A0A640KBT1; GET87146.1		0	High	1
	Checked	Protein Group ID	# Proteins	# Unique Peptides	# Peptides	# PSMs	Group Description	Found in Sample: [S13] F13: Sample
	FALSE	337	1	8	8	12	[Master Protein] gene=LtaPh_1412100	High
		Checked	Confidence	Sequence	Modifications	# Protein Groups	# Proteins	# PSMs	Master Protein Accessions	# Missed Cleavages	Theo. MH+ [Da]	Found in Sample: [S13] F13: Sample	Confidence (by Search Engine): Sequest HT	XCorr (by Search Engine): Sequest HT
		FALSE	High	ATSFREALRMGSEVYHALK		1	1	1	GET87146.1	2	2166.11	High	High	3.34
		FALSE	High	HAGNVLPFQEFMIAPTK		1	1	2	GET87146.1	0	1899.98	High	High	4.66
		FALSE	High	INQIGTISESIAAAK		1	1	1	GET87146.1	0	1515.84	High	High	3.35
		FALSE	High	LNQLLRIEEEMGSAAK		1	1	1	GET87146.1	1	1801.95	High	High	4.42
		FALSE	High	NVNEILAPALVGK		1	1	1	GET87146.1	0	1337.78	High	High	3.03
		FALSE	High	NVNEILAPALVGKDESDQAGLDK		1	1	3	GET87146.1	1	2396.23	High	High	4.06
		FALSE	High	QIDEPLPILMEAIEK		1	1	2	GET87146.1	0	1738.93	High	High	3.86
		FALSE	High	YGQDAVNVGDEGGFAPPIK		1	1	1	GET87146.1	0	1933.93	High	High	4.69
FALSE	Master Protein	GET90546.1	gene=LtaPh_2927100	24	10	16	10	486	54	8.84	44.35	10	other metabolic processes	other cytoplasmic organelle	kinase activity;other molecular function	Pf00365		A0A640KLF4; GET90546.1	pfk	0	High	1
	Checked	Protein Group ID	# Proteins	# Unique Peptides	# Peptides	# PSMs	Group Description	Found in Sample: [S13] F13: Sample
	FALSE	218	1	10	10	16	[Master Protein] gene=LtaPh_2927100	High
		Checked	Confidence	Sequence	Modifications	# Protein Groups	# Proteins	# PSMs	Master Protein Accessions	# Missed Cleavages	Theo. MH+ [Da]	Found in Sample: [S13] F13: Sample	Confidence (by Search Engine): Sequest HT	XCorr (by Search Engine): Sequest HT
		FALSE	High	EITVGLSDDVHQWNEQDLR		1	1	2	GET90546.1	0	2254.07	High	High	4.12
		FALSE	High	EMVDTLVRMK		1	1	1	GET90546.1	1	1221.63	High	High	2.76
		FALSE	High	KLVDIGSILK		1	1	1	GET90546.1	1	1085.69	High	High	2.84
		FALSE	High	LVDIGSILK		1	1	2	GET90546.1	0	957.598	High	High	2.36
		FALSE	High	MVPSHQAPLSEVTAADLAVER		1	1	3	GET90546.1	0	2221.13	High	High	3.59
		FALSE	High	RRGENIAVLGVPK		1	1	2	GET90546.1	2	1408.84	High	High	2.99
		FALSE	High	RVVGFRYGYWGLSEEGSK		1	1	1	GET90546.1	2	2090.05	High	High	2.68
		FALSE	High	TFGFQTAVEQAVNAVR		1	1	2	GET90546.1	0	1737.89	High	High	3.65
		FALSE	High	YGYWGLSEEGSK		1	1	1	GET90546.1	0	1375.62	High	High	2.03
		FALSE	High	YIDPSYMIR		1	1	1	GET90546.1	0	1157.57	High	High	2.15
FALSE	Master Protein	GET89733.1	gene=LtaPh_2708900	22	11	13	11	756	85	6.07	43.33	11			other molecular function	Pf06565, Pf13833		A0A640KJJ1; GET89733.1		0	High	1
	Checked	Protein Group ID	# Proteins	# Unique Peptides	# Peptides	# PSMs	Group Description	Found in Sample: [S13] F13: Sample
	FALSE	11	1	11	11	13	[Master Protein] gene=LtaPh_2708900	High
		Checked	Confidence	Sequence	Modifications	# Protein Groups	# Proteins	# PSMs	Master Protein Accessions	# Missed Cleavages	Theo. MH+ [Da]	Found in Sample: [S13] F13: Sample	Confidence (by Search Engine): Sequest HT	XCorr (by Search Engine): Sequest HT
		FALSE	High	DAGTAVVAAAGADGESAEDLTGR		1	1	1	GET89733.1	0	2103.98	High	High	4.88
		FALSE	High	EDANTVYYTAEDIR		1	1	1	GET89733.1	0	1659.75	High	High	2.18
		FALSE	High	EFHAITDYAK		1	1	1	GET89733.1	0	1194.58	High	High	1.92
		FALSE	High	ELNLDLTEQEILTVLR		1	1	1	GET89733.1	0	1899.04	High	High	3.02
		FALSE	High	FDSSSLGSVTFK		1	1	1	GET89733.1	0	1274.63	High	High	2.58
		FALSE	High	IGNVLNLYGR		1	1	1	GET89733.1	0	1118.63	High	High	2.27
		FALSE	High	LVLSSISDEEMNALAK		1	1	1	GET89733.1	0	1719.88	High	High	4.01
		FALSE	High	NNESYVSYEEVASR		1	1	1	GET89733.1	0	1646.73	High	High	3.25
		FALSE	High	RHIVPNPDGTPITAAHLK		1	1	3	GET89733.1	1	1937.07	High	High	5.28
		FALSE	High	TYELYDVDPFTR		1	1	1	GET89733.1	0	1518.71	High	High	2.65
		FALSE	High	VLRCDCTWDDTTNLYGTK	2xCarbamidomethyl [C4; C6]	1	1	1	GET89733.1	1	2217.99	High	High	3.02
FALSE	Master Protein	GET90946.1	gene=LtaPh_3033800	44	10	13	10	235	26.5	9.98	42.24	10	protein metabolism;other metabolic processes	translational apparatus	nucleic acid binding activity;other molecular function	Pf00347		A0A640KMK9; GET90946.1		0	High	1
	Checked	Protein Group ID	# Proteins	# Unique Peptides	# Peptides	# PSMs	Group Description	Found in Sample: [S13] F13: Sample
	FALSE	119	2	10	10	13	[Master Protein] gene=LtaPh_3033800	High
		Checked	Confidence	Sequence	Modifications	# Protein Groups	# Proteins	# PSMs	Master Protein Accessions	# Missed Cleavages	Theo. MH+ [Da]	Found in Sample: [S13] F13: Sample	Confidence (by Search Engine): Sequest HT	XCorr (by Search Engine): Sequest HT
		FALSE	High	AHVQNMITGVTK		1	2	1	GET90946.1	0	1298.69	High	High	3.43
		FALSE	High	DLTHLQLDMR		1	2	1	GET90946.1	0	1241.63	High	High	2.55
		FALSE	High	DLTHLQLDMRVDK		1	2	2	GET90946.1	1	1583.82	High	High	2.9
		FALSE	High	DLTHLQLDMRVDKK		1	2	2	GET90946.1	2	1711.92	High	High	4.09
		FALSE	High	FLDGIYVQTK		1	2	1	GET90946.1	0	1183.64	High	High	2.18
		FALSE	High	IPIACLNTTK	1xCarbamidomethyl [C5]	1	2	1	GET90946.1	0	1130.62	High	High	2.53
		FALSE	High	NRTFTVIRWFGSK		1	2	1	GET90946.1	2	1611.88	High	High	3.12
		FALSE	High	SLCTLQIPEGVTVDVK	1xCarbamidomethyl [C3]	1	2	1	GET90946.1	0	1758.93	High	High	3.23
		FALSE	High	VKDEIIFDGNDLEQVSR		1	2	2	GET90946.1	1	1976.99	High	High	4.65
		FALSE	High	VKDEIIFDGNDLEQVSREAAVLHQMCLVK	1xCarbamidomethyl [C26]	1	2	1	GET90946.1	2	3356.7	High	High	4.09
FALSE	Master Protein	GET87152.1	gene=LtaPh_1412700	23	11	12	11	917	99.2	5.22	42.01	11						A0A640KCL0; GET87152.1		0	High	1
	Checked	Protein Group ID	# Proteins	# Unique Peptides	# Peptides	# PSMs	Group Description	Found in Sample: [S13] F13: Sample
	FALSE	150	1	11	11	12	[Master Protein] gene=LtaPh_1412700	High
		Checked	Confidence	Sequence	Modifications	# Protein Groups	# Proteins	# PSMs	Master Protein Accessions	# Missed Cleavages	Theo. MH+ [Da]	Found in Sample: [S13] F13: Sample	Confidence (by Search Engine): Sequest HT	XCorr (by Search Engine): Sequest HT
		FALSE	High	AGGGGGQAAIAGVTGPSSR		1	1	1	GET87152.1	0	1570.79	High	High	4.32
		FALSE	High	ANRTELPDQSLLEK		1	1	1	GET87152.1	1	1613.85	High	High	4.09
		FALSE	High	EANVPLVEPVSSVSQQLR		1	1	2	GET87152.1	0	1952.04	High	High	2.62
		FALSE	High	ENIIQNDQIAQLTANVAELESAAAAQSPATHHSESK		1	1	1	GET87152.1	0	3786.85	High	High	5.72
		FALSE	High	GTSESGSAATVPSVFNK		1	1	1	GET87152.1	0	1638.8	High	High	2.67
		FALSE	High	LNELLGDLQEGAER		1	1	1	GET87152.1	0	1556.79	High	High	3.42
		FALSE	High	QQDLIDSAVPVGDIILNK		1	1	1	GET87152.1	0	1938.05	High	High	2.95
		FALSE	High	SAATPPAHSYESGAGNVSTSQR		1	1	1	GET87152.1	0	2175.01	High	High	4.11
		FALSE	High	SSASIENMLRELQGDLSTVK		1	1	1	GET87152.1	1	2178.11	High	High	2.69
		FALSE	High	TLPSTMAPFLNR		1	1	1	GET87152.1	0	1347.71	High	High	2.62
		FALSE	High	VQQFSSTGAVDEAAAPDLATR		1	1	1	GET87152.1	0	2134.04	High	High	4.18
FALSE	Master Protein	GET88541.1	gene=LtaPh_2206800	19	8	12	8	398	45.1	5.59	40.81	8						A0A640KH63; GET88541.1		0	High	1
	Checked	Protein Group ID	# Proteins	# Unique Peptides	# Peptides	# PSMs	Group Description	Found in Sample: [S13] F13: Sample
	FALSE	401	1	8	8	12	[Master Protein] gene=LtaPh_2206800	High
		Checked	Confidence	Sequence	Modifications	# Protein Groups	# Proteins	# PSMs	Master Protein Accessions	# Missed Cleavages	Theo. MH+ [Da]	Found in Sample: [S13] F13: Sample	Confidence (by Search Engine): Sequest HT	XCorr (by Search Engine): Sequest HT
		FALSE	High	ADGLYRQQEEAINK		1	1	1	GET88541.1	1	1634.81	High	High	2.88
		FALSE	High	ADIQAVLHYVR		1	1	1	GET88541.1	0	1284.71	High	High	3.01
		FALSE	High	ADIQAVLHYVRAK		1	1	2	GET88541.1	1	1483.84	High	High	4.39
		FALSE	High	DELLELMEQVK		1	1	1	GET88541.1	0	1346.69	High	High	2.91
		FALSE	High	LRQQLATAEAVIASSDPTVGK		1	1	1	GET88541.1	1	2155.17	High	High	4.96
		FALSE	High	MKDELLELMEQVK		1	1	3	GET88541.1	1	1605.82	High	High	3.69
		FALSE	High	MKDELLELMEQVK	1xOxidation [M1]	1	1	1	GET88541.1	1	1621.82	High	High	2.42
		FALSE	High	QQLATAEAVIASSDPTVGK		1	1	1	GET88541.1	0	1885.99	High	High	4.46
		FALSE	High	VVPIYEDEAQQSSLQK		1	1	1	GET88541.1	0	1833.92	High	High	2.52
FALSE	Master Protein	GET92964.1	gene=LtaPh_3544561	27	8	14	8	317	34.5	9.16	40.73	8	transport	other membranes	transporter activity	Pf00153		A0A640KVE8; GET92964.1		0	High	1
	Checked	Protein Group ID	# Proteins	# Unique Peptides	# Peptides	# PSMs	Group Description	Found in Sample: [S13] F13: Sample
	FALSE	90	2	8	8	14	[Master Protein] gene=LtaPh_3544561	High
		Checked	Confidence	Sequence	Modifications	# Protein Groups	# Proteins	# PSMs	Master Protein Accessions	# Missed Cleavages	Theo. MH+ [Da]	Found in Sample: [S13] F13: Sample	Confidence (by Search Engine): Sequest HT	XCorr (by Search Engine): Sequest HT
		FALSE	High	ADPSSGFPYK		1	2	1	GET92964.1	0	1068.5	High	High	1.96
		FALSE	High	FGLYEYFK		1	2	1	GET92964.1	0	1066.52	High	High	2.18
		FALSE	High	GTFPTGMLAAMAAMRADPSSGFPYK		1	2	1	GET92964.1	1	2575.21	High	High	2.47
		FALSE	High	GTFPTGMLAAMAAMRADPSSGFPYK	1xOxidation [M]	1	2	2	GET92964.1	1	2591.21	High	High	2.68
		FALSE	High	MAASTKPWDARYVNPDHPHDTSYYMK	1xMet-loss+Acetyl [N-Term]	1	1	2	GET92964.1	1	2992.37	High	High	5.19
		FALSE	High	SLGQGISLIMK		1	2	1	GET92964.1	0	1146.66	High	High	3.2
		FALSE	High	SLGQGISLIMK	1xOxidation [M10]	1	2	1	GET92964.1	0	1162.65	High	High	1.95
		FALSE	High	SLVPLWGR		1	2	1	GET92964.1	0	927.541	High	High	2.02
		FALSE	High	SLVPLWGRQIPYTMAK		1	2	1	GET92964.1	1	1860.02	High	High	3.34
		FALSE	High	YVNPDHPHDTSYYMK		1	1	3	GET92964.1	0	1866.81	High	High	4.46
FALSE	Master Protein	GET86049.1	gene=LtaPh_0705141	32	7	11	7	264	29.8	10.95	40.21	7		cytosol;translational apparatus	nucleic acid binding activity	Pf01248		A0A640KAA6; GET86049.1		0	High	1
	Checked	Protein Group ID	# Proteins	# Unique Peptides	# Peptides	# PSMs	Group Description	Found in Sample: [S13] F13: Sample
	FALSE	172	1	7	7	11	[Master Protein] gene=LtaPh_0705141	High
		Checked	Confidence	Sequence	Modifications	# Protein Groups	# Proteins	# PSMs	Master Protein Accessions	# Missed Cleavages	Theo. MH+ [Da]	Found in Sample: [S13] F13: Sample	Confidence (by Search Engine): Sequest HT	XCorr (by Search Engine): Sequest HT
		FALSE	High	APLAVVTGLQEVTR		1	1	2	GET86049.1	0	1453.84	High	High	3.38
		FALSE	High	DMARLGDAIGRK		1	1	2	GET86049.1	2	1302.69	High	High	3.97
		FALSE	High	HARNAGVDAAAIVQ		1	1	1	GET86049.1	1	1392.73	High	High	2.16
		FALSE	High	KPAAVSHFTARPK		1	1	1	GET86049.1	0	1409.8	High	High	5.12
		FALSE	High	TVSTRAPLAVVTGLQEVTRAIEK		1	1	3	GET86049.1	2	2439.39	High	High	6.69
		FALSE	High	VLDRTSRNEVLK		1	1	1	GET86049.1	2	1429.81	High	High	2.78
		FALSE	High	VPPALNQFTK		1	1	1	GET86049.1	0	1114.63	High	High	2.48
FALSE	Master Protein	GET92323.1	gene=LtaPh_3424900	43	6	12	6	207	22.8	9.83	39.29	6			nucleic acid binding activity	Pf01918		A0A640KRU5; GET92323.1		0	High	1
	Checked	Protein Group ID	# Proteins	# Unique Peptides	# Peptides	# PSMs	Group Description	Found in Sample: [S13] F13: Sample
	FALSE	346	1	6	6	12	[Master Protein] gene=LtaPh_3424900	High
		Checked	Confidence	Sequence	Modifications	# Protein Groups	# Proteins	# PSMs	Master Protein Accessions	# Missed Cleavages	Theo. MH+ [Da]	Found in Sample: [S13] F13: Sample	Confidence (by Search Engine): Sequest HT	XCorr (by Search Engine): Sequest HT
		FALSE	High	IAGLHQITELGSELVR		1	1	2	GET92323.1	0	1735.97	High	High	3.8
		FALSE	High	IAGLHQITELGSELVRDEYEPIDR		1	1	4	GET92323.1	1	2753.41	High	High	4.49
		FALSE	High	ISGMGGAIYNAVNIAEIVK		1	1	2	GET92323.1	0	1920.03	High	High	3
		FALSE	High	ISGMGGAIYNAVNIAEIVK	1xOxidation [M4]	1	1	1	GET92323.1	0	1936.02	High	High	3.37
		FALSE	High	SNPGYQEPIPESEVTEQEK		1	1	1	GET92323.1	0	2160.99	High	High	2.98
		FALSE	High	TQNPENLVVER		1	1	1	GET92323.1	0	1298.67	High	High	2.46
		FALSE	High	VSTILITLSRNCLDK	1xCarbamidomethyl [C12]	1	1	1	GET92323.1	1	1732.96	High	High	3.83
FALSE	Master Protein	GET86333.1	gene=LtaPh_0908200	12	9	11	9	1214	130.2	6.8	39.14	9		other membranes				A0A640K9T5; GET86333.1		0	High	1
	Checked	Protein Group ID	# Proteins	# Unique Peptides	# Peptides	# PSMs	Group Description	Found in Sample: [S13] F13: Sample
	FALSE	40	1	9	9	11	[Master Protein] gene=LtaPh_0908200	High
		Checked	Confidence	Sequence	Modifications	# Protein Groups	# Proteins	# PSMs	Master Protein Accessions	# Missed Cleavages	Theo. MH+ [Da]	Found in Sample: [S13] F13: Sample	Confidence (by Search Engine): Sequest HT	XCorr (by Search Engine): Sequest HT
		FALSE	High	APWSVLDGTVTSAWSAAK		1	1	1	GET86333.1	0	1846.93	High	High	4.63
		FALSE	High	FLSESTPLLDASVQK		1	1	1	GET86333.1	0	1634.86	High	High	2.6
		FALSE	High	LLTGVTLDEHLIAK		1	1	2	GET86333.1	0	1522.88	High	High	3.68
		FALSE	High	LQAENAQMAVALQASQEAVQR		1	1	1	GET86333.1	0	2256.14	High	High	5.15
		FALSE	High	ISAEDMQLSMPLQLR	1xOxidation [M10]	1	1	1	GET86333.1	0	1747.87	High	High	2.38
		FALSE	High	NTEAAAMGAVRPDTATSHHAASNNAPTPTR		1	1	1	GET86333.1	0	3017.42	High	High	4.67
		FALSE	High	SAAAATRFLSESTPLLDASVQK		1	1	1	GET86333.1	1	2263.19	High	High	5.1
		FALSE	High	SAMLVAAR		1	1	1	GET86333.1	0	818.455	High	High	1.97
		FALSE	High	SMANAGVQLPVMHPNR		1	1	2	GET86333.1	0	1721.86	High	High	3.42
FALSE	Master Protein	GET85843.1	gene=LtaPh_0511600	23	10	13	10	724	80.9	5.01	38.01	10				Pf02493		A0A640K8G3; GET85843.1		0	High	1
	Checked	Protein Group ID	# Proteins	# Unique Peptides	# Peptides	# PSMs	Group Description	Found in Sample: [S13] F13: Sample
	FALSE	284	1	10	10	13	[Master Protein] gene=LtaPh_0511600	High
		Checked	Confidence	Sequence	Modifications	# Protein Groups	# Proteins	# PSMs	Master Protein Accessions	# Missed Cleavages	Theo. MH+ [Da]	Found in Sample: [S13] F13: Sample	Confidence (by Search Engine): Sequest HT	XCorr (by Search Engine): Sequest HT
		FALSE	High	FLNDMEDEDVQGLLLENDPVTR		1	1	2	GET85843.1	0	2562.2	High	High	2.54
		FALSE	High	LGQLIR		1	1	1	GET85843.1	0	699.451	High	High	2.11
		FALSE	High	ISEDSSVDGDVVDTVGPALR		1	1	1	GET85843.1	0	2030.99	High	High	3.04
		FALSE	High	QGLGQTLFPSGDCYTGEYK	1xCarbamidomethyl [C13]	1	1	1	GET85843.1	0	2120.96	High	High	3.61
		FALSE	High	RIGELGVYVGPR		1	1	1	GET85843.1	1	1315.75	High	High	2
		FALSE	High	RIGELGVYVGPRLSDGTK		1	1	1	GET85843.1	2	1917.06	High	High	3.94
		FALSE	High	WVSSLASVAEDGVAGQLK		1	1	1	GET85843.1	0	1816.94	High	High	3.33
		FALSE	High	YDAAEPDTITEVTILPILVDSVGR		1	1	2	GET85843.1	0	2587.35	High	High	3.42
		FALSE	High	YGLKPDTFQQEGTYSAEGK		1	1	1	GET85843.1	0	2119	High	High	4.01
		FALSE	High	YIGNFENDVPAGAGVYVHR		1	1	2	GET85843.1	0	2078.01	High	High	2.66
FALSE	Master Protein	GET87867.1	gene=LtaPh_1814800	16	11	12	11	973	107	5.57	37.55	11	transport	plasma membrane;other membranes	transporter activity;other molecular function	Pf00122, Pf00690, Pf00702		A0A640KJE9; GET87867.1		0	High	1
	Checked	Protein Group ID	# Proteins	# Unique Peptides	# Peptides	# PSMs	Group Description	Found in Sample: [S13] F13: Sample
	FALSE	895	2	11	11	12	[Master Protein] gene=LtaPh_1814800	High
		Checked	Confidence	Sequence	Modifications	# Protein Groups	# Proteins	# PSMs	Master Protein Accessions	# Missed Cleavages	Theo. MH+ [Da]	Found in Sample: [S13] F13: Sample	Confidence (by Search Engine): Sequest HT	XCorr (by Search Engine): Sequest HT
		FALSE	High	ATGPATDLLPPSK		1	2	1	GET87867.1	0	1267.69	High	High	2.66
		FALSE	High	FMIVETLR		1	2	1	GET87867.1	0	1008.55	High	High	2.03
		FALSE	High	GLTTAEVEELLK		1	2	1	GET87867.1	0	1302.72	High	High	3.01
		FALSE	High	MLDLDPNILTADK		1	2	1	GET87867.1	0	1458.75	High	High	2.41
		FALSE	High	MITGDHLLIAK		1	2	1	GET87867.1	0	1211.68	High	High	2.74
		FALSE	High	NSLKPTATVYRDSK		1	2	1	GET87867.1	1	1579.84	High	High	3.53
		FALSE	High	RADVGIAVHGATDAAR		1	2	2	GET87867.1	1	1579.83	High	High	4.02
		FALSE	High	STLVLAALAAK		1	2	1	GET87867.1	0	1057.66	High	High	2.26
		FALSE	High	TEPDGVLTEGLAWGETNSEK		1	2	1	GET87867.1	0	2133	High	High	4.31
		FALSE	High	VLEDVQEETHSPIDVPSPVNVHVPR		1	2	1	GET87867.1	0	2792.42	High	High	4.72
		FALSE	High	WQQIDAAVLVPGDLVK		1	2	1	GET87867.1	0	1751.97	High	High	3.31
FALSE	Master Protein	GET86973.1	gene=LtaPh_1311141	47	10	12	10	273	30.6	10.29	37.25	10	protein metabolism;other metabolic processes	translational apparatus	nucleic acid binding activity;other molecular function	Pf00900, Pf01479, Pf08071, Pf16121		A0A640KBM0; GET86973.1		0	High	1
	Checked	Protein Group ID	# Proteins	# Unique Peptides	# Peptides	# PSMs	Group Description	Found in Sample: [S13] F13: Sample
	FALSE	193	1	10	10	12	[Master Protein] gene=LtaPh_1311141	High
		Checked	Confidence	Sequence	Modifications	# Protein Groups	# Proteins	# PSMs	Master Protein Accessions	# Missed Cleavages	Theo. MH+ [Da]	Found in Sample: [S13] F13: Sample	Confidence (by Search Engine): Sequest HT	XCorr (by Search Engine): Sequest HT
		FALSE	High	AANIFVIGK		1	1	1	GET86973.1	0	932.556	High	High	2.65
		FALSE	High	DASGAEFATRAANIFVIGK		1	1	2	GET86973.1	1	1938.01	High	High	4.24
		FALSE	High	DLNNLQVTVPK		1	1	1	GET86973.1	0	1240.69	High	High	2.64
		FALSE	High	GRFALVNVSEAEAQIK		1	1	1	GET86973.1	1	1731.94	High	High	4.73
		FALSE	High	LRECLPLLVIIR	1xCarbamidomethyl [C4]	1	1	1	GET86973.1	1	1494.92	High	High	2.58
		FALSE	High	IRYPDPHTSIGDTIVYNLK		1	1	1	GET86973.1	1	2202.16	High	High	2.95
		FALSE	High	LTGVFAPRPRPGPHK		1	1	2	GET86973.1	0	1629.93	High	High	2.79
		FALSE	High	VECHPGAFNIAHLK	1xCarbamidomethyl [C3]	1	1	1	GET86973.1	0	1592.8	High	High	2.35
		FALSE	High	VVNLYTATGR		1	1	1	GET86973.1	0	1093.6	High	High	2.92
		FALSE	High	YPAGFMDVVEIPK		1	1	1	GET86973.1	0	1465.74	High	High	3.52
FALSE	Master Protein	GET89559.1	gene=LtaPh_2620851	13	10	12	10	2415	273.8	4.67	35.81	10	other biological processes		cytoskeletal activity			A0A640KQ09; GET89559.1		0	High	1
	Checked	Protein Group ID	# Proteins	# Unique Peptides	# Peptides	# PSMs	Group Description	Found in Sample: [S13] F13: Sample
	FALSE	465	1	10	10	12	[Master Protein] gene=LtaPh_2620851	High
		Checked	Confidence	Sequence	Modifications	# Protein Groups	# Proteins	# PSMs	Master Protein Accessions	# Missed Cleavages	Theo. MH+ [Da]	Found in Sample: [S13] F13: Sample	Confidence (by Search Engine): Sequest HT	XCorr (by Search Engine): Sequest HT
		FALSE	High	ADADEGLTVDYSMLDK		1	1	2	GET89559.1	0	1742.78	High	High	2.84
		FALSE	High	EDTAAAVNVQPEDVDVDDIR		1	1	1	GET89559.1	0	2171.01	High	High	4.38
		FALSE	High	GAVGGTGEGESAILER		1	1	1	GET89559.1	0	1502.74	High	High	3.77
		FALSE	High	LAGLDEAAPIHQVR		1	1	1	GET89559.1	0	1489.81	High	High	2.07
		FALSE	High	ISEYQHLMDDLDDQLR		1	1	2	GET89559.1	0	1990.92	High	High	2.82
		FALSE	High	LSQTFDGEAWEALNTEIPAQVR		1	1	1	GET89559.1	0	2475.22	High	High	2.82
		FALSE	High	LSQTFDGEAWEALNTEIPAQVRK		1	1	1	GET89559.1	1	2603.31	High	High	2.4
		FALSE	High	ITTLEDCGFEGEDWDYVWSIK	1xCarbamidomethyl [C7]	1	1	1	GET89559.1	0	2563.13	High	High	3.07
		FALSE	High	RFEGDDWDIVVDGCPEELSDAFR	1xCarbamidomethyl [C14]	1	1	1	GET89559.1	1	2727.2	High	High	3.4
		FALSE	High	SIDQAENLTEQLR		1	1	1	GET89559.1	0	1516.76	High	High	2.98
FALSE	Master Protein	GET87905.1	gene=LtaPh_1901701	27	9	14	9	317	35	9.69	35.8	9	transport	other membranes;mitochondrion	transporter activity	Pf00153		A0A640KFP4; GET87905.1		0	High	1
	Checked	Protein Group ID	# Proteins	# Unique Peptides	# Peptides	# PSMs	Group Description	Found in Sample: [S13] F13: Sample
	FALSE	275	1	9	9	14	[Master Protein] gene=LtaPh_1901701	High
		Checked	Confidence	Sequence	Modifications	# Protein Groups	# Proteins	# PSMs	Master Protein Accessions	# Missed Cleavages	Theo. MH+ [Da]	Found in Sample: [S13] F13: Sample	Confidence (by Search Engine): Sequest HT	XCorr (by Search Engine): Sequest HT
		FALSE	High	GGERQYSGMVDCYIK	1xCarbamidomethyl [C12]	1	1	1	GET87905.1	1	1762.79	High	High	2.74
		FALSE	High	GNLSNVIR		1	1	1	GET87905.1	0	872.495	High	High	1.91
		FALSE	High	KGGERQYSGMVDCYIK	1xCarbamidomethyl [C13]	1	1	3	GET87905.1	2	1890.88	High	High	3.26
		FALSE	High	LGFWEEFMISGVAAGAAK		1	1	2	GET87905.1	0	1883.94	High	High	2.97
		FALSE	High	LLVQNQGEMIK		1	1	1	GET87905.1	0	1272.7	High	High	2.49
		FALSE	High	LLVQNQGEMIK	1xOxidation [M9]	1	1	1	GET87905.1	0	1288.69	High	High	2.25
		FALSE	High	RMFNYK		1	1	1	GET87905.1	1	858.429	High	High	1.92
		FALSE	High	TAAAPIERVK		1	1	2	GET87905.1	1	1055.62	High	High	3.02
		FALSE	High	TDGLVGLYR		1	1	1	GET87905.1	0	993.536	High	High	1.93
		FALSE	High	TEGLYALWR		1	1	1	GET87905.1	0	1108.58	High	High	2.25
FALSE	Master Protein	GET93787.1	gene=LtaPh_3670100	25	6	12	6	258	29	5.44	35.4	6	other metabolic processes;transport	other membranes	transporter activity	Pf00213		A0A640L1X1; GET93787.1		0	High	1
	Checked	Protein Group ID	# Proteins	# Unique Peptides	# Peptides	# PSMs	Group Description	Found in Sample: [S13] F13: Sample
	FALSE	652	1	6	6	12	[Master Protein] gene=LtaPh_3670100	High
		Checked	Confidence	Sequence	Modifications	# Protein Groups	# Proteins	# PSMs	Master Protein Accessions	# Missed Cleavages	Theo. MH+ [Da]	Found in Sample: [S13] F13: Sample	Confidence (by Search Engine): Sequest HT	XCorr (by Search Engine): Sequest HT
		FALSE	High	AQFPANIVPSDSVTFAK		1	1	4	GET93787.1	0	1791.93	High	High	2.97
		FALSE	High	GSFDAILK		1	1	1	GET93787.1	0	850.467	High	High	2.02
		FALSE	High	LSTTTWEDNIETEVLR		1	1	1	GET93787.1	0	1906.94	High	High	3.24
		FALSE	High	LSTTTWEDNIETEVLRK		1	1	2	GET93787.1	1	2035.03	High	High	4.61
		FALSE	High	LYASDFERAQFPANIVPSDSVTFAK		1	1	3	GET93787.1	1	2773.38	High	High	3.9
		FALSE	High	YLDSLSLYDAEELK		1	1	1	GET93787.1	0	1658.82	High	High	2.43
FALSE	Master Protein	GET92432.1	gene=LtaPh_3435751	54	7	11	7	159	18	10.61	35.07	7	protein metabolism;other metabolic processes	translational apparatus	other molecular function	Pf01157		A0A640KSB9; GET92432.1		0	High	1
	Checked	Protein Group ID	# Proteins	# Unique Peptides	# Peptides	# PSMs	Group Description	Found in Sample: [S13] F13: Sample
	FALSE	875	1	7	7	11	[Master Protein] gene=LtaPh_3435751	High
		Checked	Confidence	Sequence	Modifications	# Protein Groups	# Proteins	# PSMs	Master Protein Accessions	# Missed Cleavages	Theo. MH+ [Da]	Found in Sample: [S13] F13: Sample	Confidence (by Search Engine): Sequest HT	XCorr (by Search Engine): Sequest HT
		FALSE	High	EHQFQAHIAAK		1	1	2	GET92432.1	0	1279.65	High	High	4.01
		FALSE	High	GVGVIINKPVR		1	1	1	GET92432.1	0	1151.73	High	High	2.69
		FALSE	High	HGVPSVSTILTNIK		1	1	2	GET92432.1	0	1465.84	High	High	3.56
		FALSE	High	NVEVLARRVADYEAMVPY		1	1	1	GET92432.1	2	2095.06	High	High	2.46
		FALSE	High	SSSRMGGIVRPK		1	1	2	GET92432.1	1	1274.7	High	High	3.52
		FALSE	High	VGDYVDVVADSAVR		1	1	2	GET92432.1	0	1464.73	High	High	3.57
		FALSE	High	VGDYVDVVADSAVREGMPHK		1	1	1	GET92432.1	1	2144.04	High	High	4.68
FALSE	Master Protein	GET88005.1	gene=LtaPh_1910800	31	6	10	6	397	44.8	7.49	35.04	6						A0A640KFZ4; GET88005.1		0	High	1
	Checked	Protein Group ID	# Proteins	# Unique Peptides	# Peptides	# PSMs	Group Description	Found in Sample: [S13] F13: Sample
	FALSE	308	1	6	6	10	[Master Protein] gene=LtaPh_1910800	High
		Checked	Confidence	Sequence	Modifications	# Protein Groups	# Proteins	# PSMs	Master Protein Accessions	# Missed Cleavages	Theo. MH+ [Da]	Found in Sample: [S13] F13: Sample	Confidence (by Search Engine): Sequest HT	XCorr (by Search Engine): Sequest HT
		FALSE	High	AAASGRTLTSALCTHPVTAE	1xCarbamidomethyl [C13]	1	1	2	GET88005.1	1	2014	High	High	4.95
		FALSE	High	ALAGTNVSVPASEEHSLEK		1	1	2	GET88005.1	0	1938.98	High	High	3.51
		FALSE	High	GTDGTPSQQVVQEDGDISALVANCEETK	1xCarbamidomethyl [C24]	1	1	1	GET88005.1	0	2948.34	High	High	3.77
		FALSE	High	RDLGLISEEELRAEEEAR		1	1	2	GET88005.1	2	2115.07	High	High	4.22
		FALSE	High	YMNDAEQCALLAAMSRTQK	1xCarbamidomethyl [C8]	1	1	1	GET88005.1	1	2201.01	High	High	3.37
		FALSE	High	YNWMGYDGIESEEVDAALLR		1	1	2	GET88005.1	0	2331.06	High	High	3.98
FALSE	Master Protein	GET91370.1	gene=LtaPh_3204300	21	11	13	11	618	67.5	8.88	34.49	11			nucleic acid binding activity;other molecular function	Pf00270, Pf00271		A0A640KNQ9; GET91370.1		0	High	1
	Checked	Protein Group ID	# Proteins	# Unique Peptides	# Peptides	# PSMs	Group Description	Found in Sample: [S13] F13: Sample
	FALSE	276	1	11	11	13	[Master Protein] gene=LtaPh_3204300	High
		Checked	Confidence	Sequence	Modifications	# Protein Groups	# Proteins	# PSMs	Master Protein Accessions	# Missed Cleavages	Theo. MH+ [Da]	Found in Sample: [S13] F13: Sample	Confidence (by Search Engine): Sequest HT	XCorr (by Search Engine): Sequest HT
		FALSE	High	AKPTNSQSAPSALVLSPTR		1	1	2	GET91370.1	0	1925.05	High	High	2.31
		FALSE	High	AIVQGPDSDMPPPGER		1	1	1	GET91370.1	0	1665.79	High	High	2.86
		FALSE	High	EHQGERVLVFVEK		1	1	1	GET91370.1	1	1569.84	High	High	3.12
		FALSE	High	EHTPGINFDQYEAIK		1	1	2	GET91370.1	0	1761.84	High	High	3.56
		FALSE	High	FLVLDEADR		1	1	1	GET91370.1	0	1077.56	High	High	2.1
		FALSE	High	LSDMFTR		1	1	1	GET91370.1	0	869.419	High	High	2.09
		FALSE	High	MLDMGFEPQIR		1	1	1	GET91370.1	0	1336.64	High	High	2.18
		FALSE	High	NIVDDLIPLLR		1	1	1	GET91370.1	0	1280.76	High	High	2.23
		FALSE	High	QTLLYSATFPK		1	1	1	GET91370.1	0	1268.69	High	High	3.49
		FALSE	High	RGCLLEVLK	1xCarbamidomethyl [C3]	1	1	1	GET91370.1	1	1087.63	High	High	2.14
		FALSE	High	VLVATDVASR		1	1	1	GET91370.1	0	1030.59	High	High	2.76
FALSE	Master Protein	GET90854.1	gene=LtaPh_3024981	27	9	9	9	660	71.5	5.91	33.93	9	other biological processes		other molecular function	Pf00012		A0A640KMB0; GET90854.1		0	High	1
	Checked	Protein Group ID	# Proteins	# Unique Peptides	# Peptides	# PSMs	Group Description	Found in Sample: [S13] F13: Sample
	FALSE	642	6	9	9	9	[Master Protein] gene=LtaPh_3024981	High
		Checked	Confidence	Sequence	Modifications	# Protein Groups	# Proteins	# PSMs	Master Protein Accessions	# Missed Cleavages	Theo. MH+ [Da]	Found in Sample: [S13] F13: Sample	Confidence (by Search Engine): Sequest HT	XCorr (by Search Engine): Sequest HT
		FALSE	High	ARVLENSEGFRTTPSVVAFK		1	5	1	GET90854.1	2	2208.18	High	High	3.87
		FALSE	High	DPFRGVNPDEAVALGAATLGGVLRGDVK		1	4	1	GET90854.1	2	2794.48	High	High	3.18
		FALSE	High	DQIEQMIRDSEQHAEADRVK		1	4	1	GET90854.1	2	2398.14	High	High	4.08
		FALSE	High	EINDVVLVGGMTRMPK		1	4	1	GET90854.1	1	1758.92	High	High	4.04
		FALSE	High	QYSPSQIGAFVLEK		1	5	1	GET90854.1	0	1566.82	High	High	3.71
		FALSE	High	RQAITNPQSTFYAVK		1	5	1	GET90854.1	1	1723.91	High	High	3.99
		FALSE	High	SQTFSTAADNQTQVGIK		1	4	1	GET90854.1	0	1795.88	High	High	4.71
		FALSE	High	VQGDVIGVDLGTTYSCVATMDGDK	1xCarbamidomethyl [C16]	1	5	1	GET90854.1	0	2501.15	High	High	2.54
		FALSE	High	VSNAVVTCPAYFNDAQRQATK	1xCarbamidomethyl [C8]	1	5	1	GET90854.1	1	2340.14	High	High	3.8
FALSE	Master Protein	GET89771.1	gene=LtaPh_2712600	25	6	9	6	413	46.8	7.17	32.23	6						A0A640KKJ5; GET89771.1		0	High	1
	Checked	Protein Group ID	# Proteins	# Unique Peptides	# Peptides	# PSMs	Group Description	Found in Sample: [S13] F13: Sample
	FALSE	444	1	6	6	9	[Master Protein] gene=LtaPh_2712600	High
		Checked	Confidence	Sequence	Modifications	# Protein Groups	# Proteins	# PSMs	Master Protein Accessions	# Missed Cleavages	Theo. MH+ [Da]	Found in Sample: [S13] F13: Sample	Confidence (by Search Engine): Sequest HT	XCorr (by Search Engine): Sequest HT
		FALSE	High	AEDATEAAEQEYLGIIEITGIDADDK		1	1	2	GET89771.1	0	2780.3	High	High	5.06
		FALSE	High	ALRNEVEHLRATK		1	1	2	GET89771.1	2	1536.86	High	High	4.24
		FALSE	High	EINELYDSHIVANLR		1	1	2	GET89771.1	0	1785.91	High	High	4.24
		FALSE	High	LAAILQETTDTESQHAEAVSVLAER		1	1	1	GET89771.1	0	2682.36	High	High	2.05
		FALSE	High	RSGTVGSTSLSLPQDFMDDLAHK		1	1	1	GET89771.1	1	2462.2	High	High	3.63
		FALSE	High	SGTVGSTSLSLPQDFMDDLAHK		1	1	1	GET89771.1	0	2306.1	High	High	3.12
FALSE	Master Protein	GET88201.1	gene=LtaPh_2014200	15	5	9	5	510	55.1	5.87	31.94	5				Pf00514		A0A640KG81; GET88201.1		0	High	1
	Checked	Protein Group ID	# Proteins	# Unique Peptides	# Peptides	# PSMs	Group Description	Found in Sample: [S13] F13: Sample
	FALSE	174	1	5	5	9	[Master Protein] gene=LtaPh_2014200	High
		Checked	Confidence	Sequence	Modifications	# Protein Groups	# Proteins	# PSMs	Master Protein Accessions	# Missed Cleavages	Theo. MH+ [Da]	Found in Sample: [S13] F13: Sample	Confidence (by Search Engine): Sequest HT	XCorr (by Search Engine): Sequest HT
		FALSE	High	ESAAWALGYVAR		1	1	1	GET88201.1	0	1293.66	High	High	2.25
		FALSE	High	HSVELAELVVEGEIFPK		1	1	3	GET88201.1	0	1896.01	High	High	5.34
		FALSE	High	IFLLLADSDEVVQK		1	1	2	GET88201.1	0	1589.88	High	High	3.01
		FALSE	High	LLDVYLSPGSSDDLQTK		1	1	1	GET88201.1	0	1850.94	High	High	4.18
		FALSE	High	MSNRVILQTFDEYQK	1xMet-loss+Acetyl [N-Term]	1	1	2	GET88201.1	1	1782.9	High	High	4.28
FALSE	Master Protein	GET93613.1	gene=LtaPh_3652700	20	10	10	10	722	81.6	6.37	31.87	10	other biological processes	other membranes	cytoskeletal activity;other molecular function	Pf00225		A0A640KVE2; GET93613.1		0	High	1
	Checked	Protein Group ID	# Proteins	# Unique Peptides	# Peptides	# PSMs	Group Description	Found in Sample: [S13] F13: Sample
	FALSE	733	1	10	10	10	[Master Protein] gene=LtaPh_3652700	High
		Checked	Confidence	Sequence	Modifications	# Protein Groups	# Proteins	# PSMs	Master Protein Accessions	# Missed Cleavages	Theo. MH+ [Da]	Found in Sample: [S13] F13: Sample	Confidence (by Search Engine): Sequest HT	XCorr (by Search Engine): Sequest HT
		FALSE	High	AAAPSHERAELEEEIAMYEK		1	1	1	GET93613.1	1	2274.07	High	High	5.07
		FALSE	High	EFQQMQNSLDAAAK		1	1	1	GET93613.1	0	1580.74	High	High	1.96
		FALSE	High	FTETFEFEDPENIDQSVSK		1	1	1	GET93613.1	0	2262.01	High	High	3.42
		FALSE	High	FYTLYGSGVEGAHR		1	1	1	GET93613.1	0	1556.75	High	High	2.24
		FALSE	High	KTHDALSVVQNELNTREVELMK		1	1	1	GET93613.1	2	2554.33	High	High	3.83
		FALSE	High	THDALSVVQNELNTREVELMK		1	1	1	GET93613.1	1	2426.23	High	High	4.78
		FALSE	High	TMNEIAQSQNQLK		1	1	1	GET93613.1	0	1504.74	High	High	2.59
		FALSE	High	TRADAVETMLK		1	1	1	GET93613.1	1	1234.65	High	High	2.83
		FALSE	High	VCPEGNVIPRGVLK	1xCarbamidomethyl [C2]	1	1	1	GET93613.1	1	1537.85	High	High	2.51
		FALSE	High	WDGDNTISVLDPQNDFEVR		1	1	1	GET93613.1	0	2220.02	High	High	2.65
FALSE	Master Protein	GET89249.1	gene=LtaPh_2515200	13	7	9	7	774	88.6	6.64	31.43	7				Pf06565		A0A640KP69; GET89249.1		0	High	1
	Checked	Protein Group ID	# Proteins	# Unique Peptides	# Peptides	# PSMs	Group Description	Found in Sample: [S13] F13: Sample
	FALSE	450	1	7	7	9	[Master Protein] gene=LtaPh_2515200	High
		Checked	Confidence	Sequence	Modifications	# Protein Groups	# Proteins	# PSMs	Master Protein Accessions	# Missed Cleavages	Theo. MH+ [Da]	Found in Sample: [S13] F13: Sample	Confidence (by Search Engine): Sequest HT	XCorr (by Search Engine): Sequest HT
		FALSE	High	DMRNPNDILLLSDFR		1	1	1	GET89249.1	1	1818.92	High	High	3
		FALSE	High	DMRNPNDILLLSDFRIGDSVK		1	1	2	GET89249.1	2	2418.24	High	High	5.24
		FALSE	High	IAAEAVDAEDEAAVWDGWFSEDFTK		1	1	1	GET89249.1	0	2772.23	High	High	2.65
		FALSE	High	IYGQTFHIVDMDK		1	1	2	GET89249.1	0	1566.76	High	High	3.65
		FALSE	High	RAVEQQLTGIYTK		1	1	1	GET89249.1	1	1506.83	High	High	3.23
		FALSE	High	RNSGMLGGRFLAK		1	1	1	GET89249.1	2	1406.77	High	High	3.04
		FALSE	High	RPFLLTGLDAGTQR		1	1	1	GET89249.1	0	1544.85	High	High	3.67
FALSE	Master Protein	GET90511.1	gene=LtaPh_2923500	16	8	10	8	693	77.2	7.47	31.3	8			other molecular function	Pf00350, Pf01031, Pf02212		A0A640KML7; GET90511.1		0	High	1
	Checked	Protein Group ID	# Proteins	# Unique Peptides	# Peptides	# PSMs	Group Description	Found in Sample: [S13] F13: Sample
	FALSE	731	1	8	8	10	[Master Protein] gene=LtaPh_2923500	High
		Checked	Confidence	Sequence	Modifications	# Protein Groups	# Proteins	# PSMs	Master Protein Accessions	# Missed Cleavages	Theo. MH+ [Da]	Found in Sample: [S13] F13: Sample	Confidence (by Search Engine): Sequest HT	XCorr (by Search Engine): Sequest HT
		FALSE	High	ALLAEPPSIAMQR		1	1	1	GET90511.1	0	1396.76	High	High	2.61
		FALSE	High	AQNALNSVRDYQLAK		1	1	1	GET90511.1	1	1690.89	High	High	2.15
		FALSE	High	KLNYLLLEHIK		1	1	1	GET90511.1	1	1383.84	High	High	2.93
		FALSE	High	LFSDSLNHTIDGGITDATR		1	1	1	GET90511.1	0	2032.99	High	High	4.61
		FALSE	High	LGMFDQDITEPSAQLLSLIK		1	1	2	GET90511.1	0	2219.16	High	High	4.74
		FALSE	High	RHVDQLMEATK		1	1	2	GET90511.1	1	1327.68	High	High	4.15
		FALSE	High	SNNEEWGEFLHIPDK		1	1	1	GET90511.1	0	1814.83	High	High	1.99
		FALSE	High	SSVLESIVGK		1	1	1	GET90511.1	0	1018.58	High	High	2.16
FALSE	Master Protein	GET88419.1	gene=LtaPh_2117900	21	6	10	6	398	46.6	6.8	31.24	6		other membranes				A0A640KLU7; GET88419.1		0	High	1
	Checked	Protein Group ID	# Proteins	# Unique Peptides	# Peptides	# PSMs	Group Description	Found in Sample: [S13] F13: Sample
	FALSE	681	1	6	6	10	[Master Protein] gene=LtaPh_2117900	High
		Checked	Confidence	Sequence	Modifications	# Protein Groups	# Proteins	# PSMs	Master Protein Accessions	# Missed Cleavages	Theo. MH+ [Da]	Found in Sample: [S13] F13: Sample	Confidence (by Search Engine): Sequest HT	XCorr (by Search Engine): Sequest HT
		FALSE	High	AAAAAAEATATAPQVTAQAS		1	1	1	GET88419.1	0	1771.88	High	High	2.66
		FALSE	High	LHHQMSDEDLHDYAWR		1	1	2	GET88419.1	0	2052.9	High	High	2.65
		FALSE	High	LIADRAAAAAAEATATAPQVTAQAS		1	1	2	GET88419.1	1	2340.22	High	High	3.65
		FALSE	High	MQGTWSVLK	1xAcetyl [N-Term]	1	1	1	GET88419.1	0	1091.56	High	High	2.09
		FALSE	High	VLRPAAEMYDGFLK		1	1	2	GET88419.1	0	1609.84	High	High	3.89
		FALSE	High	YGPQEFSDQAEAYTPDYWK		1	1	2	GET88419.1	0	2294.99	High	High	3.94
FALSE	Master Protein	GET93273.1	gene=LtaPh_3620241	20	9	10	9	565	60.5	5.49	31.24	9	other biological processes		other molecular function	Pf00118		A0A640KUF9; GET93273.1		0	High	1
	Checked	Protein Group ID	# Proteins	# Unique Peptides	# Peptides	# PSMs	Group Description	Found in Sample: [S13] F13: Sample
	FALSE	575	3	9	9	10	[Master Protein] gene=LtaPh_3620241	High
		Checked	Confidence	Sequence	Modifications	# Protein Groups	# Proteins	# PSMs	Master Protein Accessions	# Missed Cleavages	Theo. MH+ [Da]	Found in Sample: [S13] F13: Sample	Confidence (by Search Engine): Sequest HT	XCorr (by Search Engine): Sequest HT
		FALSE	High	AAVQEGIVAGGGTALLR		1	2	1	GET93273.1	0	1582.89	High	High	3.07
		FALSE	High	AVAAVATTLGPK		1	2	1	GET93273.1	0	1098.65	High	High	2.69
		FALSE	High	GRNVIIEQAYGAPK		1	2	1	GET93273.1	1	1515.83	High	High	3
		FALSE	High	GVTRAVAAVATTLGPK		1	2	2	GET93273.1	1	1511.89	High	High	4.11
		FALSE	High	GYVSPYFVTDAK		1	2	1	GET93273.1	0	1346.66	High	High	3.1
		FALSE	High	LAKLSGGVAVIK	1xPhospho [S5]	1	3	1	GET93273.1	1	1235.71	High	High	1.92
		FALSE	High	NFDPSILGSVK		1	2	1	GET93273.1	0	1176.63	High	High	2.54
		FALSE	High	TMATELEVVEGMK		1	2	1	GET93273.1	0	1437.7	High	High	3.74
		FALSE	High	VLEASEESTGYDALNDK		1	2	1	GET93273.1	0	1840.84	High	High	3.8
FALSE	Master Protein	GET92734.1	gene=LtaPh_3522500	37	8	10	8	274	30.3	8.13	30.29	8			nucleic acid binding activity	Pf00076		A0A640KUN9; GET92734.1		0	High	1
	Checked	Protein Group ID	# Proteins	# Unique Peptides	# Peptides	# PSMs	Group Description	Found in Sample: [S13] F13: Sample
	FALSE	267	1	8	8	10	[Master Protein] gene=LtaPh_3522500	High
		Checked	Confidence	Sequence	Modifications	# Protein Groups	# Proteins	# PSMs	Master Protein Accessions	# Missed Cleavages	Theo. MH+ [Da]	Found in Sample: [S13] F13: Sample	Confidence (by Search Engine): Sequest HT	XCorr (by Search Engine): Sequest HT
		FALSE	High	GSALVTMMTPEGADNAIR		1	1	1	GET92734.1	0	1833.88	High	High	3.22
		FALSE	High	LFVSNLPFDCTNSALR	1xCarbamidomethyl [C10]	1	1	1	GET92734.1	0	1853.92	High	High	3.14
		FALSE	High	RFDDGPRPPLVQR		1	1	2	GET92734.1	1	1552.83	High	High	3.49
		FALSE	High	SEDEAQIAIAEFDGIEMANR		1	1	1	GET92734.1	0	2209.01	High	High	2.04
		FALSE	High	SEDEAQIAIAEFDGIEMANRAMNVRLDNK		1	1	1	GET92734.1	2	3250.55	High	High	4.71
		FALSE	High	SRGMGIVVMK		1	1	1	GET92734.1	1	1077.59	High	High	2.72
		FALSE	High	VRYTDLIADRTGRPK		1	1	2	GET92734.1	2	1760.98	High	High	3.41
		FALSE	High	YTDLIADR		1	1	1	GET92734.1	0	966.489	High	High	2.57
FALSE	Master Protein	GET85609.1	gene=LtaPh_0400600	22	7	10	7	466	52.1	9.33	30.08	7						A0A640KDM4; GET85609.1		0	High	1
	Checked	Protein Group ID	# Proteins	# Unique Peptides	# Peptides	# PSMs	Group Description	Found in Sample: [S13] F13: Sample
	FALSE	857	1	7	7	10	[Master Protein] gene=LtaPh_0400600	High
		Checked	Confidence	Sequence	Modifications	# Protein Groups	# Proteins	# PSMs	Master Protein Accessions	# Missed Cleavages	Theo. MH+ [Da]	Found in Sample: [S13] F13: Sample	Confidence (by Search Engine): Sequest HT	XCorr (by Search Engine): Sequest HT
		FALSE	High	EHGVNPSELAPYDRK		1	1	2	GET85609.1	1	1711.84	High	High	4.48
		FALSE	High	EVIMIDEINER		1	1	1	GET85609.1	0	1360.68	High	High	2.91
		FALSE	High	GAGVSDEVAELRYQSYEK		1	1	2	GET85609.1	1	2000.96	High	High	4.07
		FALSE	High	IYSASILENRPLTER		1	1	1	GET85609.1	0	1761.95	High	High	2.41
		FALSE	High	MAQLAPAYK		1	1	1	GET85609.1	0	992.523	High	High	2.41
		FALSE	High	SPANQAHGESPMVPQLAK		1	1	2	GET85609.1	0	1861.92	High	High	3.09
		FALSE	High	VMAPGYESSFEEAAYPK		1	1	1	GET85609.1	0	1875.85	High	High	2.33
FALSE	Master Protein	GET86072.1	gene=LtaPh_0706900	42	7	10	7	190	22.1	10.77	29.77	7	protein metabolism;other metabolic processes	translational apparatus	nucleic acid binding activity;other molecular function	Pf00163, Pf01479		A0A640K9L7; GET86072.1		0	High	1
	Checked	Protein Group ID	# Proteins	# Unique Peptides	# Peptides	# PSMs	Group Description	Found in Sample: [S13] F13: Sample
	FALSE	509	2	7	7	10	[Master Protein] gene=LtaPh_0706900	High
		Checked	Confidence	Sequence	Modifications	# Protein Groups	# Proteins	# PSMs	Master Protein Accessions	# Missed Cleavages	Theo. MH+ [Da]	Found in Sample: [S13] F13: Sample	Confidence (by Search Engine): Sequest HT	XCorr (by Search Engine): Sequest HT
		FALSE	High	DKLDYVLSLTVPDILER		1	2	1	GET86072.1	1	1989.09	High	High	2.35
		FALSE	High	LDYVLSLTVPDILER		1	2	1	GET86072.1	0	1745.97	High	High	1.95
		FALSE	High	LLLTLPENHPR		1	2	2	GET86072.1	0	1302.75	High	High	2.88
		FALSE	High	QIVTIPSFIVR		1	2	1	GET86072.1	0	1272.77	High	High	2.03
		FALSE	High	REIWRVNMTLSK		1	2	1	GET86072.1	2	1532.84	High	High	2.71
		FALSE	High	RLLEGSAIMR		1	2	2	GET86072.1	1	1145.65	High	High	3.65
		FALSE	High	SVHHARVLIQQRHIAVAK		1	2	2	GET86072.1	2	2063.21	High	High	4.7
FALSE	Master Protein	GET93193.1	gene=LtaPh_3612400	21	6	9	6	491	54.5	8.92	29.74	6	other metabolic processes		other molecular function	Pf00274		A0A640KU78; GET93193.1		0	High	1
	Checked	Protein Group ID	# Proteins	# Unique Peptides	# Peptides	# PSMs	Group Description	Found in Sample: [S13] F13: Sample
	FALSE	461	1	6	6	9	[Master Protein] gene=LtaPh_3612400	High
		Checked	Confidence	Sequence	Modifications	# Protein Groups	# Proteins	# PSMs	Master Protein Accessions	# Missed Cleavages	Theo. MH+ [Da]	Found in Sample: [S13] F13: Sample	Confidence (by Search Engine): Sequest HT	XCorr (by Search Engine): Sequest HT
		FALSE	High	ALMLEAEGFEQYISGVILHDETVGQK		1	1	2	GET93193.1	0	2877.43	High	High	4.39
		FALSE	High	GLLAADESIGSCTK	1xCarbamidomethyl [C12]	1	1	1	GET93193.1	0	1421.69	High	High	3.4
		FALSE	High	RFQPIGLSNTEEHRR		1	1	2	GET93193.1	2	1839.96	High	High	4.02
		FALSE	High	TPYESELIATVK		1	1	2	GET93193.1	0	1350.72	High	High	3.21
		FALSE	High	VTVLQSQLPAYNR		1	1	1	GET93193.1	0	1488.82	High	High	2.83
		FALSE	High	YAILSQMSGLVPIVEPEVMIDGK		1	1	1	GET93193.1	0	2489.3	High	High	3.03
FALSE	Master Protein	GET93869.1	gene=LtaPh_9905301	14	7	9	7	701	80.5	5.11	29.55	7	other biological processes		other molecular function	Pf00183, Pf02518		A0A640KXM1; GET93869.1		0	High	1
	Checked	Protein Group ID	# Proteins	# Unique Peptides	# Peptides	# PSMs	Group Description	Found in Sample: [S13] F13: Sample
	FALSE	630	7	7	7	9	[Master Protein] gene=LtaPh_9905301	High
		Checked	Confidence	Sequence	Modifications	# Protein Groups	# Proteins	# PSMs	Master Protein Accessions	# Missed Cleavages	Theo. MH+ [Da]	Found in Sample: [S13] F13: Sample	Confidence (by Search Engine): Sequest HT	XCorr (by Search Engine): Sequest HT
		FALSE	High	ADLVNNLGTIARSGTK		1	6	1	GET93869.1	1	1629.89	High	High	2.99
		FALSE	High	EIFLRELISNASDACDK	1xCarbamidomethyl [C15]	1	4	1	GET93869.1	1	1980.97	High	High	3.67
		FALSE	High	GLEVLFMTEPIDEYVMQQVK		1	7	2	GET93869.1	0	2369.18	High	High	2.76
		FALSE	High	GVVDSEDLPLNISR		1	7	1	GET93869.1	0	1513.79	High	High	2.92
		FALSE	High	GVVDSEDLPLNISRENLQQNK		1	7	2	GET93869.1	1	2368.21	High	High	5.12
		FALSE	High	KLESSPFIEQAK		1	7	1	GET93869.1	1	1376.74	High	High	3.36
		FALSE	High	TMELNPSHPIIK		1	6	1	GET93869.1	0	1379.74	High	High	3.14
FALSE	Master Protein	GET86689.1	gene=LtaPh_1107900	11	7	9	7	979	105.7	7.31	29.53	7						A0A640KGR6; GET86689.1		0	High	1
	Checked	Protein Group ID	# Proteins	# Unique Peptides	# Peptides	# PSMs	Group Description	Found in Sample: [S13] F13: Sample
	FALSE	844	1	7	7	9	[Master Protein] gene=LtaPh_1107900	High
		Checked	Confidence	Sequence	Modifications	# Protein Groups	# Proteins	# PSMs	Master Protein Accessions	# Missed Cleavages	Theo. MH+ [Da]	Found in Sample: [S13] F13: Sample	Confidence (by Search Engine): Sequest HT	XCorr (by Search Engine): Sequest HT
		FALSE	High	AAANASGKDDAEVLYEDFLAALEAEK		1	1	1	GET86689.1	1	2711.3	High	High	4.39
		FALSE	High	AAQVAAILSR		1	1	1	GET86689.1	0	999.595	High	High	2.51
		FALSE	High	DDAEVLYEDFLAALEAEK		1	1	1	GET86689.1	0	2040.96	High	High	4.48
		FALSE	High	LATEVEEAVAVLR		1	1	1	GET86689.1	0	1399.78	High	High	3.57
		FALSE	High	LSAEELIVVFR		1	1	1	GET86689.1	0	1275.73	High	High	2.79
		FALSE	High	RFAPAVAAGTSAAAAR		1	1	2	GET86689.1	1	1487.81	High	High	3.72
		FALSE	High	TTGVVVPPFTGAASAPATAVASVTSLTK		1	1	2	GET86689.1	0	2601.41	High	High	2.97
FALSE	Master Protein	GET90982.1	gene=LtaPh_3037200	26	7	10	7	442	50.4	6.14	29.45	7						A0A640KNC5; GET90982.1		0	High	1
	Checked	Protein Group ID	# Proteins	# Unique Peptides	# Peptides	# PSMs	Group Description	Found in Sample: [S13] F13: Sample
	FALSE	66	1	7	7	10	[Master Protein] gene=LtaPh_3037200	High
		Checked	Confidence	Sequence	Modifications	# Protein Groups	# Proteins	# PSMs	Master Protein Accessions	# Missed Cleavages	Theo. MH+ [Da]	Found in Sample: [S13] F13: Sample	Confidence (by Search Engine): Sequest HT	XCorr (by Search Engine): Sequest HT
		FALSE	High	ANADMQHADAWLEERPNPADSVALK		1	1	1	GET90982.1	0	2749.3	High	High	3.03
		FALSE	High	EELIAALTARQEK		1	1	2	GET90982.1	1	1471.81	High	High	3.25
		FALSE	High	EKEELIAALTARQEK		1	1	2	GET90982.1	2	1728.95	High	High	2.5
		FALSE	High	LAVECNAAIEELDNCASQMVSSEEQQR	2xCarbamidomethyl [C5; C15]	1	1	1	GET90982.1	0	3081.36	High	High	2.67
		FALSE	High	IHPGIYNLLLTEK		1	1	2	GET90982.1	0	1510.86	High	High	3.75
		FALSE	High	STIDEIDSLYNEIR		1	1	1	GET90982.1	0	1667.81	High	High	3.54
		FALSE	High	TNEDQLLASFPVLDYCGTNAR	1xCarbamidomethyl [C16]	1	1	1	GET90982.1	0	2384.12	High	High	3.31
FALSE	Master Protein	GET88457.1	gene=LtaPh_2121081	36	8	10	8	249	28.3	11.4	29.44	8	protein metabolism;other metabolic processes	translational apparatus	other molecular function	Pf01092		A0A640KSX7; GET88457.1		0	High	1
	Checked	Protein Group ID	# Proteins	# Unique Peptides	# Peptides	# PSMs	Group Description	Found in Sample: [S13] F13: Sample
	FALSE	891	1	8	8	10	[Master Protein] gene=LtaPh_2121081	High
		Checked	Confidence	Sequence	Modifications	# Protein Groups	# Proteins	# PSMs	Master Protein Accessions	# Missed Cleavages	Theo. MH+ [Da]	Found in Sample: [S13] F13: Sample	Confidence (by Search Engine): Sequest HT	XCorr (by Search Engine): Sequest HT
		FALSE	High	DGFPMVPGVLASSR		1	1	1	GET88457.1	0	1432.73	High	High	2.39
		FALSE	High	LFNLSR		1	1	1	GET88457.1	0	749.43	High	High	1.91
		FALSE	High	LGNEVDGAIFGSEFK		1	1	1	GET88457.1	0	1582.77	High	High	3.29
		FALSE	High	IQRLITPRIK		1	1	1	GET88457.1	2	1237.81	High	High	2.78
		FALSE	High	RGAIGFNTFR		1	1	2	GET88457.1	1	1138.61	High	High	2.69
		FALSE	High	VGDQPIEGVTDTTAPR		1	1	1	GET88457.1	0	1655.82	High	High	2.9
		FALSE	High	VGDQPIEGVTDTTAPRRLGPK		1	1	2	GET88457.1	2	2207.18	High	High	3.86
		FALSE	High	VHHQRAEVAAFQK		1	1	1	GET88457.1	1	1520.81	High	High	4.08
FALSE	Master Protein	GET87889.1	gene=LtaPh_1900201	54	6	10	6	111	12.3	11.53	29.17	6		other cell component	nucleic acid binding activity;other molecular function	Pf00125		A0A640KF31; GET87889.1		0	High	1
	Checked	Protein Group ID	# Proteins	# Unique Peptides	# Peptides	# PSMs	Group Description	Found in Sample: [S13] F13: Sample
	FALSE	850	1	6	6	10	[Master Protein] gene=LtaPh_1900201	High
		Checked	Confidence	Sequence	Modifications	# Protein Groups	# Proteins	# PSMs	Master Protein Accessions	# Missed Cleavages	Theo. MH+ [Da]	Found in Sample: [S13] F13: Sample	Confidence (by Search Engine): Sequest HT	XCorr (by Search Engine): Sequest HT
		FALSE	High	AINSQMSMSNRTMK		1	1	1	GET87889.1	1	1598.74	High	High	2.46
		FALSE	High	IVLPAELAK		1	1	1	GET87889.1	0	953.603	High	High	1.98
		FALSE	High	IVNSYVNDVMER		1	1	1	GET87889.1	0	1438.7	High	High	2.4
		FALSE	High	IVNSYVNDVMER	1xOxidation [M10]	1	1	1	GET87889.1	0	1454.69	High	High	2.08
		FALSE	High	RTLGAREVQTAVR		1	1	1	GET87889.1	2	1456.83	High	High	3.59
		FALSE	High	RTWNVYVGR		1	1	2	GET87889.1	1	1150.61	High	High	3.57
		FALSE	High	RTWNVYVGRSLK		1	1	3	GET87889.1	2	1478.82	High	High	4.68
FALSE	Master Protein	GET91999.1	gene=LtaPh_3326600	16	4	8	4	444	49.8	6.65	28.44	4						A0A640KWW4; GET91999.1		0	High	1
	Checked	Protein Group ID	# Proteins	# Unique Peptides	# Peptides	# PSMs	Group Description	Found in Sample: [S13] F13: Sample
	FALSE	911	1	4	4	8	[Master Protein] gene=LtaPh_3326600	High
		Checked	Confidence	Sequence	Modifications	# Protein Groups	# Proteins	# PSMs	Master Protein Accessions	# Missed Cleavages	Theo. MH+ [Da]	Found in Sample: [S13] F13: Sample	Confidence (by Search Engine): Sequest HT	XCorr (by Search Engine): Sequest HT
		FALSE	High	AHVYVEETLPK		1	1	1	GET91999.1	0	1285.68	High	High	3.15
		FALSE	High	DEQDSLALDIEGLQGAAEVYQLAAR		1	1	3	GET91999.1	0	2675.32	High	High	4.4
		FALSE	High	SLNIQSMPPLEELRSER		1	1	1	GET91999.1	1	1999.03	High	High	4.26
		FALSE	High	VAKPPLVASKPTASQR		1	1	3	GET91999.1	0	1649.97	High	High	5.23
FALSE	Master Protein	GET89979.1	gene=LtaPh_2806300	3	8	9	8	4274	481.5	5.54	28.35	8	other biological processes	cytoskeleton;other cell component	cytoskeletal activity;other molecular function	Pf03028, Pf08393, Pf12774, Pf12775, Pf12777, Pf12780, Pf12781, Pf17852, Pf17857, Pf18198, Pf18199		A0A640KR86; GET89979.1		0	High	1
	Checked	Protein Group ID	# Proteins	# Unique Peptides	# Peptides	# PSMs	Group Description	Found in Sample: [S13] F13: Sample
	FALSE	782	1	8	8	9	[Master Protein] gene=LtaPh_2806300	High
		Checked	Confidence	Sequence	Modifications	# Protein Groups	# Proteins	# PSMs	Master Protein Accessions	# Missed Cleavages	Theo. MH+ [Da]	Found in Sample: [S13] F13: Sample	Confidence (by Search Engine): Sequest HT	XCorr (by Search Engine): Sequest HT
		FALSE	High	ADRLIFADVLSDK		1	1	2	GET89979.1	1	1462.79	High	High	3.41
		FALSE	High	AMETVIDETRNK		1	1	1	GET89979.1	1	1406.69	High	High	2.27
		FALSE	High	DLFDSNEADTFPLAGEWR		1	1	1	GET89979.1	0	2082.94	High	High	2.58
		FALSE	High	ELYVEMPIILLDPIVNR		1	1	1	GET89979.1	0	2027.12	High	High	2.58
		FALSE	High	EQLLTATATEISEK		1	1	1	GET89979.1	0	1533.8	High	High	2.66
		FALSE	High	LAATEAELAVVTEALHATQATLDR		1	1	1	GET89979.1	0	2494.31	High	High	7.13
		FALSE	High	LSDYRNVFELDK		1	1	1	GET89979.1	1	1498.75	High	High	2.54
		FALSE	High	VIAAVAALEK		1	1	1	GET89979.1	0	984.609	High	High	2.6
FALSE	Master Protein	P00761.1	RecName: Full=Trypsin; Flags: Precursor	25	4	8	4	231	24.4	7.18	27.99	4	protein metabolism;other biological processes	non-structural extracellular	other molecular function	Pf00089		P00761.1		0	High	1
	Checked	Protein Group ID	# Proteins	# Unique Peptides	# Peptides	# PSMs	Group Description	Found in Sample: [S13] F13: Sample
	FALSE	254	1	4	4	8	[Master Protein] RecName: Full=Trypsin; Flags: Precursor	High
		Checked	Confidence	Sequence	Modifications	# Protein Groups	# Proteins	# PSMs	Master Protein Accessions	# Missed Cleavages	Theo. MH+ [Da]	Found in Sample: [S13] F13: Sample	Confidence (by Search Engine): Sequest HT	XCorr (by Search Engine): Sequest HT
		FALSE	High	LGEHNIDVLEGNEQFINAAK		1	1	3	P00761.1	0	2211.1	High	High	4.73
		FALSE	High	IITHPNFNGNTLDNDIMLIK		1	1	2	P00761.1	0	2283.18	High	High	4.06
		FALSE	High	LSSPATLNSR		1	1	1	P00761.1	0	1045.56	High	High	2.33
		FALSE	High	VATVSLPR		1	1	2	P00761.1	0	842.509	High	High	2.19
FALSE	Master Protein	GET93078.1	gene=LtaPh_3601651	18	8	9	8	847	94.3	6.34	27.6	8	protein metabolism;other metabolic processes	other membranes;mitochondrion	nucleic acid binding activity;other molecular function	Pf00009, Pf00679, Pf03144, Pf03764, Pf14492		A0A640KUN7; GET93078.1		0	High	1
	Checked	Protein Group ID	# Proteins	# Unique Peptides	# Peptides	# PSMs	Group Description	Found in Sample: [S13] F13: Sample
	FALSE	792	2	8	8	9	[Master Protein] gene=LtaPh_3601651	High
		Checked	Confidence	Sequence	Modifications	# Protein Groups	# Proteins	# PSMs	Master Protein Accessions	# Missed Cleavages	Theo. MH+ [Da]	Found in Sample: [S13] F13: Sample	Confidence (by Search Engine): Sequest HT	XCorr (by Search Engine): Sequest HT
		FALSE	High	AYLPVAESFGFTADLR		1	2	1	GET93078.1	0	1756.89	High	High	2.68
		FALSE	High	FLADNYEWDVQEAR		1	2	1	GET93078.1	0	1755.8	High	High	3.21
		FALSE	High	GAPLTEELALAMEEGTAGPEADPK		1	2	2	GET93078.1	0	2397.15	High	High	3.34
		FALSE	High	ISEPVVSFRETVTDVSSQQCLSK	1xCarbamidomethyl [C20]	1	2	1	GET93078.1	1	2596.29	High	High	3.06
		FALSE	High	STLSDSLVGAAGIIK		1	2	1	GET93078.1	0	1431.81	High	High	3.2
		FALSE	High	TLQNVNVVVATYNDPSMGDVQVSPEK		1	2	1	GET93078.1	0	2804.38	High	High	3.43
		FALSE	High	VDRAILELQLDPEEAYQGFVK		1	2	1	GET93078.1	1	2433.27	High	High	3.25
		FALSE	High	VRIMGNNYVYGK		1	2	1	GET93078.1	1	1413.73	High	High	2.12
FALSE	Master Protein	GET88717.1	gene=LtaPh_2308300	14	9	10	8	758	86.3	9.61	27.42	9	other biological processes		cytoskeletal activity;other molecular function	Pf00225		A0A640KM08; GET88717.1		0	High	1
	Checked	Protein Group ID	# Proteins	# Unique Peptides	# Peptides	# PSMs	Group Description	Found in Sample: [S13] F13: Sample
	FALSE	318	6	8	9	11	[Master Protein] gene=LtaPh_2308300	High
		Checked	Confidence	Sequence	Modifications	# Protein Groups	# Proteins	# PSMs	Master Protein Accessions	# Missed Cleavages	Theo. MH+ [Da]	Found in Sample: [S13] F13: Sample	Confidence (by Search Engine): Sequest HT	XCorr (by Search Engine): Sequest HT
		FALSE	High	ESAAINTSLLALR		1	1	1	GET88717.1	0	1358.76	High	High	2.79
		FALSE	High	INLVDLAGSER		2	8	2	GET88717.1; GET87955.1	0	1186.64	High	High	3.27
		FALSE	High	IRQDPYSGPFVEGVTK		1	1	1	GET88717.1	1	1792.92	High	High	4.22
		FALSE	High	TQAGRINLVDLAGSERGGFQDYVK		1	1	1	GET88717.1	2	2594.33	High	High	2.92
		FALSE	High	TTMVATLSPLVK		1	1	1	GET88717.1	0	1260.72	High	High	2.46
		FALSE	High	VRDLLDPALR		1	1	2	GET88717.1	1	1167.68	High	High	2.96
		FALSE	High	VSNDIFIILK		1	1	1	GET88717.1	0	1161.69	High	High	2.7
		FALSE	High	YALPSFK		1	1	1	GET88717.1	0	825.451	High	High	2.01
		FALSE	High	YEVENWTQCCTLLER	2xCarbamidomethyl [C9; C10]	1	1	1	GET88717.1	0	2000.88	High	High	1.9
FALSE	Master Protein	GET87291.1	gene=LtaPh_1510300	12	9	9	9	1020	114.8	7.52	26.44	9	other metabolic processes		other molecular function	Pf00208, Pf05088		A0A640KDM7; GET87291.1		0	High	1
	Checked	Protein Group ID	# Proteins	# Unique Peptides	# Peptides	# PSMs	Group Description	Found in Sample: [S13] F13: Sample
	FALSE	817	1	9	9	9	[Master Protein] gene=LtaPh_1510300	High
		Checked	Confidence	Sequence	Modifications	# Protein Groups	# Proteins	# PSMs	Master Protein Accessions	# Missed Cleavages	Theo. MH+ [Da]	Found in Sample: [S13] F13: Sample	Confidence (by Search Engine): Sequest HT	XCorr (by Search Engine): Sequest HT
		FALSE	High	AALAFRLDPAFLK		1	1	1	GET87291.1	1	1432.83	High	High	2.55
		FALSE	High	EVVPVDLMLK		1	1	1	GET87291.1	0	1142.65	High	High	2.09
		FALSE	High	FVSLNQDPNLGSNTHHYVSEDRK		1	1	1	GET87291.1	1	2657.27	High	High	3.03
		FALSE	High	LEFNAIWREWEK		1	1	1	GET87291.1	1	1620.82	High	High	2.4
		FALSE	High	LSPEGFLVLTEDHNVK		1	1	1	GET87291.1	0	1797.94	High	High	4.08
		FALSE	High	MARFVSLNQDPNLGSNTHHYVSEDRK		1	1	1	GET87291.1	2	3015.45	High	High	3.57
		FALSE	High	NFSQTQMIDHVQGLLTAEAR		1	1	1	GET87291.1	0	2259.12	High	High	3.9
		FALSE	High	TFIADALSRK		1	1	1	GET87291.1	1	1121.63	High	High	2.79
		FALSE	High	YTGSVIALYPEFVK		1	1	1	GET87291.1	0	1586.85	High	High	2.02
FALSE	Master Protein	GET93315.1	gene=LtaPh_3624631	20	4	7	4	353	40	6.83	26.4	4	other metabolic processes		other molecular function	Pf08241, Pf08498		A0A640KUQ1; GET93315.1		0	High	1
	Checked	Protein Group ID	# Proteins	# Unique Peptides	# Peptides	# PSMs	Group Description	Found in Sample: [S13] F13: Sample
	FALSE	620	1	4	4	7	[Master Protein] gene=LtaPh_3624631	High
		Checked	Confidence	Sequence	Modifications	# Protein Groups	# Proteins	# PSMs	Master Protein Accessions	# Missed Cleavages	Theo. MH+ [Da]	Found in Sample: [S13] F13: Sample	Confidence (by Search Engine): Sequest HT	XCorr (by Search Engine): Sequest HT
		FALSE	High	CNITGINNNDYQISR	1xCarbamidomethyl [C1]	1	1	1	GET93315.1	0	1781.82	High	High	3.38
		FALSE	High	GGFMEGDHIIDVGCGVGGPAR	1xCarbamidomethyl [C14]	1	1	2	GET93315.1	0	2100.96	High	High	4.31
		FALSE	High	QAGFVVEEAIDVISQFESSPIK		1	1	3	GET93315.1	0	2393.22	High	High	4.72
		FALSE	High	YAGETFYESLAR		1	1	1	GET93315.1	0	1406.66	High	High	2.84
FALSE	Master Protein	GET89279.1	gene=LtaPh_2518000	32	7	8	7	350	38	5.62	26.39	7	other metabolic processes		other molecular function	Pf02779, Pf02780		A0A640KP99; GET89279.1		0	High	1
	Checked	Protein Group ID	# Proteins	# Unique Peptides	# Peptides	# PSMs	Group Description	Found in Sample: [S13] F13: Sample
	FALSE	717	1	7	7	8	[Master Protein] gene=LtaPh_2518000	High
		Checked	Confidence	Sequence	Modifications	# Protein Groups	# Proteins	# PSMs	Master Protein Accessions	# Missed Cleavages	Theo. MH+ [Da]	Found in Sample: [S13] F13: Sample	Confidence (by Search Engine): Sequest HT	XCorr (by Search Engine): Sequest HT
		FALSE	High	AAIRDENPVVVLEHELLYSESFPVTDEAADK		1	1	1	GET89279.1	1	3456.72	High	High	7.1
		FALSE	High	DIEMASQPQVADVMAAAK		1	1	1	GET89279.1	0	1874.9	High	High	3.14
		FALSE	High	DITLIGFSR		1	1	1	GET89279.1	0	1021.57	High	High	2.27
		FALSE	High	LAAEGVQAEVINLR		1	1	2	GET89279.1	0	1482.83	High	High	3.42
		FALSE	High	SLYMSGGQMK		1	1	1	GET89279.1	0	1101.51	High	High	1.92
		FALSE	High	VFAPYSCEDARGMIK	1xCarbamidomethyl [C7]	1	1	1	GET89279.1	1	1743.82	High	High	3.03
		FALSE	High	VFVIGEEVGQYQGAYK		1	1	1	GET89279.1	0	1786.9	High	High	2.39
FALSE	Master Protein	GET85731.1	gene=LtaPh_0412100	30	6	7	6	375	42	5.72	26.14	6				Pf00022		A0A640K9C6; GET85731.1		0	High	1
	Checked	Protein Group ID	# Proteins	# Unique Peptides	# Peptides	# PSMs	Group Description	Found in Sample: [S13] F13: Sample
	FALSE	207	1	6	6	7	[Master Protein] gene=LtaPh_0412100	High
		Checked	Confidence	Sequence	Modifications	# Protein Groups	# Proteins	# PSMs	Master Protein Accessions	# Missed Cleavages	Theo. MH+ [Da]	Found in Sample: [S13] F13: Sample	Confidence (by Search Engine): Sequest HT	XCorr (by Search Engine): Sequest HT
		FALSE	High	AGFSGDDAPRHVFPSIVGRPK		1	1	2	GET85731.1	1	2210.15	High	High	5.2
		FALSE	High	EQLCYVALDFEEEMTNSAK	1xCarbamidomethyl [C4]	1	1	1	GET85731.1	0	2277	High	High	2.58
		FALSE	High	RGVLSLK		1	1	1	GET85731.1	1	772.504	High	High	2.03
		FALSE	High	SANEEAFELPDGNVMMVGNQR		1	1	1	GET85731.1	0	2308.03	High	High	3.22
		FALSE	High	TTGIVLDAGDGVTHTVPIYEGYSLPHAVR		1	1	1	GET85731.1	0	3038.56	High	High	4.31
		FALSE	High	YPIEHGIVTNWDDMEK		1	1	1	GET85731.1	0	1946.9	High	High	4.45
FALSE	Master Protein	GET90338.1	gene=LtaPh_2908000	12	7	9	7	789	89.5	5.1	26.02	7	other biological processes		other molecular function	Pf00183, Pf02518		A0A640KLW3; GET90338.1		0	High	1
	Checked	Protein Group ID	# Proteins	# Unique Peptides	# Peptides	# PSMs	Group Description	Found in Sample: [S13] F13: Sample
	FALSE	378	1	7	7	9	[Master Protein] gene=LtaPh_2908000	High
		Checked	Confidence	Sequence	Modifications	# Protein Groups	# Proteins	# PSMs	Master Protein Accessions	# Missed Cleavages	Theo. MH+ [Da]	Found in Sample: [S13] F13: Sample	Confidence (by Search Engine): Sequest HT	XCorr (by Search Engine): Sequest HT
		FALSE	High	EELATHLGSLGTSGTK		1	1	2	GET90338.1	0	1600.82	High	High	3.54
		FALSE	High	LFGYLEVRK		1	1	1	GET90338.1	1	1124.65	High	High	2.61
		FALSE	High	IRVLYLTSPK		1	1	2	GET90338.1	1	1189.73	High	High	2.59
		FALSE	High	VEGEVDFDSILFVPATVDPALFDDTNTAPNTNIK		1	1	1	GET90338.1	0	3664.79	High	High	3.95
		FALSE	High	VHVIPDETGTNDQSDL		1	1	1	GET90338.1	0	1739.81	High	High	2.65
		FALSE	High	YISLQTYVDR		1	1	1	GET90338.1	0	1257.65	High	High	2.06
		FALSE	High	YISLQTYVDRMK		1	1	1	GET90338.1	1	1516.78	High	High	3.41
FALSE	Master Protein	GET89048.1	gene=LtaPh_2421600	65	6	8	6	145	16.3	8.97	25.85	6						A0A640KIB4; GET89048.1		0	High	1
	Checked	Protein Group ID	# Proteins	# Unique Peptides	# Peptides	# PSMs	Group Description	Found in Sample: [S13] F13: Sample
	FALSE	820	1	6	6	8	[Master Protein] gene=LtaPh_2421600	High
		Checked	Confidence	Sequence	Modifications	# Protein Groups	# Proteins	# PSMs	Master Protein Accessions	# Missed Cleavages	Theo. MH+ [Da]	Found in Sample: [S13] F13: Sample	Confidence (by Search Engine): Sequest HT	XCorr (by Search Engine): Sequest HT
		FALSE	High	DFQTASSSAYQVPPVHMR		1	1	2	GET89048.1	0	2020.95	High	High	3.5
		FALSE	High	DTKPIALPENR		1	1	1	GET89048.1	0	1253.68	High	High	2.14
		FALSE	High	GAMEEPVRDLAEQGR		1	1	1	GET89048.1	1	1657.8	High	High	2.82
		FALSE	High	GAMEEPVRDLAEQGRLPKPPK		1	1	1	GET89048.1	2	2318.23	High	High	3.17
		FALSE	High	HDCPATFVPIRPASRDGHIK	1xCarbamidomethyl [C3]; 1xPhospho [S14]	1	1	1	GET89048.1	1	2354.12	High	High	4.01
		FALSE	High	TDDTLQNSLPFDGITNYTAEYPPK		1	1	2	GET89048.1	0	2700.27	High	High	4.21
FALSE	Master Protein	GET92556.1	gene=LtaPh_3505931	24	6	6	6	343	38.6	9.96	25.44	6	protein metabolism;other metabolic processes	cytosol;translational apparatus	other molecular function	Pf01015		A0A640KSF9; GET92556.1		0	High	1
	Checked	Protein Group ID	# Proteins	# Unique Peptides	# Peptides	# PSMs	Group Description	Found in Sample: [S13] F13: Sample
	FALSE	897	2	6	6	6	[Master Protein] gene=LtaPh_3505931	High
		Checked	Confidence	Sequence	Modifications	# Protein Groups	# Proteins	# PSMs	Master Protein Accessions	# Missed Cleavages	Theo. MH+ [Da]	Found in Sample: [S13] F13: Sample	Confidence (by Search Engine): Sequest HT	XCorr (by Search Engine): Sequest HT
		FALSE	High	EWYDVVAPANFEK		1	2	1	GET92556.1	0	1567.74	High	High	3.09
		FALSE	High	FDAQALLSAHGAIPASVEAEQR		1	2	1	GET92556.1	0	2281.16	High	High	6.14
		FALSE	High	FDAQALLSAHGAIPASVEAEQREVEEAVEAAPAAEK		1	2	1	GET92556.1	1	3704.84	High	High	6.26
		FALSE	High	NLLTQFHSMEVTTDK		1	2	1	GET92556.1	0	1763.86	High	High	3.74
		FALSE	High	NVLSDVLVR		1	2	1	GET92556.1	0	1014.59	High	High	2.17
		FALSE	High	VRFTVQEVQGRNLLTQFHSMEVTTDK		1	2	1	GET92556.1	2	3063.57	High	High	4.02
FALSE	Master Protein	GET91534.1	gene=LtaPh_3220800	33	8	8	8	323	35.7	5.45	25.14	8	other biological processes		other molecular function	Pf00226, Pf01556		A0A640KR85; GET91534.1		0	High	1
	Checked	Protein Group ID	# Proteins	# Unique Peptides	# Peptides	# PSMs	Group Description	Found in Sample: [S13] F13: Sample
	FALSE	863	1	8	8	8	[Master Protein] gene=LtaPh_3220800	High
		Checked	Confidence	Sequence	Modifications	# Protein Groups	# Proteins	# PSMs	Master Protein Accessions	# Missed Cleavages	Theo. MH+ [Da]	Found in Sample: [S13] F13: Sample	Confidence (by Search Engine): Sequest HT	XCorr (by Search Engine): Sequest HT
		FALSE	High	DALCGTTVTVSTMEGR	1xCarbamidomethyl [C4]	1	1	1	GET91534.1	0	1697.78	High	High	2.98
		FALSE	High	GDVIVVVDVMPHAR		1	1	1	GET91534.1	0	1506.81	High	High	2.87
		FALSE	High	HDSAVTITEESYEVRVEK		1	1	1	GET91534.1	1	2092.02	High	High	4.86
		FALSE	High	LPVTLEDVFYGAIR		1	1	1	GET91534.1	0	1592.87	High	High	2.77
		FALSE	High	MIDYYQFLGLDR	1xAcetyl [N-Term]	1	1	1	GET91534.1	0	1575.75	High	High	2.48
		FALSE	High	MIDYYQFLGLDRQSGDDDVAK		1	1	1	GET91534.1	1	2449.13	High	High	3.28
		FALSE	High	QLSILIDEIVDR		1	1	1	GET91534.1	0	1413.79	High	High	3.3
		FALSE	High	RAIYDIYGEEGIR		1	1	1	GET91534.1	1	1554.79	High	High	2.61
FALSE	Master Protein	GET93343.1	gene=LtaPh_3627200	18	5	7	5	463	48.7	7.08	24.44	5			other molecular function	Pf00198, Pf00364, Pf02817		A0A640KUM4; GET93343.1		0	High	1
	Checked	Protein Group ID	# Proteins	# Unique Peptides	# Peptides	# PSMs	Group Description	Found in Sample: [S13] F13: Sample
	FALSE	932	1	5	5	7	[Master Protein] gene=LtaPh_3627200	High
		Checked	Confidence	Sequence	Modifications	# Protein Groups	# Proteins	# PSMs	Master Protein Accessions	# Missed Cleavages	Theo. MH+ [Da]	Found in Sample: [S13] F13: Sample	Confidence (by Search Engine): Sequest HT	XCorr (by Search Engine): Sequest HT
		FALSE	High	ATETPVAATPVAAPGDR		1	1	1	GET93343.1	0	1623.83	High	High	3.98
		FALSE	High	DVAAAVASGTAGSAADAAAPAK		1	1	2	GET93343.1	0	1842.92	High	High	5.52
		FALSE	High	GTPPANPNFTDIPVTTMR		1	1	1	GET93343.1	0	1928.95	High	High	2.3
		FALSE	High	GTPPANPNFTDIPVTTMRAVIAK		1	1	1	GET93343.1	1	2411.28	High	High	2.41
		FALSE	High	NWKPETENVPAAAAEEVPAPR		1	1	2	GET93343.1	0	2276.13	High	High	4.07
FALSE	Master Protein	GET92350.1	gene=LtaPh_3427400	10	5	8	5	640	70.8	8.92	24.41	5				Pf00027		A0A640KRG4; GET92350.1		0	High	1
	Checked	Protein Group ID	# Proteins	# Unique Peptides	# Peptides	# PSMs	Group Description	Found in Sample: [S13] F13: Sample
	FALSE	508	1	5	5	8	[Master Protein] gene=LtaPh_3427400	High
		Checked	Confidence	Sequence	Modifications	# Protein Groups	# Proteins	# PSMs	Master Protein Accessions	# Missed Cleavages	Theo. MH+ [Da]	Found in Sample: [S13] F13: Sample	Confidence (by Search Engine): Sequest HT	XCorr (by Search Engine): Sequest HT
		FALSE	High	FASIMDVEQFEAGTQILEK		1	1	2	GET92350.1	0	2156.06	High	High	4.06
		FALSE	High	HVMELVSRMGDDVTK		1	1	1	GET92350.1	1	1716.84	High	High	3.36
		FALSE	High	IRDSLDDYER		1	1	1	GET92350.1	1	1281.61	High	High	2.33
		FALSE	High	RIRETILLK		1	1	1	GET92350.1	2	1141.74	High	High	2.98
		FALSE	High	TSAHPHVRPVQLK		1	1	3	GET92350.1	0	1469.83	High	High	3.5
FALSE	Master Protein	GET85919.1	gene=LtaPh_0605351	43	5	7	5	145	16.4	10.54	24.33	5	protein metabolism;other metabolic processes	translational apparatus	other molecular function	Pf00276		A0A640KEK8; GET85919.1		0	High	1
	Checked	Protein Group ID	# Proteins	# Unique Peptides	# Peptides	# PSMs	Group Description	Found in Sample: [S13] F13: Sample
	FALSE	543	1	5	5	7	[Master Protein] gene=LtaPh_0605351	High
		Checked	Confidence	Sequence	Modifications	# Protein Groups	# Proteins	# PSMs	Master Protein Accessions	# Missed Cleavages	Theo. MH+ [Da]	Found in Sample: [S13] F13: Sample	Confidence (by Search Engine): Sequest HT	XCorr (by Search Engine): Sequest HT
		FALSE	High	AYIRLSAAHDALDTANK		1	1	2	GET85919.1	1	1829.95	High	High	3.17
		FALSE	High	DIAAFNVIRYPLTTDK		1	1	1	GET85919.1	1	1836.99	High	High	2.89
		FALSE	High	KIEENNTLTFIVDSR		1	1	1	GET85919.1	1	1778.93	High	High	3.82
		FALSE	High	KIEENNTLTFIVDSRANK		1	1	1	GET85919.1	2	2092.1	High	High	4.93
		FALSE	High	VNTLIRPDGLK		1	1	2	GET85919.1	0	1225.73	High	High	3.91
FALSE	Master Protein	GET85888.1	gene=LtaPh_0602400	27	7	8	7	312	34.7	8.82	24.3	7						A0A640K9D8; GET85888.1		0	High	1
	Checked	Protein Group ID	# Proteins	# Unique Peptides	# Peptides	# PSMs	Group Description	Found in Sample: [S13] F13: Sample
	FALSE	250	1	7	7	8	[Master Protein] gene=LtaPh_0602400	High
		Checked	Confidence	Sequence	Modifications	# Protein Groups	# Proteins	# PSMs	Master Protein Accessions	# Missed Cleavages	Theo. MH+ [Da]	Found in Sample: [S13] F13: Sample	Confidence (by Search Engine): Sequest HT	XCorr (by Search Engine): Sequest HT
		FALSE	High	EPSSAAVPTSYAVLSLPSK		1	1	1	GET85888.1	0	1904	High	High	2.95
		FALSE	High	LNFSDGRYEQFER		1	1	1	GET85888.1	1	1660.77	High	High	2.48
		FALSE	High	MNSTYKEPSSAAVPTSYAVLSLPSK	1xAcetyl [N-Term]	1	1	1	GET85888.1	1	2670.33	High	High	4
		FALSE	High	SVQSNFMHSK		1	1	1	GET85888.1	0	1164.55	High	High	1.92
		FALSE	High	SYLRPEEVTGTSHASR		1	1	2	GET85888.1	0	1789.88	High	High	5.6
		FALSE	High	TFAPEELYK		1	1	1	GET85888.1	0	1097.55	High	High	2.13
		FALSE	High	TFSLPVGCTYK	1xCarbamidomethyl [C8]	1	1	1	GET85888.1	0	1272.63	High	High	2.76
FALSE	Master Protein	GET87340.1	gene=LtaPh_1514321	12	8	9	8	1032	114.4	6.48	24.17	8	signal transduction		other molecular function	Pf00233, Pf01590		A0A640KCB6; GET87340.1		0	High	1
	Checked	Protein Group ID	# Proteins	# Unique Peptides	# Peptides	# PSMs	Group Description	Found in Sample: [S13] F13: Sample
	FALSE	603	2	8	8	9	[Master Protein] gene=LtaPh_1514321	High
		Checked	Confidence	Sequence	Modifications	# Protein Groups	# Proteins	# PSMs	Master Protein Accessions	# Missed Cleavages	Theo. MH+ [Da]	Found in Sample: [S13] F13: Sample	Confidence (by Search Engine): Sequest HT	XCorr (by Search Engine): Sequest HT
		FALSE	High	AHFEDGNVVVLPAGTGIAGYVAQSGSVVNIPNAYEDDRFNR		1	2	1	GET87340.1	1	4319.11	High	High	3.17
		FALSE	High	DTLDESVLVQSIINTAK		1	2	1	GET87340.1	0	1845.98	High	High	2.58
		FALSE	High	GQIGFIDFVAGK		1	2	1	GET87340.1	0	1251.67	High	High	2.69
		FALSE	High	GVEVLPMFDR		1	2	1	GET87340.1	0	1162.59	High	High	2.64
		FALSE	High	LARDTLDESVLVQSIINTAK		1	2	1	GET87340.1	1	2186.2	High	High	2.83
		FALSE	High	LLNADRSSMFLLDK		1	2	2	GET87340.1	1	1622.86	High	High	2.35
		FALSE	High	MWAIAVTEEFYR		1	2	1	GET87340.1	0	1515.73	High	High	3.17
		FALSE	High	SDAILDVVTLLSNTDIR		1	2	1	GET87340.1	0	1845	High	High	2.41
FALSE	Master Protein	GET90541.1	gene=LtaPh_2926751	23	5	7	5	220	24.7	11.09	23.98	5	protein metabolism;other metabolic processes	translational apparatus	other molecular function	Pf01294		A0A640KLE2; GET90541.1		0	High	1
	Checked	Protein Group ID	# Proteins	# Unique Peptides	# Peptides	# PSMs	Group Description	Found in Sample: [S13] F13: Sample
	FALSE	152	1	5	5	7	[Master Protein] gene=LtaPh_2926751	High
		Checked	Confidence	Sequence	Modifications	# Protein Groups	# Proteins	# PSMs	Master Protein Accessions	# Missed Cleavages	Theo. MH+ [Da]	Found in Sample: [S13] F13: Sample	Confidence (by Search Engine): Sequest HT	XCorr (by Search Engine): Sequest HT
		FALSE	High	ALRPQVNCPTVR	1xCarbamidomethyl [C8]	1	1	1	GET90541.1	0	1410.76	High	High	3.27
		FALSE	High	ALRPQVNCPTVRHNMK	1xCarbamidomethyl [C8]	1	1	1	GET90541.1	1	1921	High	High	3.53
		FALSE	High	FGDAAVGAVVYPSAEAPRPVSAK		1	1	3	GET90541.1	0	2259.18	High	High	4.7
		FALSE	High	LVLFPMNHK		1	1	1	GET90541.1	0	1098.61	High	High	2.39
		FALSE	High	SRFGDAAVGAVVYPSAEAPRPVSAK		1	1	1	GET90541.1	1	2502.31	High	High	3.78
FALSE	Master Protein	GET86027.1	gene=LtaPh_0703100	16	7	7	7	831	91.5	5.29	23.83	7		cytoskeleton	other molecular function	Pf05149		A0A640KE57; GET86027.1		0	High	1
	Checked	Protein Group ID	# Proteins	# Unique Peptides	# Peptides	# PSMs	Group Description	Found in Sample: [S13] F13: Sample
	FALSE	138	1	7	7	7	[Master Protein] gene=LtaPh_0703100	High
		Checked	Confidence	Sequence	Modifications	# Protein Groups	# Proteins	# PSMs	Master Protein Accessions	# Missed Cleavages	Theo. MH+ [Da]	Found in Sample: [S13] F13: Sample	Confidence (by Search Engine): Sequest HT	XCorr (by Search Engine): Sequest HT
		FALSE	High	AAGVLWEEVGVLLEK		1	1	1	GET86027.1	0	1612.89	High	High	2.93
		FALSE	High	CTEDMLVTPAEVVEQHALR	1xCarbamidomethyl [C1]	1	1	1	GET86027.1	0	2198.06	High	High	2.62
		FALSE	High	HLAAVEEMDADLAQR		1	1	1	GET86027.1	0	1668.8	High	High	3.15
		FALSE	High	SHVGYDDLQSGDSDQPVTLLR		1	1	1	GET86027.1	0	2302.09	High	High	4.21
		FALSE	High	SPYLLAPLDTHLTQLSFLDK		1	1	1	GET86027.1	0	2272.22	High	High	3.87
		FALSE	High	YAREALPSVQHDLRALTEVVQETQQK		1	1	1	GET86027.1	2	3009.58	High	High	4.44
		FALSE	High	YYEQFVYVAEEAR		1	1	1	GET86027.1	0	1666.77	High	High	2.6
FALSE	Master Protein	GET90168.1	gene=LtaPh_2825000	22	5	7	5	389	41.7	8.56	23.52	5			other molecular function	Pf00198, Pf00364		A0A640KLE9; GET90168.1		0	High	1
	Checked	Protein Group ID	# Proteins	# Unique Peptides	# Peptides	# PSMs	Group Description	Found in Sample: [S13] F13: Sample
	FALSE	226	1	5	5	7	[Master Protein] gene=LtaPh_2825000	High
		Checked	Confidence	Sequence	Modifications	# Protein Groups	# Proteins	# PSMs	Master Protein Accessions	# Missed Cleavages	Theo. MH+ [Da]	Found in Sample: [S13] F13: Sample	Confidence (by Search Engine): Sequest HT	XCorr (by Search Engine): Sequest HT
		FALSE	High	AAPAAPAAAAKPPVNTVAGSDPR		1	1	2	GET90168.1	0	2100.12	High	High	3.9
		FALSE	High	DTIDYHEFVDIAIAVATPR		1	1	1	GET90168.1	0	2146.08	High	High	2.36
		FALSE	High	DVQNMNLANIETAISDYAAR		1	1	2	GET90168.1	0	2209.06	High	High	5.04
		FALSE	High	GLVVPVIR		1	1	1	GET90168.1	0	852.567	High	High	2.25
		FALSE	High	NLIEDPARMVLDLS		1	1	1	GET90168.1	1	1585.83	High	High	3.25
FALSE	Master Protein	GET93231.1	gene=LtaPh_3616100	9	7	7	7	1293	147.4	5.78	23.11	7	transport	other membranes	other molecular function	Pf00637		A0A640KVF7; GET93231.1		0	High	1
	Checked	Protein Group ID	# Proteins	# Unique Peptides	# Peptides	# PSMs	Group Description	Found in Sample: [S13] F13: Sample
	FALSE	845	1	7	7	7	[Master Protein] gene=LtaPh_3616100	High
		Checked	Confidence	Sequence	Modifications	# Protein Groups	# Proteins	# PSMs	Master Protein Accessions	# Missed Cleavages	Theo. MH+ [Da]	Found in Sample: [S13] F13: Sample	Confidence (by Search Engine): Sequest HT	XCorr (by Search Engine): Sequest HT
		FALSE	High	ENELFEDAIETAAESGDSELVSGLLDYFVK		1	1	1	GET93231.1	0	3290.55	High	High	3.24
		FALSE	High	LQELEEFLK		1	1	1	GET93231.1	0	1148.62	High	High	2
		FALSE	High	NPDLVVEVTSAAERTNQFGDLIK		1	1	1	GET93231.1	1	2516.3	High	High	2.95
		FALSE	High	QQLIESVQQIALPESELSEEVSTTVR		1	1	1	GET93231.1	0	2913.51	High	High	4.84
		FALSE	High	TGRLQELEEFLK		1	1	1	GET93231.1	1	1462.79	High	High	3.77
		FALSE	High	VMEYVTTLEDYDAK		1	1	1	GET93231.1	0	1676.77	High	High	3.13
		FALSE	High	YIEAAAEVGQMQELER		1	1	1	GET93231.1	0	1836.88	High	High	3.17
FALSE	Master Protein	GET89098.1	gene=LtaPh_2500900	21	8	8	8	544	61	9.16	22.72	8			nucleic acid binding activity	Pf00076, Pf00658		A0A640KIG6; GET89098.1		0	High	1
	Checked	Protein Group ID	# Proteins	# Unique Peptides	# Peptides	# PSMs	Group Description	Found in Sample: [S13] F13: Sample
	FALSE	488	1	8	8	8	[Master Protein] gene=LtaPh_2500900	High
		Checked	Confidence	Sequence	Modifications	# Protein Groups	# Proteins	# PSMs	Master Protein Accessions	# Missed Cleavages	Theo. MH+ [Da]	Found in Sample: [S13] F13: Sample	Confidence (by Search Engine): Sequest HT	XCorr (by Search Engine): Sequest HT
		FALSE	High	FALAAFEEHEAAVAAIAALNDSEESNLTEK		1	1	1	GET89098.1	0	3161.53	High	High	3.22
		FALSE	High	GYGFVQFETAEGAK		1	1	1	GET89098.1	0	1503.71	High	High	2.42
		FALSE	High	LIVCRALSK	1xCarbamidomethyl [C4]	1	1	1	GET89098.1	1	1059.63	High	High	2.39
		FALSE	High	LREIFEPFGK		1	1	1	GET89098.1	1	1235.68	High	High	2.81
		FALSE	High	NYLGELLYSR		1	1	1	GET89098.1	0	1227.64	High	High	2.16
		FALSE	High	SFRNIYMK		1	1	1	GET89098.1	1	1058.55	High	High	2.71
		FALSE	High	SLGYGYVNFQTTADAEK		1	1	1	GET89098.1	0	1863.88	High	High	4.02
		FALSE	High	VSSLFVSEHAPFPTK		1	1	1	GET89098.1	0	1645.86	High	High	2.99
FALSE	Master Protein	GET87891.1	gene=LtaPh_1900300	25	5	7	5	260	28.2	9.88	22.17	5	protein metabolism;other metabolic processes	translational apparatus	nucleic acid binding activity;other molecular function	Pf00333, Pf03719		A0A640KFD5; GET87891.1		0	High	1
	Checked	Protein Group ID	# Proteins	# Unique Peptides	# Peptides	# PSMs	Group Description	Found in Sample: [S13] F13: Sample
	FALSE	419	2	5	5	7	[Master Protein] gene=LtaPh_1900300	High
		Checked	Confidence	Sequence	Modifications	# Protein Groups	# Proteins	# PSMs	Master Protein Accessions	# Missed Cleavages	Theo. MH+ [Da]	Found in Sample: [S13] F13: Sample	Confidence (by Search Engine): Sequest HT	XCorr (by Search Engine): Sequest HT
		FALSE	High	EHQIIDTLIAEGR		1	2	2	GET87891.1	0	1494.79	High	High	3.7
		FALSE	High	EHQIIDTLIAEGRLRDEMMK		1	2	2	GET87891.1	2	2398.22	High	High	4.14
		FALSE	High	ILEFAGVEDVYTSSRGK		1	2	1	GET87891.1	1	1870.95	High	High	2.68
		FALSE	High	LNIVPVRRGYWGNK		1	2	1	GET87891.1	2	1671.94	High	High	2.37
		FALSE	High	VTSLEEIFLFSMPIK		1	2	1	GET87891.1	0	1753.94	High	High	2.87
FALSE	Master Protein	GET86348.1	gene=LtaPh_0909431	34	4	6	4	149	16.8	4.25	22.13	4	signal transduction;other biological processes	cytosol;other cytoplasmic organelle	enzyme regulator activity;other molecular function	Pf13499	13392060; 13392113; 13447526; 13447527; 13447528; 22572662; 22572663; 26907256; 26907257; 3534910; 3534911; 3538434; 5066974; 5066989; 5413188; 5413189; 5413190; 5649523; 5649524; 5649525	A0A061IWB1; A0A088RJ41; A0A0M9FWZ5; A0A0N0P206; A0A0S4IS38; A0A1E1IQM0; A0A1X0NMM5; A0A2K4YMP7; A0A2V2UIG3; A0A381MB98; A0A3P3YZF1; A0A640KFS0; A0A7S1PPL5; A4H5R9; A4HU13; B1PSN3; E9AMU3; E9B9Y3; GET86348.1; lbz:LBRM_09_0960; lbz:LBRM_09_0970; lbz:LBRM_09_0980; ldo:LDBPK_090970; ldo:LDBPK_090980; lif:LINJ_09_0970; lif:LINJ_09_0980; lma:LMJF_09_0910; lma:LMJF_09_0920; lma:LMJF_09_0930; lmi:LMXM_09…	CALA2; LgM4147LRVhigh.09.00290.00260	0	High	1
	Checked	Protein Group ID	# Proteins	# Unique Peptides	# Peptides	# PSMs	Group Description	Found in Sample: [S13] F13: Sample
	FALSE	74	1	4	4	6	[Master Protein] gene=LtaPh_0909431	High
		Checked	Confidence	Sequence	Modifications	# Protein Groups	# Proteins	# PSMs	Master Protein Accessions	# Missed Cleavages	Theo. MH+ [Da]	Found in Sample: [S13] F13: Sample	Confidence (by Search Engine): Sequest HT	XCorr (by Search Engine): Sequest HT
		FALSE	High	EADVDGDGQINYEEFVK		1	1	1	GET86348.1	0	1927.86	High	High	2.69
		FALSE	High	EAFSLFDK		1	1	1	GET86348.1	0	956.472	High	High	1.9
		FALSE	High	LTDEEVDEMIREADVDGDGQINYEEFVK		1	1	3	GET86348.1	1	3258.46	High	High	5.4
		FALSE	High	MADQLSNEQISEFK	1xMet-loss+Acetyl [N-Term]	1	1	1	GET86348.1	0	1550.73	High	High	4.21
FALSE	Master Protein	GET85480.1	gene=LtaPh_0203900	26	7	8	7	291	31.8	8.87	21.94	7	transport	other membranes;mitochondrion	transporter activity	Pf01459		A0A640K7G0; GET85480.1		0	High	1
	Checked	Protein Group ID	# Proteins	# Unique Peptides	# Peptides	# PSMs	Group Description	Found in Sample: [S13] F13: Sample
	FALSE	209	1	7	7	8	[Master Protein] gene=LtaPh_0203900	High
		Checked	Confidence	Sequence	Modifications	# Protein Groups	# Proteins	# PSMs	Master Protein Accessions	# Missed Cleavages	Theo. MH+ [Da]	Found in Sample: [S13] F13: Sample	Confidence (by Search Engine): Sequest HT	XCorr (by Search Engine): Sequest HT
		FALSE	High	ATAHYTIQGHK		1	1	1	GET85480.1	0	1226.63	High	High	3.08
		FALSE	High	GVTVTAGMGATCPVYPGNTIK	1xCarbamidomethyl [C12]	1	1	1	GET85480.1	0	2094.04	High	High	3.52
		FALSE	High	MADNWTACVSVDEK	1xCarbamidomethyl [C8]	1	1	1	GET85480.1	0	1625.69	High	High	2.18
		FALSE	High	MRVGVQMTHA		1	1	2	GET85480.1	1	1129.56	High	High	2.47
		FALSE	High	VTVTPEIMR		1	1	1	GET85480.1	0	1045.57	High	High	2.63
		FALSE	High	VTVTPEIMREIK		1	1	1	GET85480.1	1	1415.79	High	High	3.6
		FALSE	High	VYSTPSLFK		1	1	1	GET85480.1	0	1041.56	High	High	2.1
FALSE	Master Protein	GET88353.1	gene=LtaPh_2111500	7	7	8	7	1800	200.2	6.28	21.91	7						A0A640KFN1; GET88353.1		0	High	1
	Checked	Protein Group ID	# Proteins	# Unique Peptides	# Peptides	# PSMs	Group Description	Found in Sample: [S13] F13: Sample
	FALSE	432	1	7	7	8	[Master Protein] gene=LtaPh_2111500	High
		Checked	Confidence	Sequence	Modifications	# Protein Groups	# Proteins	# PSMs	Master Protein Accessions	# Missed Cleavages	Theo. MH+ [Da]	Found in Sample: [S13] F13: Sample	Confidence (by Search Engine): Sequest HT	XCorr (by Search Engine): Sequest HT
		FALSE	High	FNLVEAGIDAALESSK		1	1	2	GET88353.1	0	1663.85	High	High	3.41
		FALSE	High	IDDGDADSSGIDNMDFAATDFPK		1	1	1	GET88353.1	0	2417.01	High	High	2.47
		FALSE	High	QHQLYLYDIAR		1	1	1	GET88353.1	0	1419.74	High	High	2.56
		FALSE	High	VSALQRIHQLAAK		1	1	1	GET88353.1	1	1434.85	High	High	1.91
		FALSE	High	VTIVPIRGEVEGMER		1	1	1	GET88353.1	1	1684.91	High	High	2.45
		FALSE	High	VVNTVVGDTSAGEAGSGGAGGQR		1	1	1	GET88353.1	0	2045.98	High	High	3.74
		FALSE	High	VYPTCAVTGYPVIGGGLTK	1xCarbamidomethyl [C5]	1	1	1	GET88353.1	0	1953.02	High	High	2.91
FALSE	Master Protein	GET87216.1	gene=LtaPh_1503261	34	4	6	4	187	21.3	7.15	21.7	4		other membranes;mitochondrion	nucleic acid binding activity;other molecular function			A0A640KBZ5; GET87216.1; Q25423		0	High	1
	Checked	Protein Group ID	# Proteins	# Unique Peptides	# Peptides	# PSMs	Group Description	Found in Sample: [S13] F13: Sample
	FALSE	334	1	4	4	6	[Master Protein] gene=LtaPh_1503261	High
		Checked	Confidence	Sequence	Modifications	# Protein Groups	# Proteins	# PSMs	Master Protein Accessions	# Missed Cleavages	Theo. MH+ [Da]	Found in Sample: [S13] F13: Sample	Confidence (by Search Engine): Sequest HT	XCorr (by Search Engine): Sequest HT
		FALSE	High	ECVQSGQFRLGYCVAK	2xCarbamidomethyl [C2; C13]	1	1	2	GET87216.1	1	1901.9	High	High	3.44
		FALSE	High	EHPSTLAQQQSLFDIK		1	1	2	GET87216.1	0	1841.94	High	High	4.33
		FALSE	High	KYDLFGYEVDTNTAPWIEK		1	1	1	GET87216.1	1	2289.11	High	High	5.08
		FALSE	High	VKPNEESWTWVMK		1	1	1	GET87216.1	0	1633.8	High	High	2.68
FALSE	Master Protein	GET90039.1	gene=LtaPh_2812600	30	4	5	4	226	24.4	6.29	21.67	4						A0A640KRE6; GET90039.1		0	High	1
	Checked	Protein Group ID	# Proteins	# Unique Peptides	# Peptides	# PSMs	Group Description	Found in Sample: [S13] F13: Sample
	FALSE	905	1	4	4	5	[Master Protein] gene=LtaPh_2812600	High
		Checked	Confidence	Sequence	Modifications	# Protein Groups	# Proteins	# PSMs	Master Protein Accessions	# Missed Cleavages	Theo. MH+ [Da]	Found in Sample: [S13] F13: Sample	Confidence (by Search Engine): Sequest HT	XCorr (by Search Engine): Sequest HT
		FALSE	High	LAPAYESTCHYQLR	1xCarbamidomethyl [C9]	1	1	1	GET90039.1	0	1708.81	High	High	3.51
		FALSE	High	MAGMDADGQGFDGEATALEHISFDVSQPER		1	1	1	GET90039.1	0	3181.38	High	High	3.49
		FALSE	High	MAGMDADGQGFDGEATALEHISFDVSQPERR		1	1	1	GET90039.1	1	3337.48	High	High	4.47
		FALSE	High	SRYGTTILAADQAAALDATADSK		1	1	2	GET90039.1	1	2310.16	High	High	5.98
FALSE	Master Protein	GET91675.1	gene=LtaPh_3235200	14	4	6	4	476	50.6	7.31	21.57	4	other biological processes		other molecular function	Pf02852, Pf07992		A0A640KRD1; GET91675.1		0	High	1
	Checked	Protein Group ID	# Proteins	# Unique Peptides	# Peptides	# PSMs	Group Description	Found in Sample: [S13] F13: Sample
	FALSE	225	1	4	4	6	[Master Protein] gene=LtaPh_3235200	High
		Checked	Confidence	Sequence	Modifications	# Protein Groups	# Proteins	# PSMs	Master Protein Accessions	# Missed Cleavages	Theo. MH+ [Da]	Found in Sample: [S13] F13: Sample	Confidence (by Search Engine): Sequest HT	XCorr (by Search Engine): Sequest HT
		FALSE	High	ALTGGVEYLFK		1	1	1	GET91675.1	0	1197.65	High	High	2.74
		FALSE	High	DGQHQTLEADALLCSVGR	1xCarbamidomethyl [C14]	1	1	2	GET91675.1	0	1969.94	High	High	5.32
		FALSE	High	TIVATGSEPTELPFLPFDEK		1	1	1	GET91675.1	0	2191.12	High	High	3.17
		FALSE	High	VVLSSTGALDLDHVPK		1	1	2	GET91675.1	0	1650.91	High	High	3.69
FALSE	Master Protein	GET92099.1	gene=LtaPh_3401400	34	5	7	5	218	24.5	7.3	21.52	5	other metabolic processes		kinase activity;other molecular function	Pf00406, Pf05191		A0A640KX64; GET92099.1		0	High	1
	Checked	Protein Group ID	# Proteins	# Unique Peptides	# Peptides	# PSMs	Group Description	Found in Sample: [S13] F13: Sample
	FALSE	65	1	5	5	7	[Master Protein] gene=LtaPh_3401400	High
		Checked	Confidence	Sequence	Modifications	# Protein Groups	# Proteins	# PSMs	Master Protein Accessions	# Missed Cleavages	Theo. MH+ [Da]	Found in Sample: [S13] F13: Sample	Confidence (by Search Engine): Sequest HT	XCorr (by Search Engine): Sequest HT
		FALSE	High	DGVYSMINANETIDEVRK		1	1	1	GET92099.1	1	2053.99	High	High	3.3
		FALSE	High	NETRPLAEYFTK		1	1	2	GET92099.1	0	1468.74	High	High	2.82
		FALSE	High	SIAALLDPIAIATGLK		1	1	1	GET92099.1	0	1566.95	High	High	2.68
		FALSE	High	SSGRTYHEVFRPPK		1	1	2	GET92099.1	1	1660.86	High	High	3.99
		FALSE	High	VIEFSVPDEVILER		1	1	1	GET92099.1	0	1644.88	High	High	3.15
FALSE	Master Protein	GET90929.1	gene=LtaPh_3031800	17	6	7	6	446	52.9	8.47	21.42	6		nucleus		Pf13868		A0A640KTX6; GET90929.1		0	High	1
	Checked	Protein Group ID	# Proteins	# Unique Peptides	# Peptides	# PSMs	Group Description	Found in Sample: [S13] F13: Sample
	FALSE	375	1	6	6	7	[Master Protein] gene=LtaPh_3031800	High
		Checked	Confidence	Sequence	Modifications	# Protein Groups	# Proteins	# PSMs	Master Protein Accessions	# Missed Cleavages	Theo. MH+ [Da]	Found in Sample: [S13] F13: Sample	Confidence (by Search Engine): Sequest HT	XCorr (by Search Engine): Sequest HT
		FALSE	High	AAATDEALAAALAEQQRLEVK		1	1	1	GET90929.1	1	2169.15	High	High	3.45
		FALSE	High	AIQAELARQK		1	1	1	GET90929.1	1	1127.65	High	High	2.36
		FALSE	High	LGSYAPVFAMRDEEK		1	1	1	GET90929.1	1	1712.83	High	High	3.18
		FALSE	High	MLQLVSDYPEVR		1	1	1	GET90929.1	0	1449.74	High	High	3.24
		FALSE	High	MLQLVSDYPEVRSLESQLK		1	1	1	GET90929.1	1	2235.17	High	High	3.78
		FALSE	High	YMEYLAGQDRLAK		1	1	2	GET90929.1	1	1557.77	High	High	3.18
FALSE	Master Protein	GET88416.1	gene=LtaPh_2117521	29	4	6	4	173	20	10.48	21.33	4	protein metabolism;other metabolic processes	translational apparatus	other molecular function	Pf00366, Pf16205		A0A640KFD1; GET88416.1		0	High	1
	Checked	Protein Group ID	# Proteins	# Unique Peptides	# Peptides	# PSMs	Group Description	Found in Sample: [S13] F13: Sample
	FALSE	449	1	4	4	6	[Master Protein] gene=LtaPh_2117521	High
		Checked	Confidence	Sequence	Modifications	# Protein Groups	# Proteins	# PSMs	Master Protein Accessions	# Missed Cleavages	Theo. MH+ [Da]	Found in Sample: [S13] F13: Sample	Confidence (by Search Engine): Sequest HT	XCorr (by Search Engine): Sequest HT
		FALSE	High	AYQRQTAVNENMHRPSRK		1	1	2	GET88416.1	2	2186.1	High	High	4.08
		FALSE	High	MPVAPQYYHAHAVDATIQHEK	1xMet-loss [N-Term]	1	1	1	GET88416.1	0	2275.13	High	High	5.64
		FALSE	High	TIRYNVLEVVSK		1	1	2	GET88416.1	1	1420.82	High	High	3.49
		FALSE	High	YNVLEVVSK		1	1	1	GET88416.1	0	1050.58	High	High	2.4
FALSE	Master Protein	GET87958.1	gene=LtaPh_1906800	34	7	7	7	322	33.9	8.94	21.28	7	other metabolic processes		other molecular function	Pf00056, Pf02866		A0A640KFA5; GET87958.1		0	High	1
	Checked	Protein Group ID	# Proteins	# Unique Peptides	# Peptides	# PSMs	Group Description	Found in Sample: [S13] F13: Sample
	FALSE	416	1	7	7	7	[Master Protein] gene=LtaPh_1906800	High
		Checked	Confidence	Sequence	Modifications	# Protein Groups	# Proteins	# PSMs	Master Protein Accessions	# Missed Cleavages	Theo. MH+ [Da]	Found in Sample: [S13] F13: Sample	Confidence (by Search Engine): Sequest HT	XCorr (by Search Engine): Sequest HT
		FALSE	High	AGRGSATLSMAEAGARFALK		1	1	1	GET87958.1	2	1965.03	High	High	4.13
		FALSE	High	EVPVIGGHSDTTIVPLFHQLHGPLPEQATLDK		1	1	1	GET87958.1	0	3445.81	High	High	3.14
		FALSE	High	GVDLFVIVAGVPR		1	1	1	GET87958.1	0	1341.79	High	High	2.42
		FALSE	High	LLEEALPLIK		1	1	1	GET87958.1	0	1138.71	High	High	2.55
		FALSE	High	LIGVSFLDGMR		1	1	1	GET87958.1	0	1207.65	High	High	2.91
		FALSE	High	RDPALAELAK		1	1	1	GET87958.1	1	1083.62	High	High	2.85
		FALSE	High	RLPIGPLHPTEERLLEEALPLIK		1	1	1	GET87958.1	2	2634.53	High	High	3.27
FALSE	Master Protein	GET87854.1	gene=LtaPh_1813600	13	2	6	2	208	24.1	11.58	21.28	2	protein metabolism;other metabolic processes	translational apparatus	other molecular function	Pf01199		A0A640KFL3; GET87854.1		0	High	1
	Checked	Protein Group ID	# Proteins	# Unique Peptides	# Peptides	# PSMs	Group Description	Found in Sample: [S13] F13: Sample
	FALSE	7	2	2	2	6	[Master Protein] gene=LtaPh_1813600	High
		Checked	Confidence	Sequence	Modifications	# Protein Groups	# Proteins	# PSMs	Master Protein Accessions	# Missed Cleavages	Theo. MH+ [Da]	Found in Sample: [S13] F13: Sample	Confidence (by Search Engine): Sequest HT	XCorr (by Search Engine): Sequest HT
		FALSE	High	AYGGVLSHDQVR		1	2	2	GET87854.1	0	1301.66	High	High	2.53
		FALSE	High	RSQGIHTPWVLGHK		1	2	4	GET87854.1	1	1615.88	High	High	4.85
FALSE	Master Protein	GET87131.1	gene=LtaPh_1410000	38	7	7	7	314	35.5	9.11	20.96	7						A0A640KD70; GET87131.1		0	High	1
	Checked	Protein Group ID	# Proteins	# Unique Peptides	# Peptides	# PSMs	Group Description	Found in Sample: [S13] F13: Sample
	FALSE	811	1	7	7	7	[Master Protein] gene=LtaPh_1410000	High
		Checked	Confidence	Sequence	Modifications	# Protein Groups	# Proteins	# PSMs	Master Protein Accessions	# Missed Cleavages	Theo. MH+ [Da]	Found in Sample: [S13] F13: Sample	Confidence (by Search Engine): Sequest HT	XCorr (by Search Engine): Sequest HT
		FALSE	High	AGGQFQYEYAGGGPYAAPIEPQHLNK		1	1	1	GET87131.1	0	2763.32	High	High	4.59
		FALSE	High	AGKPDHLHIGGDVEWIPDPYDK		1	1	1	GET87131.1	0	2459.2	High	High	2.78
		FALSE	High	GAGLDLTENNLPSLK		1	1	1	GET87131.1	0	1541.82	High	High	2.9
		FALSE	High	MTEGRLETIHNLRPK	1xMet-loss+Acetyl [N-Term]	1	1	1	GET87131.1	1	1705.93	High	High	2.5
		FALSE	High	RSLFSEYPYMPEGDGDGTGPSPR		1	1	1	GET87131.1	1	2515.12	High	High	2.99
		FALSE	High	SLFSEYPYMPEGDGDGTGPSPR		1	1	1	GET87131.1	0	2359.02	High	High	1.94
		FALSE	High	WSMPVHAPWSTGLATSEAR		1	1	1	GET87131.1	0	2084	High	High	3.25
FALSE	Master Protein	GET88273.1	gene=LtaPh_2103900	39	6	7	6	214	24.6	8.85	20.42	6				Pf05018		A0A640KF93; GET88273.1		0	High	1
	Checked	Protein Group ID	# Proteins	# Unique Peptides	# Peptides	# PSMs	Group Description	Found in Sample: [S13] F13: Sample
	FALSE	113	1	6	6	7	[Master Protein] gene=LtaPh_2103900	High
		Checked	Confidence	Sequence	Modifications	# Protein Groups	# Proteins	# PSMs	Master Protein Accessions	# Missed Cleavages	Theo. MH+ [Da]	Found in Sample: [S13] F13: Sample	Confidence (by Search Engine): Sequest HT	XCorr (by Search Engine): Sequest HT
		FALSE	High	AYGTNYVETLR		1	1	1	GET88273.1	0	1286.64	High	High	2.3
		FALSE	High	DVEAADVPQAASVAQ		1	1	1	GET88273.1	0	1470.71	High	High	2.63
		FALSE	High	LDEGWNQIQFNLSDFTR		1	1	1	GET88273.1	0	2082.99	High	High	3.7
		FALSE	High	LFLPITQQPPAAAGEQR		1	1	2	GET88273.1	0	1837	High	High	3.71
		FALSE	High	LYAEEELPPEFK		1	1	1	GET88273.1	0	1464.73	High	High	2.6
		FALSE	High	VKPFICTMPMR	1xCarbamidomethyl [C6]	1	1	1	GET88273.1	0	1379.7	High	High	2.3
FALSE	Master Protein	GET89967.1	gene=LtaPh_2805100	18	6	6	6	522	57.2	8.46	20.41	6				Pf01039		A0A640KR17; GET89967.1		0	High	1
	Checked	Protein Group ID	# Proteins	# Unique Peptides	# Peptides	# PSMs	Group Description	Found in Sample: [S13] F13: Sample
	FALSE	832	1	6	6	6	[Master Protein] gene=LtaPh_2805100	High
		Checked	Confidence	Sequence	Modifications	# Protein Groups	# Proteins	# PSMs	Master Protein Accessions	# Missed Cleavages	Theo. MH+ [Da]	Found in Sample: [S13] F13: Sample	Confidence (by Search Engine): Sequest HT	XCorr (by Search Engine): Sequest HT
		FALSE	High	AYGGAYDVMSSK		1	1	1	GET89967.1	0	1248.56	High	High	2.81
		FALSE	High	DVIYPVIDHDSFFEIQPQFAK		1	1	1	GET89967.1	0	2508.24	High	High	3.65
		FALSE	High	ETAEQQAQRIADYEK		1	1	1	GET89967.1	1	1779.85	High	High	3.85
		FALSE	High	GFVDAVIDPSETR		1	1	1	GET89967.1	0	1405.7	High	High	2.63
		FALSE	High	LYSYLPLSNRDPVPVLPTADER		1	1	1	GET89967.1	1	2515.32	High	High	4.38
		FALSE	High	VQAGVLDIDSSVK		1	1	1	GET89967.1	0	1330.72	High	High	3.09
FALSE	Master Protein	GET90242.1	gene=LtaPh_2829000	3	6	7	6	4226	475	5.92	20.35	6	other biological processes	cytoskeleton;other cell component	cytoskeletal activity;other molecular function	Pf03028, Pf08393, Pf12774, Pf12775, Pf12777, Pf12780, Pf12781, Pf17852, Pf17857, Pf18198, Pf18199		A0A640KL71; GET90242.1		0	High	1
	Checked	Protein Group ID	# Proteins	# Unique Peptides	# Peptides	# PSMs	Group Description	Found in Sample: [S13] F13: Sample
	FALSE	645	1	6	6	7	[Master Protein] gene=LtaPh_2829000	High
		Checked	Confidence	Sequence	Modifications	# Protein Groups	# Proteins	# PSMs	Master Protein Accessions	# Missed Cleavages	Theo. MH+ [Da]	Found in Sample: [S13] F13: Sample	Confidence (by Search Engine): Sequest HT	XCorr (by Search Engine): Sequest HT
		FALSE	High	AALDTIQASDLNELR		1	1	1	GET90242.1	0	1629.84	High	High	3.32
		FALSE	High	DSTAHTPIVFILSQGADPMEALQSLAK		1	1	1	GET90242.1	0	2840.45	High	High	2.68
		FALSE	High	GNILDDEDLIRELQSAQSSAEVISR		1	1	1	GET90242.1	1	2758.39	High	High	2.44
		FALSE	High	LGGVVIIDDVGESLDPALEPLIAR		1	1	2	GET90242.1	0	2461.35	High	High	2.96
		FALSE	High	MARPVIEFVINPK		1	1	1	GET90242.1	0	1513.86	High	High	3.24
		FALSE	High	TIEESILERLQSTK		1	1	1	GET90242.1	1	1646.9	High	High	2.94
FALSE	Master Protein	GET88278.1	gene=LtaPh_2104400	11	5	6	5	592	66.1	9.72	20.2	5						A0A640KG52; GET88278.1		0	High	1
	Checked	Protein Group ID	# Proteins	# Unique Peptides	# Peptides	# PSMs	Group Description	Found in Sample: [S13] F13: Sample
	FALSE	590	1	5	5	6	[Master Protein] gene=LtaPh_2104400	High
		Checked	Confidence	Sequence	Modifications	# Protein Groups	# Proteins	# PSMs	Master Protein Accessions	# Missed Cleavages	Theo. MH+ [Da]	Found in Sample: [S13] F13: Sample	Confidence (by Search Engine): Sequest HT	XCorr (by Search Engine): Sequest HT
		FALSE	High	EVIPEGAVVIAADQVAAYLEESR		1	1	1	GET88278.1	0	2429.26	High	High	4.02
		FALSE	High	EVIPEGAVVIAADQVAAYLEESRR		1	1	2	GET88278.1	1	2585.36	High	High	2.86
		FALSE	High	GATAAGAGAGAAGAAAATSAPAAER		1	1	1	GET88278.1	0	1969.97	High	High	4.41
		FALSE	High	TYHIASDYLR		1	1	1	GET88278.1	0	1238.62	High	High	2.93
		FALSE	High	TYHIASDYLRFVDSEK		1	1	1	GET88278.1	1	1943.95	High	High	3.23
FALSE	Master Protein	GET91797.1	gene=LtaPh_3306400	11	7	7	7	875	101.5	5.77	20.2	7	cell organization and biogenesis			Pf08647		A0A640KW64; GET91797.1		0	High	1
	Checked	Protein Group ID	# Proteins	# Unique Peptides	# Peptides	# PSMs	Group Description	Found in Sample: [S13] F13: Sample
	FALSE	584	1	7	7	7	[Master Protein] gene=LtaPh_3306400	High
		Checked	Confidence	Sequence	Modifications	# Protein Groups	# Proteins	# PSMs	Master Protein Accessions	# Missed Cleavages	Theo. MH+ [Da]	Found in Sample: [S13] F13: Sample	Confidence (by Search Engine): Sequest HT	XCorr (by Search Engine): Sequest HT
		FALSE	High	AYNETLATTLADLEK		1	1	1	GET91797.1	0	1652.84	High	High	2.84
		FALSE	High	EITFMEQRMSQLQREQK		1	1	1	GET91797.1	2	2182.07	High	High	2.35
		FALSE	High	NDLLVLENEITGYR		1	1	1	GET91797.1	0	1648.85	High	High	3.04
		FALSE	High	STENEALQQEWIR		1	1	1	GET91797.1	0	1603.77	High	High	2.08
		FALSE	High	STENEALQQEWIRLQTELVNYK		1	1	1	GET91797.1	1	2692.36	High	High	3.98
		FALSE	High	STSDDVFLLENDLVR		1	1	1	GET91797.1	0	1722.85	High	High	2.9
		FALSE	High	SYALLEQSIASSVQERK		1	1	1	GET91797.1	1	1909	High	High	3.02
FALSE	Master Protein	GET88348.1	gene=LtaPh_2111061	19	2	5	2	132	13.9	11.14	20.11	2		nucleus;other cell component	nucleic acid binding activity;other molecular function	Pf00125, Pf16211		A0A640KGB8; GET88348.1		0	High	1
	Checked	Protein Group ID	# Proteins	# Unique Peptides	# Peptides	# PSMs	Group Description	Found in Sample: [S13] F13: Sample
	FALSE	928	3	2	2	5	[Master Protein] gene=LtaPh_2111061	High
		Checked	Confidence	Sequence	Modifications	# Protein Groups	# Proteins	# PSMs	Master Protein Accessions	# Missed Cleavages	Theo. MH+ [Da]	Found in Sample: [S13] F13: Sample	Confidence (by Search Engine): Sequest HT	XCorr (by Search Engine): Sequest HT
		FALSE	High	HDDDIGTLLK		1	3	1	GET88348.1	0	1126.57	High	High	3.59
		FALSE	High	NVTLSHSGVVPNISK		1	3	4	GET88348.1	0	1551.85	High	High	4.68
FALSE	Master Protein	GET92523.1	gene=LtaPh_3501800	24	4	5	4	305	33.7	9.23	20.06	4		other membranes;mitochondrion		Pf01145		A0A640KSF0; GET92523.1		0	High	1
	Checked	Protein Group ID	# Proteins	# Unique Peptides	# Peptides	# PSMs	Group Description	Found in Sample: [S13] F13: Sample
	FALSE	45	1	4	4	5	[Master Protein] gene=LtaPh_3501800	High
		Checked	Confidence	Sequence	Modifications	# Protein Groups	# Proteins	# PSMs	Master Protein Accessions	# Missed Cleavages	Theo. MH+ [Da]	Found in Sample: [S13] F13: Sample	Confidence (by Search Engine): Sequest HT	XCorr (by Search Engine): Sequest HT
		FALSE	High	HIGVNYAETVLPSLINEIIR		1	1	1	GET92523.1	0	2251.24	High	High	2.48
		FALSE	High	QAAILLAQGEAEAATLVGNAVK		1	1	2	GET92523.1	0	2138.18	High	High	5.49
		FALSE	High	RPEVSHRIGVMLAERAK		1	1	1	GET92523.1	2	1949.09	High	High	4.11
		FALSE	High	VLYQPNIENLHHIYR		1	1	1	GET92523.1	0	1909.01	High	High	3.2
FALSE	Master Protein	GET89691.1	gene=LtaPh_2704871	17	6	7	1	2572	292.8	5.26	19.97	6	protein metabolism		other molecular function	Pf00648		A0A640KKD1; GET89691.1		0	High	1
	Checked	Protein Group ID	# Proteins	# Unique Peptides	# Peptides	# PSMs	Group Description	Found in Sample: [S13] F13: Sample
	FALSE	411	1	1	6	7	[Master Protein] gene=LtaPh_2704871	High
		Checked	Confidence	Sequence	Modifications	# Protein Groups	# Proteins	# PSMs	Master Protein Accessions	# Missed Cleavages	Theo. MH+ [Da]	Found in Sample: [S13] F13: Sample	Confidence (by Search Engine): Sequest HT	XCorr (by Search Engine): Sequest HT
		FALSE	High	DLENRMNDRAHELASEK		2	2	1	GET89692.1; GET89691.1	2	2027.96	High	High	2.89
		FALSE	High	LFSLMSEDPLGNEDQINDIK		1	1	1	GET89691.1	0	2278.09	High	High	2
		FALSE	High	SVPLDEDAGFAALEDEWR		2	2	2	GET89692.1; GET89691.1	0	2019.93	High	High	3.83
		FALSE	High	SVPLDEDAGFAALEDEWRDLTQDPQR		2	2	1	GET89692.1; GET89691.1	1	2973.39	High	High	3.16
		FALSE	High	VEIDDRIPMVK		3	3	1	GET89693.1; GET89691.1; GET89694.1	1	1314.71	High	High	2.85
		FALSE	High	VLDPKPEGVPLR		2	2	1	GET89692.1; GET89691.1	0	1319.77	High	High	2.85
FALSE	Master Protein	GET85722.1	gene=LtaPh_0411200	23	5	6	5	351	38.7	8.81	19.97	5	other metabolic processes		other molecular function	Pf00316, Pf18913		A0A640K8J3; GET85722.1		0	High	1
	Checked	Protein Group ID	# Proteins	# Unique Peptides	# Peptides	# PSMs	Group Description	Found in Sample: [S13] F13: Sample
	FALSE	514	1	5	5	6	[Master Protein] gene=LtaPh_0411200	High
		Checked	Confidence	Sequence	Modifications	# Protein Groups	# Proteins	# PSMs	Master Protein Accessions	# Missed Cleavages	Theo. MH+ [Da]	Found in Sample: [S13] F13: Sample	Confidence (by Search Engine): Sequest HT	XCorr (by Search Engine): Sequest HT
		FALSE	High	GVLGYIAGQSANASGDHQAK		1	1	2	GET85722.1	0	1943.96	High	High	3.65
		FALSE	High	INSVEEANAVIRTMK		1	1	1	GET85722.1	1	1674.88	High	High	3.22
		FALSE	High	LRFLYEAAPMAMIVEQAGGK		1	1	1	GET85722.1	1	2195.14	High	High	4.08
		FALSE	High	SHTPTTLTQYIIK		1	1	1	GET85722.1	0	1502.82	High	High	3.06
		FALSE	High	YIGSMVGDIHR		1	1	1	GET85722.1	0	1247.62	High	High	2.98
FALSE	Master Protein	GET91326.1	gene=LtaPh_3136500	8	5	8	5	1469	162.8	5.72	19.93	5		cytoskeleton;other cell component				A0A640KNP7; GET91326.1		0	High	1
	Checked	Protein Group ID	# Proteins	# Unique Peptides	# Peptides	# PSMs	Group Description	Found in Sample: [S13] F13: Sample
	FALSE	904	1	5	5	8	[Master Protein] gene=LtaPh_3136500	High
		Checked	Confidence	Sequence	Modifications	# Protein Groups	# Proteins	# PSMs	Master Protein Accessions	# Missed Cleavages	Theo. MH+ [Da]	Found in Sample: [S13] F13: Sample	Confidence (by Search Engine): Sequest HT	XCorr (by Search Engine): Sequest HT
		FALSE	High	GTVIVSPVDEAALHLWMDGLEK		1	1	1	GET91326.1	0	2380.22	High	High	2.4
		FALSE	High	LHQGQIQDEGATTATDFSSSNLR		1	1	1	GET91326.1	0	2476.17	High	High	4.37
		FALSE	High	LIAHQIDAAGEEMNSVR		1	1	1	GET91326.1	0	1853.92	High	High	2.9
		FALSE	High	LQQLVDVAEAEVQR		1	1	2	GET91326.1	0	1597.85	High	High	2.62
		FALSE	High	SLFLGCVPSSSSRIAATNAGELLLSTQTGLLAVAVPTPTSQGGSELR	1xCarbamidomethyl [C6]; 2xPhospho [S/T]	1	1	3	GET91326.1	1	4874.4	High	High	2.68
FALSE	Master Protein	GET93121.1	gene=LtaPh_3605700	24	5	7	5	315	36.7	9.13	19.7	5						A0A640KV37; GET93121.1		0	High	1
	Checked	Protein Group ID	# Proteins	# Unique Peptides	# Peptides	# PSMs	Group Description	Found in Sample: [S13] F13: Sample
	FALSE	874	1	5	5	7	[Master Protein] gene=LtaPh_3605700	High
		Checked	Confidence	Sequence	Modifications	# Protein Groups	# Proteins	# PSMs	Master Protein Accessions	# Missed Cleavages	Theo. MH+ [Da]	Found in Sample: [S13] F13: Sample	Confidence (by Search Engine): Sequest HT	XCorr (by Search Engine): Sequest HT
		FALSE	High	AGAQPLESNPVADIQHLR		1	1	1	GET93121.1	0	1916	High	High	2.97
		FALSE	High	AGAQPLESNPVADIQHLREEYVQLNDQLK		1	1	2	GET93121.1	1	3275.67	High	High	3.49
		FALSE	High	DHIIAQLEGSLK		1	1	1	GET93121.1	0	1323.73	High	High	2.75
		FALSE	High	ELETLPVPGEDQEVAASR		1	1	1	GET93121.1	0	1939.96	High	High	2.53
		FALSE	High	NSALQNEIAGLESQLK		1	1	2	GET93121.1	0	1714.9	High	High	2.88
FALSE	Master Protein	GET86956.1	gene=LtaPh_1309600	13	4	6	4	554	62.3	9.13	19.66	4		other membranes	other molecular function	Pf00175, Pf00970		A0A640KB96; GET86956.1		0	High	1
	Checked	Protein Group ID	# Proteins	# Unique Peptides	# Peptides	# PSMs	Group Description	Found in Sample: [S13] F13: Sample
	FALSE	157	1	4	4	6	[Master Protein] gene=LtaPh_1309600	High
		Checked	Confidence	Sequence	Modifications	# Protein Groups	# Proteins	# PSMs	Master Protein Accessions	# Missed Cleavages	Theo. MH+ [Da]	Found in Sample: [S13] F13: Sample	Confidence (by Search Engine): Sequest HT	XCorr (by Search Engine): Sequest HT
		FALSE	High	FALENETQTLGLPIGQHIVLR		1	1	1	GET86956.1	0	2349.29	High	High	4.54
		FALSE	High	HLPVPDMLGNDSVPQNAGIK		1	1	1	GET86956.1	0	2102.07	High	High	2.58
		FALSE	High	RTEVSHDTFIFR		1	1	2	GET86956.1	1	1507.77	High	High	3.67
		FALSE	High	VFLVYGNQTERDILLRK		1	1	2	GET86956.1	2	2064.16	High	High	2.86
FALSE	Master Protein	GET90032.1	gene=LtaPh_2811800	17	8	8	8	629	68.4	6.76	19.61	8				Pf00400		A0A640KKL8; GET90032.1		0	High	1
	Checked	Protein Group ID	# Proteins	# Unique Peptides	# Peptides	# PSMs	Group Description	Found in Sample: [S13] F13: Sample
	FALSE	865	1	8	8	8	[Master Protein] gene=LtaPh_2811800	High
		Checked	Confidence	Sequence	Modifications	# Protein Groups	# Proteins	# PSMs	Master Protein Accessions	# Missed Cleavages	Theo. MH+ [Da]	Found in Sample: [S13] F13: Sample	Confidence (by Search Engine): Sequest HT	XCorr (by Search Engine): Sequest HT
		FALSE	High	ALEYYVDDSQLITCGSDK	1xCarbamidomethyl [C14]	1	1	1	GET90032.1	0	2076.94	High	High	2.19
		FALSE	High	AVAFFNNHSEK		1	1	1	GET90032.1	0	1263.61	High	High	1.91
		FALSE	High	LELETALGYSGNLPGSLVAHPDQK		1	1	1	GET90032.1	0	2509.29	High	High	2.46
		FALSE	High	LITGGVGSLR		1	1	1	GET90032.1	0	972.584	High	High	1.97
		FALSE	High	LVFSVADAHK		1	1	1	GET90032.1	0	1086.59	High	High	2.48
		FALSE	High	MNPVDINMGNMR		1	1	1	GET90032.1	0	1391.62	High	High	2.76
		FALSE	High	MNPVDINMGNMRRSVQTISVEK		1	1	1	GET90032.1	2	2519.25	High	High	2.3
		FALSE	High	TAELNSLSLSPDGR		1	1	1	GET90032.1	0	1459.74	High	High	3.52
FALSE	Master Protein	GET92641.1	gene=LtaPh_3514500	14	4	6	4	490	54.6	6.95	19.59	4			other molecular function	Pf00675, Pf05193		A0A640KTP0; GET92641.1		0	High	1
	Checked	Protein Group ID	# Proteins	# Unique Peptides	# Peptides	# PSMs	Group Description	Found in Sample: [S13] F13: Sample
	FALSE	256	1	4	4	6	[Master Protein] gene=LtaPh_3514500	High
		Checked	Confidence	Sequence	Modifications	# Protein Groups	# Proteins	# PSMs	Master Protein Accessions	# Missed Cleavages	Theo. MH+ [Da]	Found in Sample: [S13] F13: Sample	Confidence (by Search Engine): Sequest HT	XCorr (by Search Engine): Sequest HT
		FALSE	High	ALVHQDQHLFEERPDDLVMDNLHR		1	1	1	GET92641.1	0	2927.42	High	High	2.56
		FALSE	High	SIETANPFLHSYK		1	1	2	GET92641.1	0	1506.76	High	High	3.13
		FALSE	High	TFSSLDHSTPTNTHFNEK		1	1	2	GET92641.1	0	2062.95	High	High	4.32
		FALSE	High	VIVVGSGGVDHTVLEK		1	1	1	GET92641.1	0	1608.9	High	High	2.62
FALSE	Master Protein	GET85357.1	gene=LtaPh_0100500	11	4	5	4	665	74	6.02	19.47	4			other molecular function	Pf00289, Pf00364, Pf02785, Pf02786, Pf18140		A0A640KC69; GET85357.1		0	High	1
	Checked	Protein Group ID	# Proteins	# Unique Peptides	# Peptides	# PSMs	Group Description	Found in Sample: [S13] F13: Sample
	FALSE	109	1	4	4	5	[Master Protein] gene=LtaPh_0100500	High
		Checked	Confidence	Sequence	Modifications	# Protein Groups	# Proteins	# PSMs	Master Protein Accessions	# Missed Cleavages	Theo. MH+ [Da]	Found in Sample: [S13] F13: Sample	Confidence (by Search Engine): Sequest HT	XCorr (by Search Engine): Sequest HT
		FALSE	High	AVQYVSAGTVENVVNPQK		1	1	1	GET85357.1	0	1902.99	High	High	3.29
		FALSE	High	LQVEHPITEEITGVDLVEQMLR		1	1	1	GET85357.1	0	2549.33	High	High	5.98
		FALSE	High	QLYLSVGAGQEGETPVYVR		1	1	1	GET85357.1	0	2066.06	High	High	2.96
		FALSE	High	VIEEAPSVLLDATTRK		1	1	2	GET85357.1	1	1741.97	High	High	3.62
FALSE	Master Protein	GET92553.1	gene=LtaPh_3505600	19	6	6	6	405	46.4	7.15	19.45	6			nucleic acid binding activity;other molecular function	Pf00270, Pf00271		A0A640KSI0; GET92553.1		0	High	1
	Checked	Protein Group ID	# Proteins	# Unique Peptides	# Peptides	# PSMs	Group Description	Found in Sample: [S13] F13: Sample
	FALSE	33	1	6	6	6	[Master Protein] gene=LtaPh_3505600	High
		Checked	Confidence	Sequence	Modifications	# Protein Groups	# Proteins	# PSMs	Master Protein Accessions	# Missed Cleavages	Theo. MH+ [Da]	Found in Sample: [S13] F13: Sample	Confidence (by Search Engine): Sequest HT	XCorr (by Search Engine): Sequest HT
		FALSE	High	GFEKPSPVQEEAIPVALQGK		1	1	1	GET92553.1	0	2124.13	High	High	4.48
		FALSE	High	GVTQYYAFVEER		1	1	1	GET92553.1	0	1461.7	High	High	3.11
		FALSE	High	GVTQYYAFVEERQK		1	1	1	GET92553.1	1	1717.85	High	High	3.3
		FALSE	High	HLHNPYEINLMDELTLK		1	1	1	GET92553.1	0	2080.05	High	High	3.55
		FALSE	High	VHILVATPGRVLDLASK		1	1	1	GET92553.1	1	1789.07	High	High	2.77
		FALSE	High	YAETYLHR		1	1	1	GET92553.1	0	1052.52	High	High	2.24
FALSE	Master Protein	GET89941.1	gene=LtaPh_2802500	18	7	7	7	608	66.7	7.59	19.4	7	other metabolic processes	other cell component	other molecular function	Pf01266, Pf16901		A0A640KL15; GET89941.1		0	High	1
	Checked	Protein Group ID	# Proteins	# Unique Peptides	# Peptides	# PSMs	Group Description	Found in Sample: [S13] F13: Sample
	FALSE	72	1	7	7	7	[Master Protein] gene=LtaPh_2802500	High
		Checked	Confidence	Sequence	Modifications	# Protein Groups	# Proteins	# PSMs	Master Protein Accessions	# Missed Cleavages	Theo. MH+ [Da]	Found in Sample: [S13] F13: Sample	Confidence (by Search Engine): Sequest HT	XCorr (by Search Engine): Sequest HT
		FALSE	High	EHVIAVNPEAHVLNITGGK		1	1	1	GET89941.1	0	1998.08	High	High	1.95
		FALSE	High	GDELVRTIIEDTISRK		1	1	1	GET89941.1	2	1845.01	High	High	2.52
		FALSE	High	GLSVGMVDMGDYAGETSSR		1	1	1	GET89941.1	0	1931.85	High	High	3.82
		FALSE	High	IAFVNVAQAEQVVPR		1	1	1	GET89941.1	0	1640.91	High	High	2.74
		FALSE	High	MAEEAVDELQRTLMK		1	1	1	GET89941.1	1	1763.87	High	High	2.35
		FALSE	High	SAWTGIRPLAIPK		1	1	1	GET89941.1	0	1409.83	High	High	2.48
		FALSE	High	VAPTAPLDIPEDVHK		1	1	1	GET89941.1	0	1601.85	High	High	3.52
FALSE	Master Protein	GET86409.1	gene=LtaPh_0915400	6	7	7	7	1642	185.8	7.12	19.32	7						A0A640KFY1; GET86409.1		0	High	1
	Checked	Protein Group ID	# Proteins	# Unique Peptides	# Peptides	# PSMs	Group Description	Found in Sample: [S13] F13: Sample
	FALSE	814	1	7	7	7	[Master Protein] gene=LtaPh_0915400	High
		Checked	Confidence	Sequence	Modifications	# Protein Groups	# Proteins	# PSMs	Master Protein Accessions	# Missed Cleavages	Theo. MH+ [Da]	Found in Sample: [S13] F13: Sample	Confidence (by Search Engine): Sequest HT	XCorr (by Search Engine): Sequest HT
		FALSE	High	ELLSLTIVK		1	1	1	GET86409.1	0	1015.64	High	High	1.91
		FALSE	High	GIDGIQLEDVREALEK		1	1	1	GET86409.1	1	1784.94	High	High	3.44
		FALSE	High	MIEGAESVLISDTLKPYVTAK		1	1	1	GET86409.1	0	2265.2	High	High	2.66
		FALSE	High	MQELGIVLNSEPVISK		1	1	1	GET86409.1	0	1756.95	High	High	2.09
		FALSE	High	SVLTDSIIR		1	1	1	GET86409.1	0	1003.58	High	High	2.14
		FALSE	High	VDDVLQDLLFVSR		1	1	1	GET86409.1	0	1518.82	High	High	2.79
		FALSE	High	YAVLSGGIETAANERDWK		1	1	1	GET86409.1	1	1979.98	High	High	4.29
FALSE	Master Protein	GET90206.1	gene=LtaPh_2827981	18	5	6	5	440	48.4	8.07	19.28	5	other metabolic processes		kinase activity	Pf00400		A0A640KKF5; GET90206.1		0	High	1
	Checked	Protein Group ID	# Proteins	# Unique Peptides	# Peptides	# PSMs	Group Description	Found in Sample: [S13] F13: Sample
	FALSE	515	2	5	5	6	[Master Protein] gene=LtaPh_2827981	High
		Checked	Confidence	Sequence	Modifications	# Protein Groups	# Proteins	# PSMs	Master Protein Accessions	# Missed Cleavages	Theo. MH+ [Da]	Found in Sample: [S13] F13: Sample	Confidence (by Search Engine): Sequest HT	XCorr (by Search Engine): Sequest HT
		FALSE	High	DGVALLWDLSTGEQLFK		1	2	2	GET90206.1	0	1891.98	High	High	3.79
		FALSE	High	GHSNYVSTVTVSPDGSLCASGGK	1xCarbamidomethyl [C18]	1	2	1	GET90206.1	0	2280.06	High	High	4.5
		FALSE	High	HSVDSDYGLPSHR		1	2	1	GET90206.1	0	1469.68	High	High	3.38
		FALSE	High	SLSVYDLESK		1	2	1	GET90206.1	0	1140.58	High	High	1.95
		FALSE	High	VVSTSRDGTAIAWK		1	2	1	GET90206.1	1	1490.8	High	High	3.42
FALSE	Master Protein	GET90395.1	gene=LtaPh_2912561	15	4	6	4	427	47.1	11.56	19.27	4	protein metabolism;other metabolic processes	translational apparatus	other molecular function	Pf00573, Pf14374		A0A640KLM9; GET90395.1		0	High	1
	Checked	Protein Group ID	# Proteins	# Unique Peptides	# Peptides	# PSMs	Group Description	Found in Sample: [S13] F13: Sample
	FALSE	414	3	4	4	6	[Master Protein] gene=LtaPh_2912561	High
		Checked	Confidence	Sequence	Modifications	# Protein Groups	# Proteins	# PSMs	Master Protein Accessions	# Missed Cleavages	Theo. MH+ [Da]	Found in Sample: [S13] F13: Sample	Confidence (by Search Engine): Sequest HT	XCorr (by Search Engine): Sequest HT
		FALSE	High	GFTLPAPMLTNTDVTR		1	3	1	GET90395.1	0	1733.89	High	High	2.82
		FALSE	High	IDNVPEVPLVVEDSIQGYEK		1	3	3	GET90395.1	0	2243.14	High	High	4.85
		FALSE	High	IFGTFTEASAVK		1	3	1	GET90395.1	0	1270.67	High	High	2.45
		FALSE	High	LSGMNHSAHSWGTGR		1	3	1	GET90395.1	0	1597.73	High	High	2.53
FALSE	Master Protein	GET91485.1	gene=LtaPh_3216000	8	5	6	5	725	79.1	8.24	19.02	5	protein metabolism	other membranes	other molecular function	Pf00004, Pf01434		A0A640KQT8; GET91485.1		0	High	1
	Checked	Protein Group ID	# Proteins	# Unique Peptides	# Peptides	# PSMs	Group Description	Found in Sample: [S13] F13: Sample
	FALSE	597	1	5	5	6	[Master Protein] gene=LtaPh_3216000	High
		Checked	Confidence	Sequence	Modifications	# Protein Groups	# Proteins	# PSMs	Master Protein Accessions	# Missed Cleavages	Theo. MH+ [Da]	Found in Sample: [S13] F13: Sample	Confidence (by Search Engine): Sequest HT	XCorr (by Search Engine): Sequest HT
		FALSE	High	EVVPLEVLQDSIDDVLIGK		1	1	1	GET91485.1	0	2081.14	High	High	2.96
		FALSE	High	EVVPLEVLQDSIDDVLIGKK		1	1	1	GET91485.1	1	2209.23	High	High	3.8
		FALSE	High	LAELLLGK		1	1	1	GET91485.1	0	856.55	High	High	2.43
		FALSE	High	TDIASILGARPVLK		1	1	2	GET91485.1	0	1453.87	High	High	3.65
		FALSE	High	TINQLLAELDGLTSK		1	1	1	GET91485.1	0	1615.89	High	High	2.86
FALSE	Master Protein	GET85601.1	gene=LtaPh_0309200	32	6	6	6	325	36	5.6	18.99	6				Pf02493		A0A640K8Y4; GET85601.1		0	High	1
	Checked	Protein Group ID	# Proteins	# Unique Peptides	# Peptides	# PSMs	Group Description	Found in Sample: [S13] F13: Sample
	FALSE	199	1	6	6	6	[Master Protein] gene=LtaPh_0309200	High
		Checked	Confidence	Sequence	Modifications	# Protein Groups	# Proteins	# PSMs	Master Protein Accessions	# Missed Cleavages	Theo. MH+ [Da]	Found in Sample: [S13] F13: Sample	Confidence (by Search Engine): Sequest HT	XCorr (by Search Engine): Sequest HT
		FALSE	High	ATYASGDTYEGEFFEGK		1	1	1	GET85601.1	0	1871.8	High	High	3.37
		FALSE	High	DGTIYQGEFLENK		1	1	1	GET85601.1	0	1513.72	High	High	2.68
		FALSE	High	KAELYVWK		1	1	1	GET85601.1	1	1036.58	High	High	2.83
		FALSE	High	LQQVNVAEIDPETGFK		1	1	1	GET85601.1	0	1787.92	High	High	3.22
		FALSE	High	NRPLDDAASLHYPSIQMAQTGAFK		1	1	1	GET85601.1	0	2631.3	High	High	4.3
		FALSE	High	RGVWAPTSALQVCSEVPVDGMAWAD	1xCarbamidomethyl [C13]	1	1	1	GET85601.1	1	2702.27	High	High	2.6
FALSE	Master Protein	GET93436.1	gene=LtaPh_3635700	14	7	7	7	1012	114.7	6.83	18.88	7	other metabolic processes		other molecular function	Pf00676, Pf02779, Pf16078, Pf16870		A0A640KV29; GET93436.1		0	High	1
	Checked	Protein Group ID	# Proteins	# Unique Peptides	# Peptides	# PSMs	Group Description	Found in Sample: [S13] F13: Sample
	FALSE	84	1	7	7	7	[Master Protein] gene=LtaPh_3635700	High
		Checked	Confidence	Sequence	Modifications	# Protein Groups	# Proteins	# PSMs	Master Protein Accessions	# Missed Cleavages	Theo. MH+ [Da]	Found in Sample: [S13] F13: Sample	Confidence (by Search Engine): Sequest HT	XCorr (by Search Engine): Sequest HT
		FALSE	High	APNVSTLEELTSGEFQPVIPDPSVPASQAR		1	1	1	GET93436.1	0	3136.58	High	High	2.47
		FALSE	High	DPASVDASWAELFSR		1	1	1	GET93436.1	0	1650.78	High	High	3.01
		FALSE	High	EFVGVTGQELHPFQIQSDVK		1	1	1	GET93436.1	0	2258.15	High	High	2.65
		FALSE	High	NETIETGEGIEWGTAEALAVGSLLLEGHQVR		1	1	1	GET93436.1	0	3279.65	High	High	2.81
		FALSE	High	RFDVILK		1	1	1	GET93436.1	1	890.546	High	High	2.01
		FALSE	High	SSEFGVESINLGMAHR		1	1	1	GET93436.1	0	1733.83	High	High	2.91
		FALSE	High	YGSYQEAATQVNYAEYLK		1	1	1	GET93436.1	0	2097.98	High	High	3.02
FALSE	Master Protein	GET90385.1	gene=LtaPh_2911900	15	5	6	5	626	68	5.58	18.85	5						A0A640KMV0; GET90385.1		0	High	1
	Checked	Protein Group ID	# Proteins	# Unique Peptides	# Peptides	# PSMs	Group Description	Found in Sample: [S13] F13: Sample
	FALSE	290	1	5	5	6	[Master Protein] gene=LtaPh_2911900	High
		Checked	Confidence	Sequence	Modifications	# Protein Groups	# Proteins	# PSMs	Master Protein Accessions	# Missed Cleavages	Theo. MH+ [Da]	Found in Sample: [S13] F13: Sample	Confidence (by Search Engine): Sequest HT	XCorr (by Search Engine): Sequest HT
		FALSE	High	DGGNLTNATVSPTHLYR		1	1	1	GET90385.1	0	1815.9	High	High	3.16
		FALSE	High	LAQENSALRAEIQTLK		1	1	1	GET90385.1	1	1784.99	High	High	2.16
		FALSE	High	QRLPPLESAVHELQAFTDSEK		1	1	2	GET90385.1	1	2395.23	High	High	3.67
		FALSE	High	RSSEQQEAMMATFNRHSEALGK		1	1	1	GET90385.1	2	2508.17	High	High	3.3
		FALSE	High	VAQLEENTAILEINK		1	1	1	GET90385.1	0	1684.91	High	High	3.12
FALSE	Master Protein	GET90347.1	gene=LtaPh_2909000	20	5	6	5	302	33.9	9.6	18.78	5				Pf00505		A0A640KS35; GET90347.1		0	High	1
	Checked	Protein Group ID	# Proteins	# Unique Peptides	# Peptides	# PSMs	Group Description	Found in Sample: [S13] F13: Sample
	FALSE	314	1	5	5	6	[Master Protein] gene=LtaPh_2909000	High
		Checked	Confidence	Sequence	Modifications	# Protein Groups	# Proteins	# PSMs	Master Protein Accessions	# Missed Cleavages	Theo. MH+ [Da]	Found in Sample: [S13] F13: Sample	Confidence (by Search Engine): Sequest HT	XCorr (by Search Engine): Sequest HT
		FALSE	High	GALSPYIIFVNENR		1	1	1	GET90347.1	0	1592.84	High	High	3.38
		FALSE	High	LMTTPEIQRELAK		1	1	2	GET90347.1	1	1529.84	High	High	3.71
		FALSE	High	MDFTPLTAEVDRLVAK		1	1	1	GET90347.1	1	1805.95	High	High	3.16
		FALSE	High	SMLEIMHDVGLSTLSK		1	1	1	GET90347.1	0	1760.89	High	High	2.66
		FALSE	High	YKMDFTPLTAEVDRLVAK		1	1	1	GET90347.1	2	2097.1	High	High	3.47
FALSE	Master Protein	GET90152.1	gene=LtaPh_2823400	35	5	6	5	222	23.9	9.85	18.74	5	cell organization and biogenesis	other membranes;other cytoplasmic organelle		Pf05648		A0A640KKY8; GET90152.1		0	High	1
	Checked	Protein Group ID	# Proteins	# Unique Peptides	# Peptides	# PSMs	Group Description	Found in Sample: [S13] F13: Sample
	FALSE	253	1	5	5	6	[Master Protein] gene=LtaPh_2823400	High
		Checked	Confidence	Sequence	Modifications	# Protein Groups	# Proteins	# PSMs	Master Protein Accessions	# Missed Cleavages	Theo. MH+ [Da]	Found in Sample: [S13] F13: Sample	Confidence (by Search Engine): Sequest HT	XCorr (by Search Engine): Sequest HT
		FALSE	High	AYVAIGNSIGSARSLMRMGK		1	1	1	GET90152.1	2	2082.09	High	High	2.84
		FALSE	High	DASDVLVTMAAVGYLK		1	1	2	GET90152.1	0	1652.86	High	High	3.78
		FALSE	High	IADSVAVR		1	1	1	GET90152.1	0	830.473	High	High	2.01
		FALSE	High	ILAVVAASNQDSRAK		1	1	1	GET90152.1	1	1542.86	High	High	3.35
		FALSE	High	TIGNSLYIMGDNAAFIAK		1	1	1	GET90152.1	0	1898.97	High	High	3.61
FALSE	Master Protein	GET87901.1	gene=LtaPh_1901300	18	5	6	5	379	42.4	6.13	18.73	5	protein metabolism		other molecular function	Pf00557		A0A640KFE1; GET87901.1		0	High	1
	Checked	Protein Group ID	# Proteins	# Unique Peptides	# Peptides	# PSMs	Group Description	Found in Sample: [S13] F13: Sample
	FALSE	476	1	5	5	6	[Master Protein] gene=LtaPh_1901300	High
		Checked	Confidence	Sequence	Modifications	# Protein Groups	# Proteins	# PSMs	Master Protein Accessions	# Missed Cleavages	Theo. MH+ [Da]	Found in Sample: [S13] F13: Sample	Confidence (by Search Engine): Sequest HT	XCorr (by Search Engine): Sequest HT
		FALSE	High	APALEPYTDEMLLATNK		1	1	1	GET87901.1	0	1876.94	High	High	2.96
		FALSE	High	HGAVIPYPILFEK		1	1	2	GET87901.1	0	1483.83	High	High	4.07
		FALSE	High	VAEHMVHDYEFEK		1	1	1	GET87901.1	0	1633.73	High	High	3.23
		FALSE	High	VTPVDGVLSHMMK		1	1	1	GET87901.1	0	1413.72	High	High	2.9
		FALSE	High	YATFPFAIRNLEAK		1	1	1	GET87901.1	1	1640.88	High	High	2.92
FALSE	Master Protein	GET91366.1	gene=LtaPh_3203900	16	5	7	5	484	51.2	8.5	18.67	5						A0A640KNU0; GET91366.1		0	High	1
	Checked	Protein Group ID	# Proteins	# Unique Peptides	# Peptides	# PSMs	Group Description	Found in Sample: [S13] F13: Sample
	FALSE	34	1	5	5	7	[Master Protein] gene=LtaPh_3203900	High
		Checked	Confidence	Sequence	Modifications	# Protein Groups	# Proteins	# PSMs	Master Protein Accessions	# Missed Cleavages	Theo. MH+ [Da]	Found in Sample: [S13] F13: Sample	Confidence (by Search Engine): Sequest HT	XCorr (by Search Engine): Sequest HT
		FALSE	High	ARTQATMEANRLK		1	1	1	GET91366.1	2	1489.79	High	High	3.8
		FALSE	High	GAGVVWVPTQVSAAASPSATK		1	1	2	GET91366.1	0	1984.05	High	High	2.63
		FALSE	High	LQDTMDDVRK		1	1	1	GET91366.1	1	1220.59	High	High	2.18
		FALSE	High	TTSGTELNAFGTSLAQIR		1	1	1	GET91366.1	0	1866.96	High	High	2.56
		FALSE	High	VTADPVHTGNRRALQK		1	1	2	GET91366.1	2	1762.97	High	High	3.03
FALSE	Master Protein	GET89564.1	gene=LtaPh_2621400	20	5	6	5	349	39.4	8.13	18.58	5		other membranes		Pf13489		A0A640KKH2; GET89564.1		0	High	1
	Checked	Protein Group ID	# Proteins	# Unique Peptides	# Peptides	# PSMs	Group Description	Found in Sample: [S13] F13: Sample
	FALSE	671	1	5	5	6	[Master Protein] gene=LtaPh_2621400	High
		Checked	Confidence	Sequence	Modifications	# Protein Groups	# Proteins	# PSMs	Master Protein Accessions	# Missed Cleavages	Theo. MH+ [Da]	Found in Sample: [S13] F13: Sample	Confidence (by Search Engine): Sequest HT	XCorr (by Search Engine): Sequest HT
		FALSE	High	DGILILADPYSWWEDATEK		1	1	1	GET89564.1	0	2222.07	High	High	2.78
		FALSE	High	KVTYTAPVQGEITETR		1	1	2	GET89564.1	1	1792.94	High	High	3.82
		FALSE	High	ITTTTSRLYPDVK		1	1	1	GET89564.1	1	1494.82	High	High	2.41
		FALSE	High	MQQLQSRLSDK	1xAcetyl [N-Term]	1	1	1	GET89564.1	1	1375.7	High	High	3.43
		FALSE	High	QLELPHGVRPER		1	1	1	GET89564.1	0	1430.79	High	High	2.91
FALSE	Master Protein	GET88923.1	gene=LtaPh_2409300	23	4	6	4	251	27.2	8.15	18.49	4	other metabolic processes	other cytoplasmic organelle	other molecular function	Pf00121		A0A640KHA5; GET88923.1; P48499		0	High	1
	Checked	Protein Group ID	# Proteins	# Unique Peptides	# Peptides	# PSMs	Group Description	Found in Sample: [S13] F13: Sample
	FALSE	355	1	4	4	6	[Master Protein] gene=LtaPh_2409300	High
		Checked	Confidence	Sequence	Modifications	# Protein Groups	# Proteins	# PSMs	Master Protein Accessions	# Missed Cleavages	Theo. MH+ [Da]	Found in Sample: [S13] F13: Sample	Confidence (by Search Engine): Sequest HT	XCorr (by Search Engine): Sequest HT
		FALSE	High	DAWNQVVLAYEPVWAIGTGK		1	1	2	GET88923.1	0	2217.13	High	High	3.72
		FALSE	High	VATPEQAQEVHLLLR		1	1	2	GET88923.1	0	1703.94	High	High	4.24
		FALSE	High	VVLSQTSAIAAK		1	1	1	GET88923.1	0	1187.7	High	High	2.11
		FALSE	High	YVISAENAIAK		1	1	1	GET88923.1	0	1178.64	High	High	1.93
FALSE	Master Protein	GET93244.1	gene=LtaPh_3617400	14	5	6	5	541	59.5	7.23	18.31	5		other membranes				A0A640KW67; GET93244.1		0	High	1
	Checked	Protein Group ID	# Proteins	# Unique Peptides	# Peptides	# PSMs	Group Description	Found in Sample: [S13] F13: Sample
	FALSE	100	1	5	5	6	[Master Protein] gene=LtaPh_3617400	High
		Checked	Confidence	Sequence	Modifications	# Protein Groups	# Proteins	# PSMs	Master Protein Accessions	# Missed Cleavages	Theo. MH+ [Da]	Found in Sample: [S13] F13: Sample	Confidence (by Search Engine): Sequest HT	XCorr (by Search Engine): Sequest HT
		FALSE	High	AAAGGPLQTRYPAWKPVK		1	1	2	GET93244.1	1	1911.06	High	High	3.49
		FALSE	High	FSSHQGNTNNMQGGAFGEDFIR		1	1	1	GET93244.1	0	2414.06	High	High	4.06
		FALSE	High	GLTISPLLPR		1	1	1	GET93244.1	0	1066.66	High	High	2.09
		FALSE	High	NYLFTVVQQDK		1	1	1	GET93244.1	0	1354.7	High	High	2.57
		FALSE	High	SLVFGPEGHLYVSSAR		1	1	1	GET93244.1	0	1718.89	High	High	4.03
FALSE	Master Protein	GET89692.1	gene=LtaPh_2704941	41	5	6	1	2234	253	5.01	18.15	5	protein metabolism		other molecular function	Pf00648		A0A640KJL4; GET89692.1		0	High	1
	Checked	Protein Group ID	# Proteins	# Unique Peptides	# Peptides	# PSMs	Group Description	Found in Sample: [S13] F13: Sample
	FALSE	340	1	1	5	6	[Master Protein] gene=LtaPh_2704941	High
		Checked	Confidence	Sequence	Modifications	# Protein Groups	# Proteins	# PSMs	Master Protein Accessions	# Missed Cleavages	Theo. MH+ [Da]	Found in Sample: [S13] F13: Sample	Confidence (by Search Engine): Sequest HT	XCorr (by Search Engine): Sequest HT
		FALSE	High	DLENRMNDRAHELASEK		2	2	1	GET89692.1; GET89691.1	2	2027.96	High	High	2.89
		FALSE	High	EVLGVPVDEIPLGDDEVLK		1	1	1	GET89692.1	0	2036.08	High	High	3.03
		FALSE	High	SVPLDEDAGFAALEDEWR		2	2	2	GET89692.1; GET89691.1	0	2019.93	High	High	3.83
		FALSE	High	SVPLDEDAGFAALEDEWRDLTQDPQR		2	2	1	GET89692.1; GET89691.1	1	2973.39	High	High	3.16
		FALSE	High	VLDPKPEGVPLR		2	2	1	GET89692.1; GET89691.1	0	1319.77	High	High	2.85
FALSE	Master Protein	GET87294.1	gene=LtaPh_1510481	15	4	6	4	244	27.3	8.24	18.1	4	other biological processes		other molecular function	Pf00578, Pf10417		A0A640KDZ8; GET87294.1		0	High	1
	Checked	Protein Group ID	# Proteins	# Unique Peptides	# Peptides	# PSMs	Group Description	Found in Sample: [S13] F13: Sample
	FALSE	21	3	4	4	6	[Master Protein] gene=LtaPh_1510481	High
		Checked	Confidence	Sequence	Modifications	# Protein Groups	# Proteins	# PSMs	Master Protein Accessions	# Missed Cleavages	Theo. MH+ [Da]	Found in Sample: [S13] F13: Sample	Confidence (by Search Engine): Sequest HT	XCorr (by Search Engine): Sequest HT
		FALSE	High	GGLGPMAIPMLADK		1	3	1	GET87294.1	0	1370.72	High	High	2.77
		FALSE	High	KGGLGPMAIPMLADK		1	3	2	GET87294.1	1	1498.81	High	High	3.64
		FALSE	High	LLEAFQFVEK		1	3	1	GET87294.1	0	1223.67	High	High	2.56
		FALSE	High	SIARAYGVLEEK		1	3	2	GET87294.1	1	1335.73	High	High	3.36
FALSE	Master Protein	GET86905.1	gene=LtaPh_1304401	6	2	5	2	256	28.7	11.31	17.9	2	protein metabolism;other metabolic processes	translational apparatus	other molecular function	Pf17135		A0A640KCP0; GET86905.1		0	High	1
	Checked	Protein Group ID	# Proteins	# Unique Peptides	# Peptides	# PSMs	Group Description	Found in Sample: [S13] F13: Sample
	FALSE	473	2	2	2	5	[Master Protein] gene=LtaPh_1304401	High
		Checked	Confidence	Sequence	Modifications	# Protein Groups	# Proteins	# PSMs	Master Protein Accessions	# Missed Cleavages	Theo. MH+ [Da]	Found in Sample: [S13] F13: Sample	Confidence (by Search Engine): Sequest HT	XCorr (by Search Engine): Sequest HT
		FALSE	High	APIAVVVGDVLDDVR		1	2	1	GET86905.1	0	1537.86	High	High	3.82
		FALSE	High	KAPIAVVVGDVLDDVR		1	2	4	GET86905.1	1	1665.95	High	High	4.22
FALSE	Master Protein	GET92319.1	gene=LtaPh_3424361	41	6	6	6	3626	396.3	4.64	17.9	6		cytoskeleton				A0A640KXS8; GET92319.1		0	High	1
	Checked	Protein Group ID	# Proteins	# Unique Peptides	# Peptides	# PSMs	Group Description	Found in Sample: [S13] F13: Sample
	FALSE	435	2	6	6	6	[Master Protein] gene=LtaPh_3424361	High
		Checked	Confidence	Sequence	Modifications	# Protein Groups	# Proteins	# PSMs	Master Protein Accessions	# Missed Cleavages	Theo. MH+ [Da]	Found in Sample: [S13] F13: Sample	Confidence (by Search Engine): Sequest HT	XCorr (by Search Engine): Sequest HT
		FALSE	High	ALEPQQIADEPLYAVTVEELCR	1xCarbamidomethyl [C21]	1	2	1	GET92319.1	0	2544.27	High	High	3.67
		FALSE	High	ALEPQQIADEPLYAVTVEEYMDK		1	2	1	GET92319.1	0	2652.27	High	High	2.62
		FALSE	High	DAAVEQLTAELEEQRAEAER		1	2	1	GET92319.1	1	2258.09	High	High	3.76
		FALSE	High	DADGTLPVPAKPVPMR		1	2	1	GET92319.1	0	1663.88	High	High	3.26
		FALSE	High	DADGTLPVPAKPVPMSDAAAR		1	2	1	GET92319.1	0	2079.05	High	High	1.99
		FALSE	High	LAEEVAAFR		1	2	1	GET92319.1	0	1005.54	High	High	2.59
FALSE	Master Protein	GET86583.1	gene=LtaPh_1015400	17	6	6	6	480	56.9	7.2	17.66	6				Pf13868		A0A640KAI7; GET86583.1		0	High	1
	Checked	Protein Group ID	# Proteins	# Unique Peptides	# Peptides	# PSMs	Group Description	Found in Sample: [S13] F13: Sample
	FALSE	358	1	6	6	6	[Master Protein] gene=LtaPh_1015400	High
		Checked	Confidence	Sequence	Modifications	# Protein Groups	# Proteins	# PSMs	Master Protein Accessions	# Missed Cleavages	Theo. MH+ [Da]	Found in Sample: [S13] F13: Sample	Confidence (by Search Engine): Sequest HT	XCorr (by Search Engine): Sequest HT
		FALSE	High	AMNRVIMEAK		1	1	1	GET86583.1	1	1162.61	High	High	2.27
		FALSE	High	ELNARGAPRDSAIITK		1	1	1	GET86583.1	2	1711.94	High	High	2.74
		FALSE	High	GMIDGHFPGSLGSTAATAGAPR		1	1	1	GET86583.1	0	2071	High	High	3
		FALSE	High	LGELEELGVPDQFR		1	1	1	GET86583.1	0	1601.82	High	High	2.88
		FALSE	High	LGELEELGVPDQFRQALLK		1	1	1	GET86583.1	1	2155.18	High	High	3.35
		FALSE	High	VQEQEELDRLLAVQK		1	1	1	GET86583.1	1	1797.97	High	High	3.43
FALSE	Master Protein	GET87899.1	gene=LtaPh_1901100	9	5	6	5	631	68.4	9.51	17.47	5	protein metabolism;other metabolic processes		kinase activity;other molecular function	Pf00069, Pf01302		A0A640KKB2; GET87899.1		0	High	1
	Checked	Protein Group ID	# Proteins	# Unique Peptides	# Peptides	# PSMs	Group Description	Found in Sample: [S13] F13: Sample
	FALSE	644	1	5	5	6	[Master Protein] gene=LtaPh_1901100	High
		Checked	Confidence	Sequence	Modifications	# Protein Groups	# Proteins	# PSMs	Master Protein Accessions	# Missed Cleavages	Theo. MH+ [Da]	Found in Sample: [S13] F13: Sample	Confidence (by Search Engine): Sequest HT	XCorr (by Search Engine): Sequest HT
		FALSE	High	ANVISADVESAAALFDEEAR		1	1	1	GET87899.1	0	2078	High	High	4.48
		FALSE	High	ANVISADVESAAALFDEEARR		1	1	1	GET87899.1	1	2234.1	High	High	4.07
		FALSE	High	DIKPENLLVSEDDNIK		1	1	2	GET87899.1	0	1841.95	High	High	2.58
		FALSE	High	LQSEVAALREER		1	1	1	GET87899.1	1	1400.75	High	High	2.29
		FALSE	High	LTDFGLAK		1	1	1	GET87899.1	0	864.483	High	High	1.91
FALSE	Master Protein	GET89697.1	gene=LtaPh_2705300	11	3	4	3	592	69.1	8.79	17.46	3		cytoskeleton;other cell component		Pf06098		A0A640KQ85; GET89697.1		0	High	1
	Checked	Protein Group ID	# Proteins	# Unique Peptides	# Peptides	# PSMs	Group Description	Found in Sample: [S13] F13: Sample
	FALSE	102	1	3	3	4	[Master Protein] gene=LtaPh_2705300	High
		Checked	Confidence	Sequence	Modifications	# Protein Groups	# Proteins	# PSMs	Master Protein Accessions	# Missed Cleavages	Theo. MH+ [Da]	Found in Sample: [S13] F13: Sample	Confidence (by Search Engine): Sequest HT	XCorr (by Search Engine): Sequest HT
		FALSE	High	SGRDAETQIHEGDLFRFDEAVEPILEVLVGK		1	1	1	GET89697.1	2	3469.76	High	High	3.29
		FALSE	High	TLEQAMLEVMQEEELELLR		1	1	2	GET89697.1	0	2304.15	High	High	5.45
		FALSE	High	YNTQIQTDEYLEELTDK		1	1	1	GET89697.1	0	2102.98	High	High	3.61
FALSE	Master Protein	GET87290.1	gene=LtaPh_1510200	24	5	5	5	196	21.2	10.4	17.43	5	protein metabolism;other metabolic processes	translational apparatus	other molecular function	Pf01159		A0A640KC72; GET87290.1		0	High	1
	Checked	Protein Group ID	# Proteins	# Unique Peptides	# Peptides	# PSMs	Group Description	Found in Sample: [S13] F13: Sample
	FALSE	689	2	5	5	5	[Master Protein] gene=LtaPh_1510200	High
		Checked	Confidence	Sequence	Modifications	# Protein Groups	# Proteins	# PSMs	Master Protein Accessions	# Missed Cleavages	Theo. MH+ [Da]	Found in Sample: [S13] F13: Sample	Confidence (by Search Engine): Sequest HT	XCorr (by Search Engine): Sequest HT
		FALSE	High	KIDAALIAAIK		1	2	1	GET87290.1	1	1126.72	High	High	4.17
		FALSE	High	KIDAALIAAIKK		1	2	1	GET87290.1	2	1254.81	High	High	3.07
		FALSE	High	IDAALIAAIK		1	2	1	GET87290.1	0	998.624	High	High	3.35
		FALSE	High	QLPNNGPLVVSGPMK		1	2	1	GET87290.1	0	1550.84	High	High	2.05
		FALSE	High	VDISSVDTSSITPEVFQRPK		1	2	1	GET87290.1	0	2205.14	High	High	4.79
FALSE	Master Protein	GET92737.1	gene=LtaPh_3523301	51	4	6	1	92	11.2	6.39	17.33	4	stress response;other biological processes	cytoskeleton;other cell component		Pf03037		A0A640KYV4; GET92737.1		0	High	1
	Checked	Protein Group ID	# Proteins	# Unique Peptides	# Peptides	# PSMs	Group Description	Found in Sample: [S13] F13: Sample
	FALSE	409	1	1	4	6	[Master Protein] gene=LtaPh_3523301	High
		Checked	Confidence	Sequence	Modifications	# Protein Groups	# Proteins	# PSMs	Master Protein Accessions	# Missed Cleavages	Theo. MH+ [Da]	Found in Sample: [S13] F13: Sample	Confidence (by Search Engine): Sequest HT	XCorr (by Search Engine): Sequest HT
		FALSE	High	FAELLEQQK		2	2	1	GET92735.1; GET92737.1	0	1105.59	High	High	2.31
		FALSE	High	FFADKPDESTLSPEMK		2	2	1	GET92735.1; GET92737.1	0	1841.86	High	High	2.08
		FALSE	High	LDRLDEEFNRK		2	2	3	GET92735.1; GET92737.1	2	1434.73	High	High	4.23
		FALSE	High	MATTYEEFSAK	1xMet-loss+Acetyl [N-Term]	1	1	1	GET92737.1	0	1188.54	High	High	2.29
FALSE	Master Protein	GET92735.1	gene=LtaPh_3524700	51	4	6	1	92	11.2	6.39	17.1	4	stress response;other biological processes	cytoskeleton;other cell component		Pf03037		A0A640KSZ7; GET92735.1		0	High	1
	Checked	Protein Group ID	# Proteins	# Unique Peptides	# Peptides	# PSMs	Group Description	Found in Sample: [S13] F13: Sample
	FALSE	205	1	1	4	6	[Master Protein] gene=LtaPh_3524700	High
		Checked	Confidence	Sequence	Modifications	# Protein Groups	# Proteins	# PSMs	Master Protein Accessions	# Missed Cleavages	Theo. MH+ [Da]	Found in Sample: [S13] F13: Sample	Confidence (by Search Engine): Sequest HT	XCorr (by Search Engine): Sequest HT
		FALSE	High	FAELLEQQK		2	2	1	GET92735.1; GET92737.1	0	1105.59	High	High	2.31
		FALSE	High	FFADKPDESTLSPEMK		2	2	1	GET92735.1; GET92737.1	0	1841.86	High	High	2.08
		FALSE	High	LDRLDEEFNRK		2	2	3	GET92735.1; GET92737.1	2	1434.73	High	High	4.23
		FALSE	High	MATTYEEFAAK	1xMet-loss+Acetyl [N-Term]	1	1	1	GET92735.1	0	1172.55	High	High	2.06
FALSE	Master Protein	GET92623.1	gene=LtaPh_3512600	8	6	6	6	1147	123.3	8.41	17.06	6	protein metabolism;other metabolic processes		other molecular function	Pf00175, Pf00890, Pf00970, Pf02424		A0A640KSN9; GET92623.1		0	High	1
	Checked	Protein Group ID	# Proteins	# Unique Peptides	# Peptides	# PSMs	Group Description	Found in Sample: [S13] F13: Sample
	FALSE	338	2	6	6	7	[Master Protein] gene=LtaPh_3512600	High
		Checked	Confidence	Sequence	Modifications	# Protein Groups	# Proteins	# PSMs	Master Protein Accessions	# Missed Cleavages	Theo. MH+ [Da]	Found in Sample: [S13] F13: Sample	Confidence (by Search Engine): Sequest HT	XCorr (by Search Engine): Sequest HT
		FALSE	High	GLVHTVPYTLK		1	1	1	GET92623.1	0	1227.71	High	High	1.98
		FALSE	High	HADAMLDLGGVNK		1	1	1	GET92623.1	0	1340.66	High	High	2.78
		FALSE	High	MARELGVALVDMDK		1	1	1	GET92623.1	1	1547.79	High	High	3.13
		FALSE	High	NLLEPTEGDIAQVSVK		1	1	1	GET92623.1	0	1712.91	High	High	3.35
		FALSE	High	NQSNQPWAVGIVRPPALASIGTEVPK		1	1	1	GET92623.1	0	2729.47	High	High	2.88
		FALSE	High	VQLHPTGLIDPK		1	2	2	GET92623.1	0	1317.75	High	High	2.93
FALSE	Master Protein	GET92891.1	gene=LtaPh_3537500	19	3	5	3	225	24.9	8.29	16.92	3	cell organization and biogenesis	other membranes;other cytoplasmic organelle		Pf05648		A0A640KUF8; GET92891.1		0	High	1
	Checked	Protein Group ID	# Proteins	# Unique Peptides	# Peptides	# PSMs	Group Description	Found in Sample: [S13] F13: Sample
	FALSE	53	1	3	3	5	[Master Protein] gene=LtaPh_3537500	High
		Checked	Confidence	Sequence	Modifications	# Protein Groups	# Proteins	# PSMs	Master Protein Accessions	# Missed Cleavages	Theo. MH+ [Da]	Found in Sample: [S13] F13: Sample	Confidence (by Search Engine): Sequest HT	XCorr (by Search Engine): Sequest HT
		FALSE	High	GGPQLLEDVSGPLVPLHK		1	1	2	GET92891.1	0	1856.03	High	High	3.9
		FALSE	High	MSAAIFEYLGNTGDRDK	1xMet-loss+Acetyl [N-Term]	1	1	2	GET92891.1	1	1798.86	High	High	3.93
		FALSE	High	TLQLIAPK		1	1	1	GET92891.1	0	883.561	High	High	2.23
FALSE	Master Protein	GET88515.1	gene=LtaPh_2204551	15	3	5	3	175	20.1	9.92	16.91	3	protein metabolism;other metabolic processes	translational apparatus	other molecular function	Pf00203		A0A640KHK6; GET88515.1		0	High	1
	Checked	Protein Group ID	# Proteins	# Unique Peptides	# Peptides	# PSMs	Group Description	Found in Sample: [S13] F13: Sample
	FALSE	379	1	3	3	5	[Master Protein] gene=LtaPh_2204551	High
		Checked	Confidence	Sequence	Modifications	# Protein Groups	# Proteins	# PSMs	Master Protein Accessions	# Missed Cleavages	Theo. MH+ [Da]	Found in Sample: [S13] F13: Sample	Confidence (by Search Engine): Sequest HT	XCorr (by Search Engine): Sequest HT
		FALSE	High	FTYRGLEIDPLLALSEEEFK		1	1	2	GET88515.1	1	2370.22	High	High	5.12
		FALSE	High	GLEIDPLLALSEEEFK		1	1	2	GET88515.1	0	1802.94	High	High	3.93
		FALSE	High	RPPVLLK		1	1	1	GET88515.1	0	822.556	High	High	1.97
FALSE	Master Protein	GET91167.1	gene=LtaPh_3121600	31	5	6	5	275	30.4	8.44	16.89	5						A0A640KUF4; GET91167.1		0	High	1
	Checked	Protein Group ID	# Proteins	# Unique Peptides	# Peptides	# PSMs	Group Description	Found in Sample: [S13] F13: Sample
	FALSE	847	1	5	5	6	[Master Protein] gene=LtaPh_3121600	High
		Checked	Confidence	Sequence	Modifications	# Protein Groups	# Proteins	# PSMs	Master Protein Accessions	# Missed Cleavages	Theo. MH+ [Da]	Found in Sample: [S13] F13: Sample	Confidence (by Search Engine): Sequest HT	XCorr (by Search Engine): Sequest HT
		FALSE	High	LRSGLDSTSRDPSTVLTPGEQYR		1	1	1	GET91167.1	2	2535.28	High	High	2.55
		FALSE	High	NYGGTVAQRGPTTLSTR	1xPhospho [T]	1	1	2	GET91167.1	1	1858.88	High	High	1.92
		FALSE	High	RAALEADMGLMGTHHGEEYEASQR		1	1	1	GET91167.1	1	2659.2	High	High	4.44
		FALSE	High	RAALEADMGLMGTHHGEEYEASQRAAGK		1	1	1	GET91167.1	2	2986.39	High	High	5.15
		FALSE	High	SVLRDEMLAHMDAEGK		1	1	1	GET91167.1	1	1801.86	High	High	2.84
FALSE	Master Protein	GET86331.1	gene=LtaPh_0908000	11	6	6	6	732	83.2	6.19	16.76	6	protein metabolism		other molecular function	Pf00326, Pf02897		A0A640KB03; GET86331.1		0	High	1
	Checked	Protein Group ID	# Proteins	# Unique Peptides	# Peptides	# PSMs	Group Description	Found in Sample: [S13] F13: Sample
	FALSE	493	1	6	6	6	[Master Protein] gene=LtaPh_0908000	High
		Checked	Confidence	Sequence	Modifications	# Protein Groups	# Proteins	# PSMs	Master Protein Accessions	# Missed Cleavages	Theo. MH+ [Da]	Found in Sample: [S13] F13: Sample	Confidence (by Search Engine): Sequest HT	XCorr (by Search Engine): Sequest HT
		FALSE	High	DLAVIQHLK		1	1	1	GET86331.1	0	1036.61	High	High	2.17
		FALSE	High	IPISIVYHK		1	1	1	GET86331.1	0	1069.64	High	High	2.48
		FALSE	High	MPLESSIAAGAQPPIAAK	1xMet-loss [N-Term]	1	1	1	GET86331.1	0	1620.9	High	High	3.37
		FALSE	High	NPLFSAFMYK		1	1	1	GET86331.1	0	1217.6	High	High	2.78
		FALSE	High	SMSNPTTQVIADK		1	1	1	GET86331.1	0	1391.68	High	High	2.27
		FALSE	High	TDGNEILLNMDMESGHFSAK		1	1	1	GET86331.1	0	2208.99	High	High	3.69
FALSE	Master Protein	GET91639.1	gene=LtaPh_3231501	50	5	5	5	151	16.6	8.13	16.49	5	other metabolic processes		kinase activity	Pf00334		A0A640KVU9; GET91639.1		0	High	1
	Checked	Protein Group ID	# Proteins	# Unique Peptides	# Peptides	# PSMs	Group Description	Found in Sample: [S13] F13: Sample
	FALSE	658	2	5	5	5	[Master Protein] gene=LtaPh_3231501	High
		Checked	Confidence	Sequence	Modifications	# Protein Groups	# Proteins	# PSMs	Master Protein Accessions	# Missed Cleavages	Theo. MH+ [Da]	Found in Sample: [S13] F13: Sample	Confidence (by Search Engine): Sequest HT	XCorr (by Search Engine): Sequest HT
		FALSE	High	ADELVSWTSHSVSQIYE		1	1	1	GET91639.1	0	1950.91	High	High	3.8
		FALSE	High	ALQPTTEQAQGHYK		1	2	1	GET91639.1	0	1571.78	High	High	4.41
		FALSE	High	DLSSKPFFPALVK		1	2	1	GET91639.1	0	1448.81	High	High	2.41
		FALSE	High	MLLGATNPADSQPGTIR		1	2	1	GET91639.1	0	1741.89	High	High	3.14
		FALSE	High	YFSSGPIVGMVWEGK		1	2	1	GET91639.1	0	1656.81	High	High	2.73
FALSE	Master Protein	GET88455.1	gene=LtaPh_2121000	14	3	5	3	303	34.3	9.2	16.43	3	other metabolic processes;transport	other membranes	transporter activity	Pf00231		A0A640KHE2; GET88455.1		0	High	1
	Checked	Protein Group ID	# Proteins	# Unique Peptides	# Peptides	# PSMs	Group Description	Found in Sample: [S13] F13: Sample
	FALSE	154	1	3	3	5	[Master Protein] gene=LtaPh_2121000	High
		Checked	Confidence	Sequence	Modifications	# Protein Groups	# Proteins	# PSMs	Master Protein Accessions	# Missed Cleavages	Theo. MH+ [Da]	Found in Sample: [S13] F13: Sample	Confidence (by Search Engine): Sequest HT	XCorr (by Search Engine): Sequest HT
		FALSE	High	FRQAQVRIK		1	1	2	GET88455.1	2	1145.69	High	High	3.7
		FALSE	High	LVAVEGQLSNISTLQQK		1	1	1	GET88455.1	0	1828.02	High	High	4.48
		FALSE	High	VIDSVASSRAYLMPLGK		1	1	2	GET88455.1	1	1806.98	High	High	3.19
FALSE	Master Protein	GET86269.1	gene=LtaPh_0902100	23	4	5	4	306	33.7	9.52	16.38	4		cytoskeleton;other cell component		Pf15239		A0A640KFJ0; GET86269.1		0	High	1
	Checked	Protein Group ID	# Proteins	# Unique Peptides	# Peptides	# PSMs	Group Description	Found in Sample: [S13] F13: Sample
	FALSE	134	1	4	4	5	[Master Protein] gene=LtaPh_0902100	High
		Checked	Confidence	Sequence	Modifications	# Protein Groups	# Proteins	# PSMs	Master Protein Accessions	# Missed Cleavages	Theo. MH+ [Da]	Found in Sample: [S13] F13: Sample	Confidence (by Search Engine): Sequest HT	XCorr (by Search Engine): Sequest HT
		FALSE	High	AEHPNHNAVAPPPFRPVGASK		1	1	1	GET86269.1	0	2193.13	High	High	4.26
		FALSE	High	AGEVQYVADPYEGHIRREALQK		1	1	1	GET86269.1	2	2529.28	High	High	3.15
		FALSE	High	APIRHETEFPPIK		1	1	2	GET86269.1	1	1534.84	High	High	3.06
		FALSE	High	KPWVPGGALVPDLMK		1	1	1	GET86269.1	0	1607.9	High	High	3.72
FALSE	Master Protein	GET88803.1	gene=LtaPh_2316000	3	6	6	6	4755	544.9	6.07	16.36	6	other biological processes	cytoskeleton;other cell component	cytoskeletal activity;other molecular function	Pf03028, Pf08385, Pf08393, Pf12774, Pf12775, Pf12777, Pf12780, Pf12781, Pf17852, Pf17857, Pf18198, Pf18199		A0A640KGY0; GET88803.1		0	High	1
	Checked	Protein Group ID	# Proteins	# Unique Peptides	# Peptides	# PSMs	Group Description	Found in Sample: [S13] F13: Sample
	FALSE	729	1	6	6	6	[Master Protein] gene=LtaPh_2316000	High
		Checked	Confidence	Sequence	Modifications	# Protein Groups	# Proteins	# PSMs	Master Protein Accessions	# Missed Cleavages	Theo. MH+ [Da]	Found in Sample: [S13] F13: Sample	Confidence (by Search Engine): Sequest HT	XCorr (by Search Engine): Sequest HT
		FALSE	High	DTFDESTNTIPLIFVLSTGVDPTK		1	1	1	GET88803.1	0	2610.32	High	High	2.01
		FALSE	High	GQPLSESESPIFVDFLDGEQDEMAK		1	1	1	GET88803.1	0	2768.26	High	High	2.51
		FALSE	High	IVDEVRQLEEDLQANIAEK		1	1	1	GET88803.1	1	2212.15	High	High	2.75
		FALSE	High	LYNTFSEEDLMTR		1	1	1	GET88803.1	0	1618.74	High	High	2.95
		FALSE	High	SLQQGIEIFALEKPPLDDLVK		1	1	1	GET88803.1	0	2353.3	High	High	2.65
		FALSE	High	SVTLDELYGSYNQATREWK		1	1	1	GET88803.1	1	2260.09	High	High	3.49
FALSE	Master Protein	GET89288.1	gene=LtaPh_2519101	12	5	5	5	709	77.5	4.83	16.29	5						A0A640KJ00; GET89288.1		0	High	1
	Checked	Protein Group ID	# Proteins	# Unique Peptides	# Peptides	# PSMs	Group Description	Found in Sample: [S13] F13: Sample
	FALSE	605	1	5	5	5	[Master Protein] gene=LtaPh_2519101	High
		Checked	Confidence	Sequence	Modifications	# Protein Groups	# Proteins	# PSMs	Master Protein Accessions	# Missed Cleavages	Theo. MH+ [Da]	Found in Sample: [S13] F13: Sample	Confidence (by Search Engine): Sequest HT	XCorr (by Search Engine): Sequest HT
		FALSE	High	NSVPDDEYDADNFEDELASK		1	1	1	GET89288.1	0	2272.94	High	High	2.55
		FALSE	High	SASPGATADSQLIGFSTLPR		1	1	1	GET89288.1	0	1976.01	High	High	4.48
[truncated: 4,431 more rows]
